# Supplementary material for: Network-based approach identifies key genes associated with tumor heterogeneity in HPV positive and negative head and neck cancer patients
Source: Sci Rep. 2025 Aug 7;15:28864. doi: 10.1038/s41598-025-13604-0 (PMC12332169; doi:10.1038/s41598-025-13604-0)
Supplement: Supplementary file 2 — Supplementary Material 2 [file 41598_2025_13604_MOESM2_ESM.xlsx]

## Sheet: Description
Table	Table Legends
Table S1	Frequency of genes obtained from PathExt in Subtype 1
Table S2	Frequency of genes obtained from PathExt in Subtype 2
Table S3	Characterization of DEGs using limma result for Subtype 1
Table S4	Characterization of DEGs using limma result for Subtype 2
Table S5	List of common genes in PathExt top100 Subtype 1 and 2 key genes
Table S6	Enriched Biological Processes associated with common 17 genes among PathExt key genes in subtype 1 and 2
Table S7	Enriched Biological Processes associated with top100 PathExt key genes in subtype 1
Table S8	Enriched Biological Processes associated with top100 PathExt key genes in subtype 2
Table S9	Enriched Biological Processes associated with top100 upregulated DEGs in subtype 1
Table S10	Enriched Biological Processes associated with top100 upregulated DEGs in subtype 1
Table S11	One-way ANOVA showing the significance among gene expression of Subtype2 specific PathExt key genes and DEGs in various cell types
Table S12	Machine Learning model performance using PathExt and DEGs from subtype 2
Table S13	Results from the DGIdb database showing gene-drug inetractions along with the score for the PathExt subtype 1 key genes.
Table S14	Results from the DGIdb database showing gene-drug inetractions along with the score for the PathExt subtype 2 key genes.

## Sheet: S1
Frequency of genes obtained from PathExt in Subtype 1
Gene	Freq (58)			Top100 Genes
TP53	21			TP53
UBC	20			UBC
ACTB	19			ACTB
CTNNB1	19			CTNNB1
CTCF	18			CTCF
FOXA1	18			FOXA1
BRCA1	17			BRCA1
EP300	16			EP300
CDKN2A	15			CDKN2A
ESR1	15			ESR1
LCK	15			LCK
ERBB2	14			ERBB2
PIK3R3	14			PIK3R3
STAT3	14			STAT3
CDKN1A	13			CDKN1A
HSP90AB1	13			HSP90AB1
GRB2	12			GRB2
MDM2	12			MDM2
RB1	12			RB1
ACTN4	11			ACTN4
BCL3	11			BCL3
CCL20	11			CCL20
CDK2	11			CDK2
CREBBP	11			CREBBP
EIF4B	11			EIF4B
MAPK1	11			MAPK1
PTPN6	11			PTPN6
RXRA	11			RXRA
SP1	11			SP1
SRC	11			SRC
ABHD11	10			ABHD11
ATAD2	10			ATAD2
BCL6	10			BCL6
C3	10			C3
CD79A	10			CD79A
DAP3	10			DAP3
E2F1	10			E2F1
FYN	10			FYN
PRKACA	10			PRKACA
ANXA6	9			ANXA6
AR	9			AR
BLNK	9			BLNK
CCL19	9			CCL19
CCR7	9			CCR7
CD19	9			CD19
CD3E	9			CD3E
CD5	9			CD5
CDKN1B	9			CDKN1B
CTBP2	9			CTBP2
ELF3	9			ELF3
FGR	9			FGR
JUN	9			JUN
ABCC5	8			ABCC5
ABL1	8			ABL1
ACLY	8			ACLY
AKT1	8			AKT1
BAG1	8			BAG1
BTK	8			BTK
CCR5	8			CCR5
CDC45	8			CDC45
CLIC1	8			CLIC1
CP	8			CP
CTTN	8			CTTN
DHRS3	8			DHRS3
GAPDH	8			GAPDH
HRAS	8			HRAS
HSP90AA1	8			HSP90AA1
KAT5	8			KAT5
LIG1	8			LIG1
NFKB1	8			NFKB1
PLCG1	8			PLCG1
PPARG	8			PPARG
PRMT1	8			PRMT1
VAV1	8			VAV1
ZAP70	8			ZAP70
AGR2	7			AGR2
ALDOA	7			ALDOA
BCL2L1	7			BCL2L1
C5	7			C5
CALM3	7			CALM3
CCL5	7			CCL5
CD2	7			CD2
CD79B	7			CD79B
CD81	7			CD81
CDC25B	7			CDC25B
CDKN2C	7			CDKN2C
CXCR4	7			CXCR4
DAXX	7			DAXX
DHCR24	7			DHCR24
DNMT1	7			DNMT1
EEF1A1	7			EEF1A1
ETS1	7			ETS1
FASLG	7			FASLG
GPBP1L1	7			GPBP1L1
GRIN2A	7			GRIN2A
HCLS1	7			HCLS1
HIRIP3	7			HIRIP3
MYB	7			MYB
NCL	7			NCL
NOTCH1	7			NOTCH1
NR2F6	7
PRMT2	7
PTN	7
PTPRC	7
SMAD3	7
SYK	7
TK1	7
ZMIZ2	7
A2M	6
ABCA17P	6
ACP1	6
ACTA1	6
ACTG1	6
AES	6
APP	6
ASRGL1	6
BFAR	6
BLK	6
CALM2	6
CALR	6
CBL	6
CCND1	6
CCNH	6
CD3D	6
CD4	6
CD69	6
CDC7	6
CRY1	6
CSK	6
CSNK2B	6
CSRP1	6
CTDSP1	6
CUEDC1	6
CX3CL1	6
CXCL9	6
EDN1	6
EIF4H	6
ESRRA	6
FAM50B	6
FLNA	6
FOS	6
GAD1	6
GAD2	6
GGT1	6
HMGB1	6
HSPA4	6
IFNG	6
LYN	6
MCM2	6
MCM5	6
MLX	6
NCK1	6
NCOR1	6
NISCH	6
NPHS1	6
NR2C2	6
PELP1	6
PIK3R1	6
PLSCR1	6
PSMC3IP	6
RAN	6
RORB	6
SMAD4	6
SMC1B	6
STAT5A	6
SUMO1	6
TAP1	6
TGFB1	6
TJP1	6
TMPRSS2	6
TYK2	6
UXT	6
XRCC5	6
XRCC6	6
ABAT	5
ACADVL	5
ACTR2	5
ADSS	5
ADSSL1	5
AKAP1	5
ALDH3A1	5
AMOTL2	5
AMT	5
ANKRD1	5
ARAF	5
ARHGEF19	5
ARL3	5
ASS1	5
AURKA	5
BARD1	5
BATF	5
BCL11A	5
CAPN2	5
CBFA2T2	5
CBLB	5
CD22	5
CD247	5
CD2AP	5
CD8A	5
CD9	5
CDK4	5
CDK5	5
CHD3	5
CNNM3	5
CNOT6	5
COPS6	5
CR2	5
CREB3L4	5
CRIP2	5
CRKL	5
CSNK1G2	5
CTGF	5
CTLA4	5
CXCL13	5
DCAF11	5
DDX23	5
DDX3X	5
DDX5	5
DLG1	5
DLG4	5
DRD4	5
DSP	5
ETV7	5
EWSR1	5
FAM129B	5
FAS	5
FCER2	5
GATA3	5
GMNN	5
GNAI2	5
GNB2L1	5
HLCS	5
IFITM1	5
IL2RB	5
INPP5D	5
IRF1	5
ITGAX	5
ITGB2	5
JAK2	5
JAK3	5
KCNA2	5
KIAA0907	5
MAPK3	5
MBNL3	5
MDM4	5
MED14	5
MYO3A	5
NCOA2	5
NCOA3	5
NCOR2	5
NPM1	5
NTRK2	5
PAX5	5
PIK3CA	5
PQBP1	5
PRKCB	5
RAC1	5
REPS2	5
SLC25A4	5
SPI1	5
SVIL	5
TGIF1	5
TNFRSF14	5
TPI1	5
TSC2	5
TUBA1B	5
TYROBP	5
UBE3A	5
UNC119	5
VCAM1	5
YWHAH	5
ABCA3	4
ACTC1	4
ACTN1	4
ACTN2	4
ACTR1A	4
ACVR1B	4
ACY3	4
ADCY6	4
ADCY9	4
AHCY	4
ALDH6A1	4
ANG	4
ANXA9	4
AP2S1	4
APOE	4
APPBP2	4
ARRB2	4
ASNS	4
ASPSCR1	4
ATF2	4
ATF6	4
B2M	4
BAZ1B	4
BDNF	4
BRIP1	4
C2	4
C3AR1	4
C8G	4
CALCOCO1	4
CAMK2N2	4
CAMKK1	4
CASP3	4
CC2D1A	4
CCDC109B	4
CCL21	4
CCNG1	4
CD53	4
CD55	4
CD82	4
CD99L2	4
CDC5L	4
CDC6	4
CDCA3	4
CDK1	4
CDKN2AIP	4
CDT1	4
CEBPB	4
CFLAR	4
CHCHD3	4
CHEK2	4
CITED2	4
CLU	4
CNTN2	4
CPOX	4
CR1	4
CRB2	4
CTBP1	4
CTCFL	4
CXCR5	4
CXCR6	4
CXXC5	4
CYBA	4
CYP2C18	4
CYP2E1	4
DAPP1	4
DLG3	4
DOK2	4
DSCC1	4
DUSP1	4
DUT	4
ECT2	4
EFNA1	4
EGFR	4
EGOT	4
EIF3I	4
EPB41L1	4
ESPN	4
FAM84B	4
FCER1G	4
FCGR3A	4
FGFR2	4
FHL2	4
FIP1L1	4
FLII	4
FN1	4
GCAT	4
GNAS	4
GSN	4
GSTA1	4
GSTA5	4
GSTM1	4
GTF2F1	4
GTF2H1	4
HCK	4
HDAC1	4
HDAC3	4
HEXIM1	4
HIF1A	4
IARS	4
IGF1R	4
IL12RB1	4
IL6ST	4
IL7	4
INSR	4
IRF3	4
KAT2B	4
KAT7	4
KHDRBS1	4
KIR2DL3	4
KIRREL	4
KIRREL2	4
KIT	4
LAS1L	4
LCP2	4
LDB3	4
MAPK14	4
MCM10	4
MYBL2	4
MYBPC1	4
MYBPC2	4
MYC	4
MYL3	4
MYOZ1	4
MYOZ2	4
MYOZ3	4
NCK2	4
NCOA1	4
NFKBIA	4
NGFR	4
NONO	4
NPHS2	4
NTS	4
PA2G4	4
PARD6A	4
PEX19	4
PML	4
PNRC2	4
POU5F1	4
PRDX1	4
PTGES3	4
PTK2B	4
PTPN1	4
RAC3	4
RANBP9	4
RASSF1	4
RBM39	4
RET	4
RNF14	4
RNF4	4
RPS6KA1	4
RXRB	4
SART3	4
SIRT1	4
SLA2	4
SMAD1	4
SOCS1	4
SPARC	4
STAT1	4
STUB1	4
TCAP	4
TGFB3	4
TMOD1	4
TNNI1	4
TNNI2	4
TNNT3	4
TRAT1	4
TRIM28	4
TRIM68	4
TTN	4
TUBB	4
TYMS	4
UBE2A	4
VASP	4
VIM	4
WIPI1	4
XCL2	4
XRCC1	4
ZMIZ1	4
ZNF227	4
ABCB10	3
ABI2	3
ADAM15	3
ADH5	3
ADH7	3
ADRBK1	3
AGPAT2	3
AHNAK	3
AIF1L	3
AIRE	3
AKAP13	3
AKT3	3
ALDH18A1	3
ALDH1A3	3
ALDH4A1	3
ANKRD2	3
ANKRD22	3
ANKRD30BL	3
ANKS1A	3
AP2A1	3
AP2M1	3
ARHGAP1	3
ASF1B	3
ATF4	3
ATP7A	3
ATXN7	3
AURKB	3
AVPI1	3
AXL	3
BAAT	3
BANK1	3
BAX	3
BAZ2A	3
BCAS1	3
BCL2	3
BCR	3
BDH1	3
BHLHE40	3
BIRC3	3
BMPR2	3
BRD2	3
BRI3BP	3
BTG1	3
BTG3	3
CALM1	3
CAMK2B	3
CAMK2D	3
CAPN1	3
CASP7	3
CAV1	3
CCDC25	3
CCDC97	3
CCL25	3
CCL28	3
CCNB2	3
CCND3	3
CCNE1	3
CCNO	3
CCR1	3
CCR2	3
CD27	3
CD28	3
CD38	3
CD3G	3
CD48	3
CDC42	3
CDCA8	3
CDH1	3
CDK7	3
CEBPA	3
CFB	3
CHIC2	3
CIAO1	3
CLDN16	3
CLK1	3
CLUL1	3
CMPK2	3
COG1	3
COMT	3
CORO1A	3
CREB1	3
CRLF3	3
CRTAP	3
CS	3
CSDE1	3
CSNK1E	3
CSRP3	3
CTDP1	3
CTNND1	3
CXCL10	3
CYP1B1	3
CYP2S1	3
DDAH2	3
DDR1	3
DDX17	3
DDX54	3
DEK	3
DGKZ	3
DHRS13	3
DHRS2	3
DIP2A	3
DMD	3
DMRTB1	3
DONSON	3
DPYSL2	3
DRD3	3
E4F1	3
EAPP	3
EBF1	3
EFNB1	3
EGR1	3
EIF2B5	3
ELOF1	3
ENO1	3
EP400	3
EPB41	3
EPHX1	3
ERF	3
ESPNP	3
ETS2	3
EXT2	3
EYA2	3
F10	3
FAM99B	3
FBXL18	3
FBXO32	3
FHOD1	3
FOXO3	3
GABRB2	3
GADD45G	3
GAK	3
GGT7	3
GNMT	3
GOT2	3
GPBP1	3
GPX1	3
GPX2	3
GPX3	3
GPX4	3
GPX7	3
GRAP2	3
GRB7	3
GRK6	3
GSPT1	3
GSR	3
GSS	3
GSTM2	3
GSTM3	3
GSTZ1	3
HDAC2	3
HDAC5	3
HIPK3	3
HLA-C	3
HSPA5	3
HTR1A	3
ID2	3
IDE	3
IFI27	3
IL2	3
IL6	3
IRAK1	3
IRF2	3
ITGA2	3
ITGAL	3
ITGB3BP	3
JUND	3
KCND1	3
KCNS1	3
KDM1A	3
KLHL25	3
LAP3	3
LDOC1	3
LRP1	3
LYZ	3
LZTFL1	3
MAP2K3	3
MAPK10	3
MAPK8	3
MAX	3
MCM3	3
MDK	3
MGST1	3
MGST2	3
MKNK2	3
MUC1	3
MVP	3
MX1	3
MYF6	3
MYL1	3
MYL2	3
MYLK2	3
NCOA6	3
NFATC3	3
NFYB	3
NOC2L	3
NOL7	3
NOS2	3
NR1D1	3
NR1D2	3
NR3C1	3
NR4A2	3
PAK4	3
PARP9	3
PCK1	3
PCNA	3
PDCD1	3
PDGFRB	3
PER1	3
PIAS1	3
PIAS4	3
PIK3CB	3
PIK3CG	3
PIP4K2C	3
PNRC1	3
POMC	3
PPARA	3
PPARGC1A	3
PPP1CB	3
PPP1CC	3
PRKAR2B	3
PRKCD	3
PSMC3	3
RAD21	3
RAD54L2	3
RHOA	3
RPA2	3
RRAS	3
RUNX3	3
SELL	3
SET	3
SKP2	3
SLC11A2	3
SLC40A1	3
SOS1	3
SOX30	3
SREBF2	3
SYCE2	3
TBX21	3
TCF4	3
TFDP2	3
TGFB1I1	3
TNNT1	3
TOPBP1	3
TPM1	3
TPM2	3
TRAF2	3
TRPC6	3
TSG101	3
WASL	3
YES1	3
YWHAZ	3
ABHD4	2
ACKR3	2
ACP5	2
ACPP	2
ACSL5	2
ACTL6B	2
ACVR1	2
ACVR2A	2
ADAM12	2
ADAMTSL4	2
ADAMTSL5	2
ADIPOQ	2
ADIPOR2	2
ADM	2
ADORA2B	2
ADRA2A	2
AFF4	2
AGPS	2
AHR	2
AHRR	2
AIFM2	2
AKAP8	2
AKTIP	2
ALDH2	2
ALDH3A2	2
ALDH9A1	2
ALOX15	2
ALOX15B	2
ALOX5	2
ALPK1	2
ANAPC5	2
ANK3	2
ANKRD23	2
ANPEP	2
APITD1	2
APLNR	2
APOA1	2
APOC3	2
APOM	2
APPL1	2
AQP1	2
ARF6	2
ARHGAP33	2
ARHGDIA	2
ARL2	2
ARPC3	2
ARPP19	2
ARRB1	2
ARSB	2
ARSE	2
ARVCF	2
ASB13	2
ASCC2	2
ASH2L	2
ASL	2
ASPA	2
ATF3	2
ATF7	2
ATG12	2
ATIC	2
ATN1	2
ATP2B2	2
ATP5G2	2
ATP6AP2	2
AXIN2	2
B3GALT6	2
B9D1	2
BAHCC1	2
BAK1	2
BANF2	2
BARX1	2
BATF2	2
BCKDK	2
BEX2	2
BLMH	2
BMI1	2
BRCA2	2
CADPS2	2
CALCA	2
CALCRL	2
CALML5	2
CAMK1D	2
CAMK2A	2
CAMKK2	2
CAMTA2	2
CANX	2
CAPN3	2
CARHSP1	2
CASK	2
CASP8	2
CASQ2	2
CAT	2
CBLL1	2
CBLN2	2
CBX1	2
CBX3	2
CCBL1	2
CCDC59	2
CCDC84	2
CCL13	2
CCL17	2
CCL18	2
CCL2	2
CCL3L3	2
CCL4	2
CCL4L1	2
CCL8	2
CCNA2	2
CCNB1	2
CCNE2	2
CCNL2	2
CCR10	2
CD36	2
CD40LG	2
CD44	2
CD72	2
CD74	2
CD8B	2
CDC25C	2
CDC37	2
CDC42EP1	2
CDH3	2
CDH7	2
CDK10	2
CDK12	2
CDK2AP1	2
CDK9	2
CDKL4	2
CDKN1C	2
CDO1	2
CENPL	2
CERCAM	2
CFL1	2
CHEK1	2
CHGB	2
CIZ1	2
CKM	2
CLDN1	2
CLDN3	2
CLK3	2
CLN6	2
CNTFR	2
COL4A3	2
COPS5	2
COTL1	2
COX5A	2
CPE	2
CPSF3	2
CPSF4L	2
CRK	2
CSAD	2
CSAG2	2
CSF3R	2
CSN2	2
CSNK1D	2
CSNK2A1	2
CSNK2A2	2
CSTF2T	2
CTDSPL2	2
CTNNA1	2
CUL1	2
CUL5	2
CXADR	2
CXCL12	2
CXCL16	2
CXCR3	2
CYP2F1	2
DAB1	2
DAG1	2
DAPK1	2
DBF4	2
DBF4B	2
DBP	2
DCK	2
DDX25	2
DDX42	2
DDX58	2
DES	2
DGCR8	2
DHX8	2
DIS3L	2
DNAJC9	2
DNM2	2
DNTTIP2	2
DOCK2	2
DOK1	2
DOK7	2
DSE	2
DTL	2
DUSP10	2
DUSP11	2
DUSP16	2
DUSP2	2
EARS2	2
EEF1B2	2
EFTUD1	2
EGR2	2
EHF	2
EIF2AK2	2
EIF4A2	2
EIF4A3	2
ELL2	2
ENO2	2
EOMES	2
EPB41L2	2
EPHB1	2
EPRS	2
ERBB3	2
ERBB4	2
ETV4	2
EXOSC7	2
EZH1	2
EZR	2
FABP4	2
FAM107A	2
FAM57A	2
FBP1	2
FBXO31	2
FBXW5	2
FCHO2	2
FCRL3	2
FEM1B	2
FEN1	2
FGF1	2
FGF4	2
FGFR1OP	2
FGFR4	2
FLOT1	2
FOXO1	2
FSCN1	2
GABRA6	2
GATM	2
GCLC	2
GFAP	2
GGT5	2
GIPC1	2
GLS2	2
GNA13	2
GNAL	2
GNAQ	2
GNAT1	2
GNB1	2
GNB3	2
GNG5	2
GOT1	2
GPER1	2
GPRIN2	2
GPX6	2
GRIN2C	2
GRK5	2
GRSF1	2
GSK3B	2
GSTA4	2
GSTM4	2
GSTM5	2
GSTO1	2
GSTP1	2
GSTT2B	2
GTF2A1	2
HAGH	2
HBEGF	2
HDAC4	2
HDAC6	2
HEBP1	2
HERC5	2
HES1	2
HHEX	2
HLA-A	2
HLA-B	2
HLA-DMB	2
HLA-E	2
HMGN1	2
HMGN2	2
HNF4G	2
HSPA8	2
HSPB1	2
ICAM1	2
ICAM3	2
IDO1	2
IFIT3	2
IGFBP7	2
IKBKG	2
IL16	2
IL18	2
ILF3	2
ING1	2
IQGAP1	2
IRAK3	2
IRF5	2
IRS1	2
IRS4	2
ISG15	2
ITK	2
JMJD1C	2
KAT2A	2
KCNA5	2
KCND3	2
KCNH5	2
KCNIP2	2
KCNQ1	2
KITLG	2
KLF5	2
KLHDC7B	2
KPNA2	2
KRTAP4-12	2
LAPTM5	2
LAX1	2
LCN2	2
LDLR	2
LEP	2
LINGO1	2
LIPE	2
LNX1	2
LPL	2
LRRFIP1	2
LRSAM1	2
LSP1	2
LTA4H	2
LTF	2
LUZP1	2
LYPD3	2
MAFK	2
MAP2K4	2
MAP2K6	2
MAP3K11	2
MAP3K5	2
MAP4K5	2
MAPK11	2
MAPK13	2
MAPK7	2
MAPK8IP3	2
MAPKAPK2	2
MDFI	2
MDH2	2
MED27	2
MED31	2
MEIS2	2
MEOX2	2
METTL7A	2
MMRN1	2
MOS	2
MS4A1	2
MT-CO1	2
MTA1	2
MYBBP1A	2
MYL4	2
MYO7A	2
MYOT	2
MYPN	2
N4BP3	2
NAP1L4	2
NCBP2	2
NCKIPSD	2
NEB	2
NEK2	2
NFATC2	2
NFKB2	2
NIF3L1	2
NPDC1	2
NR1H2	2
NR4A1	2
NRAS	2
NRCAM	2
NRTN	2
NTN1	2
NUP107	2
OBSCN	2
ORC2	2
ORC6	2
OTX1	2
PAFAH1B3	2
PAK2	2
PALLD	2
PARK7	2
PDPN	2
PFKL	2
PHF1	2
PHKG2	2
PHLDA1	2
PIAS2	2
PIAS3	2
PIM2	2
PIN1	2
PINX1	2
PIP4K2A	2
PIP5K1A	2
PIP5K1C	2
PITX1	2
PLA2G6	2
PLCG2	2
PLK1	2
PLSCR4	2
PMF1	2
PNOC	2
PPARD	2
PPP1CA	2
PPP1R12A	2
PPP1R13L	2
PPP1R9B	2
PPP2R1A	2
PRKACG	2
PRKAR1A	2
PRKD2	2
PRKY	2
PSMA5	2
PSMB1	2
PSMB2	2
PSMB4	2
PSMB6	2
PSMB7	2
PSMC2	2
PSMD2	2
PSMD3	2
PSTPIP1	2
PTGER4	2
PTMA	2
PTPN11	2
RAC2	2
RAD9A	2
RAF1	2
RAMP1	2
RAMP2	2
RARA	2
RAVER1	2
RBX1	2
RELA	2
REN	2
RHOG	2
RIBC2	2
RND1	2
ROCK2	2
RORA	2
RPS6KA3	2
RPS6KA5	2
RRM2	2
RSAD2	2
S1PR4	2
SARDH	2
SECTM1	2
SELE	2
SHMT1	2
SHMT2	2
SLC9A3R1	2
SMAD2	2
SMC1A	2
SMN1	2
SOCS3	2
SOD2	2
SORBS3	2
SOX2	2
SP3	2
SPRY2	2
SPTB	2
SREBF1	2
SRY	2
SSX2IP	2
STAG3	2
STRN	2
SULT1E1	2
SUZ12	2
SYCE1	2
TBL1Y	2
TEAD1	2
TFRC	2
THAP10	2
THAP7	2
THRA	2
TIAM1	2
TNF	2
TNNC1	2
TRIM63	2
TUBA1A	2
TXNIP	2
USP18	2
UTRN	2
VDR	2
VEGFA	2
VLDLR	2
YWHAB	2
ZNF217	2
ZNF512B	2
ZNF638	2
ZYX	2
AAGAB	1
AAK1	1
ABCA2	1
ABCD3	1
ABI1	1
ABLIM1	1
ABR	1
ACAA1	1
ACAA2	1
ACACA	1
ACACB	1
ACAD8	1
ACAP3	1
ACAT1	1
ACAT2	1
ACBD4	1
ACOT12	1
ACOX1	1
ACP2	1
ACP6	1
ACPT	1
ACTA2	1
ACTN3	1
ACVR1C	1
ACVRL1	1
ACY1	1
ADCK1	1
ADCK2	1
ADCY1	1
ADCY3	1
ADCY4	1
ADCY5	1
ADCY7	1
ADH1A	1
ADH1B	1
ADH6	1
ADORA1	1
ADORA2A	1
ADPRHL2	1
ADRB1	1
ADRB2	1
ADRB3	1
ADRM1	1
ADSL	1
AFG3L2	1
AFMID	1
AGR3	1
AGRN	1
AGT	1
AGXT	1
AGXT2	1
AHI1	1
AHSA2	1
AIM2	1
AKAP9	1
AKR1D1	1
AKR7A2	1
AKT1S1	1
AKT2	1
ALAS1	1
ALDH1A1	1
ALDH1B1	1
ALDH7A1	1
ALG3	1
AMELY	1
AMPD2	1
ANAPC10	1
ANAPC11	1
ANAPC7	1
ANK1	1
ANKFY1	1
ANKH	1
ANKRA2	1
ANKRD13A	1
ANKRD13C	1
ANKS1B	1
ANXA1	1
ANXA7	1
AP4S1	1
APBA2	1
APBB1IP	1
APC2	1
APLP1	1
APOB	1
APOBEC1	1
APOBEC3G	1
APOC1	1
APOH	1
APOL4	1
APOL6	1
APRT	1
AREG	1
ARF3	1
ARG2	1
ARGLU1	1
ARHGAP27	1
ARHGAP32	1
ARHGDIB	1
ARHGEF4	1
ARID5B	1
ARMC6	1
ARNTL2	1
ARPC5	1
ARPC5L	1
ARRDC2	1
ARRDC5	1
ASAP2	1
ASB2	1
ASCC1	1
ASCC3	1
ASCL4	1
ASPG	1
ATG16L2	1
ATL3	1
ATM	1
ATMIN	1
ATOH1	1
ATP13A2	1
ATP2A2	1
ATP5A1	1
ATP5F1	1
ATP6V1E1	1
ATP7B	1
ATXN1	1
ATXN1L	1
ATXN2L	1
AURKAIP1	1
B3GALT1	1
B4GALT1	1
BACE1	1
BAHD1	1
BAZ2B	1
BCAR1	1
BCAS2	1
BCL2L11	1
BCL9	1
BCLAF1	1
BDKRB1	1
BEND6	1
BLCAP	1
BLM	1
BLVRA	1
BMP10	1
BMP3	1
BMPR1A	1
BMX	1
BNIP3L	1
BOLA1	1
BRD3	1
BRD4	1
BRD9	1
BST1	1
BST2	1
BTBD1	1
BTD	1
BUB3	1
C1GALT1	1
C1QB	1
C5AR1	1
C7	1
CA12	1
CAD	1
CALB1	1
CALCOCO2	1
CALD1	1
CALML3	1
CALML6	1
CAMK2G	1
CAMKV	1
CAMLG	1
CANT1	1
CAP1	1
CAPNS1	1
CARD10	1
CASP1	1
CASP10	1
CASP2	1
CBLC	1
CBX2	1
CBX4	1
CBX8	1
CBY1	1
CCDC106	1
CCDC130	1
CCDC163P	1
CCDC40	1
CCDC64B	1
CCDC85B	1
CCDC90B	1
CCK	1
CCL1	1
CCL15	1
CCL16	1
CCL22	1
CCL23	1
CCL27	1
CCL3	1
CCM2	1
CCNC	1
CCND2	1
CCNK	1
CCR4	1
CCR6	1
CCR8	1
CD14	1
CD164	1
CD24	1
CD2BP2	1
CD302	1
CD40	1
CD63	1
CD7	1
CD80	1
CD86	1
CDC14A	1
CDC25A	1
CDC42SE1	1
CDC42SE2	1
CDCA4	1
CDH11	1
CDH17	1
CDH18	1
CDH2	1
CDH24	1
CDH6	1
CDK3	1
CDK5R1	1
CDK6	1
CDK8	1
CDKL5	1
CEBPG	1
CELF3	1
CELSR3	1
CEP290	1
CEP70	1
CEP72	1
CES1	1
CES2	1
CETP	1
CFD	1
CFTR	1
CGB1	1
CHD9	1
CHMP1B	1
CHRM4	1
CHRNA5	1
CHUK	1
CIDEA	1
CIITA	1
CILP	1
CISH	1
CIT	1
CLASP1	1
CLCC1	1
CLCF1	1
CLCN3	1
CLDN4	1
CLDN7	1
CLDND1	1
CLIC6	1
CLIP1	1
CLSTN3	1
CLTA	1
CLTC	1
CLYBL	1
CNBP	1
CNN2	1
CNPY1	1
CNTF	1
CNTNAP2	1
COG5	1
COG8	1
COL1A1	1
COL1A2	1
COL3A1	1
COL8A1	1
COMMD3	1
COMMD9	1
COPA	1
COPB2	1
CPNE2	1
CPNE3	1
CPNE6	1
CRIM1	1
CRMP1	1
CRYAA	1
CRYAB	1
CSDC2	1
CSF2RA	1
CSF2RB	1
CSH1	1
CSH2	1
CSHL1	1
CSNK1A1	1
CSNK1G1	1
CSNK1G3	1
CSRP2	1
CST3	1
CST6	1
CSTF1	1
CT45A1	1
CTF1	1
CTNND2	1
CTR9	1
CTSA	1
CTSD	1
CTSF	1
CUBN	1
CXCL1	1
CXCL2	1
CXCL6	1
CXCR2	1
CYB561	1
CYBB	1
CYFIP2	1
CYP27A1	1
CYP2A13	1
CYP2C19	1
CYP2C8	1
CYP2D6	1
CYP2J2	1
CYP3A43	1
CYP3A5	1
DAB2	1
DAPK2	1
DAZ1	1
DAZAP2	1
DBNL	1
DCLRE1B	1
DCP1A	1
DDB2	1
DDC	1
DDIT3	1
DDO	1
DDR2	1
DDX18	1
DDX19A	1
DDX4	1
DDX46	1
DDX50	1
DDX60	1
DDX60L	1
DHRS1	1
DHX29	1
DHX9	1
DICER1	1
DIDO1	1
DLG2	1
DLGAP1	1
DLGAP4	1
DLGAP5	1
DLK2	1
DLST	1
DMPK	1
DMWD	1
DNAJB2	1
DNMBP	1
DOCK1	1
DOCK5	1
DOCK6	1
DOCK8	1
DOK5	1
DPAGT1	1
DPM1	1
DPYSL5	1
DTX3L	1
DUSP21	1
DUSP22	1
DUSP23	1
DUSP6	1
DYNC1I1	1
DYNLRB2	1
DYRK4	1
DZIP1	1
E2F3	1
E2F6	1
EDNRA	1
EEF1D	1
EEF2	1
EGLN1	1
EHMT2	1
EID1	1
EIF2AK1	1
EIF2S2	1
EIF4E2	1
EIF4ENIF1	1
EIF4G1	1
EIF5B	1
EIF6	1
ELAC2	1
ELK1	1
ELP2	1
EN2	1
ENPP1	1
ENPP3	1
ENSA	1
EPAS1	1
EPHA1	1
EPHA4	1
EPHA5	1
EPHA7	1
EPHB6	1
EPHX2	1
EPS15L1	1
EPS8L1	1
EPS8L2	1
EPS8L3	1
ESPL1	1
ETF1	1
ETFB	1
ETV1	1
ETV6	1
EVX1	1
EXD1	1
EXOSC1	1
EXOSC2	1
EXOSC3	1
EXOSC5	1
EXPH5	1
EZH2	1
F2R	1
FAAH2	1
FABP1	1
FAM154B	1
FAM168B	1
FAM43A	1
FAM58A	1
FAM76B	1
FAM83A	1
FAM83B	1
FAM83H	1
FANCC	1
FANCI	1
FASTK	1
FBN1	1
FBXO5	1
FDFT1	1
FEZF2	1
FGA	1
FGB	1
FGF19	1
FGF3	1
FGFR1	1
FGFR3	1
FHL3	1
FLNC	1
FMN1	1
FMNL1	1
FMR1	1
FOSL2	1
FOXA2	1
FOXA3	1
FOXP4	1
FPR1	1
FRK	1
FRMD1	1
FRS2	1
FTCD	1
FTH1	1
FXYD6	1
FYB	1
FZD5	1
GABRA1	1
GADD45A	1
GAL	1
GALR3	1
GAMT	1
GAS2	1
GBP2	1
GCLM	1
GDF15	1
GDF9	1
GDI2	1
GGT6	1
GHRH	1
GHRL	1
GINS1	1
GINS2	1
GIPC2	1
GJB3	1
GLA	1
GLRX3	1
GLUD1	1
GLUL	1
GMDS	1
GMPR	1
GMPR2	1
GNA12	1
GNA15	1
GNAT2	1
GNAZ	1
GNG12	1
GNG2	1
GNG4	1
GOLGA5	1
GP1BA	1
GPC1	1
GPRASP1	1
GPRC5C	1
GPT	1
GRAP	1
GRB10	1
GRIN1	1
GRIN2D	1
GRM7	1
GSC	1
GSDMC	1
GSK3A	1
GSTA3	1
GSTK1	1
GSTO2	1
GTF3C1	1
GTF3C3	1
GUSB	1
GZMA	1
GZMB	1
H1F0	1
H2AFX	1
H3F3A	1
HADHA	1
HADHB	1
HDLBP	1
HEMK1	1
HERC6	1
HGD	1
HIST1H1B	1
HIST1H2AL	1
HIST1H3B	1
HIST2H2AC	1
HK3	1
HLA-F	1
HLA-G	1
HLF	1
HMGB2	1
HMGCS1	1
HMGN3	1
HMOX1	1
HNF4A	1
HNRNPK	1
HNRNPU	1
HOXA1	1
HOXA10	1
HOXA5	1
HOXA9	1
HOXC6	1
HOXD4	1
HP	1
HPCA	1
HPRT1	1
HPS4	1
HRH1	1
HS3ST3A1	1
HSCB	1
HSD17B6	1
HSFY1	1
HTR1E	1
ICAM2	1
ID3	1
IFI16	1
IFIT1	1
IFIT2	1
IFIT5	1
IFITM3	1
IFNA14	1
IFNAR2	1
IFNGR1	1
IFNGR2	1
IGF1	1
IGFBP3	1
IKBKB	1
IKZF1	1
IL10RB	1
IL17REL	1
IL18R1	1
IL1A	1
IL1R1	1
IL20RA	1
IL20RB	1
IL23A	1
IL2RG	1
IL7R	1
IL9	1
ILK	1
IMPDH1	1
IMPDH2	1
ING2	1
INPP5B	1
INPP5E	1
INS	1
INS-IGF2	1
INTS7	1
IRF4	1
IRF7	1
ITGA2B	1
ITGA5	1
ITGA6	1
ITGA7	1
ITGAD	1
ITGAM	1
ITGB1BP1	1
ITGB4	1
ITGB6	1
ITGB8	1
ITPKA	1
ITPKC	1
JAK1	1
JUNB	1
KCNA3	1
KCNA4	1
KCNAB2	1
KCNAB3	1
KCNC1	1
KCNF1	1
KCNG3	1
KCNH2	1
KCNH3	1
KCNH4	1
KCNQ4	1
KCNS3	1
KCTD15	1
KDR	1
KEL	1
KHDRBS2	1
KHDRBS3	1
KIAA0586	1
KIAA1217	1
KIF23	1
KIFC1	1
KIR2DL1	1
KLF13	1
KLF2	1
KLF3	1
KLF4	1
KLRB1	1
KNG1	1
KPNA4	1
KPNA6	1
KRAS	1
KRT14	1
KRT15	1
KRT17	1
KRT19	1
KRT6A	1
KRT8	1
KRTAP3-2	1
LAMB3	1
LAT	1
LATS1	1
LCMT1	1
LCMT2	1
LDLRAP1	1
LEF1	1
LGALS3BP	1
LHX1	1
LIF	1
LIFR	1
LIMK1	1
LMNB1	1
LMO4	1
LMTK3	1
LMX1B	1
LRCH3	1
LRIG1	1
LRP12	1
LRP2	1
LRP8	1
LRPAP1	1
LSM2	1
LSM7	1
LY6E	1
LYAR	1
MACF1	1
MAFF	1
MAGED1	1
MAGEH1	1
MAGI1	1
MAP1A	1
MAP2K1	1
MAP2K7	1
MAP3K10	1
MAP3K12	1
MAP3K13	1
MAP3K3	1
MAP3K7	1
MAP3K8	1
MAP4K1	1
MAP4K2	1
MAPK12	1
MAPK15	1
MAPK6	1
MAPK8IP1	1
MAPK8IP2	1
MAPT	1
MAT2A	1
MATR3	1
MCF2	1
MCHR1	1
MCM3AP	1
MCM4	1
MCM7	1
MDC1	1
MDH1	1
MECOM	1
MED13	1
MED15	1
MED17	1
MED20	1
MED21	1
MED23	1
MED24	1
MED26	1
MED28	1
MED30	1
MED4	1
MERTK	1
MET	1
METTL2B	1
METTL6	1
MGMT	1
MGST3	1
MIDN	1
MINK1	1
MITF	1
MKI67	1
MLNR	1
MMP9	1
MNAT1	1
MND1	1
MPHOSPH8	1
MRAS	1
MRE11A	1
MRPL10	1
MRPL4	1
MSH3	1
MSN	1
MST1R	1
MTHFD1	1
MTNR1A	1
MTSS1	1
MX2	1
MXD1	1
MYCN	1
MYD88	1
MYH1	1
MYH2	1
MYL12A	1
MYL12B	1
MYL9	1
MYLK	1
MYLK3	1
MYO10	1
MYO1C	1
MYO5B	1
MYO6	1
MYOC	1
MYOD1	1
MYOG	1
NADK	1
NANOG	1
NANOS1	1
NBN	1
NCAM1	1
NCAPD3	1
NCAPG	1
NCR1	1
NCR3	1
NDC80	1
NDNL2	1
NDUFA13	1
NDUFS6	1
NEK3	1
NEK6	1
NEUROD1	1
NF2	1
NFATC1	1
NFATC4	1
NFKBIZ	1
NGF	1
NGFRAP1	1
NHLRC1	1
NIPBL	1
NLE1	1
NLRP1	1
NME2	1
NME4	1
NMI	1
NMNAT2	1
NMNAT3	1
NMRK2	1
NMU	1
NMUR1	1
NOS3	1
NOTCH2	1
NOX3	1
NOXA1	1
NPC1	1
NPPA	1
NPW	1
NPY	1
NPY1R	1
NPY5R	1
NR2C1	1
NR2F2	1
NR4A3	1
NR5A1	1
NRBP1	1
NRIP1	1
NRIP2	1
NRIP3	1
NRP1	1
NRP2	1
NSUN3	1
NT5C2	1
NT5C3A	1
[truncated: 391 more rows]

## Sheet: S2
Frequency of genes obtained from PathExt in Subtype 2
Genes	Freq (305)			Top100 Genes
TGFB1	153			TGFB1
EGFR	148			EGFR
MAPK1	143			MAPK1
AKT1	140			AKT1
CCND1	128			CCND1
APP	125			APP
EP300	122			EP300
FN1	122			FN1
JUN	120			JUN
CAV1	119			CAV1
ADRBK1	118			ADRBK1
CTNNB1	118			CTNNB1
MAPK3	111			MAPK3
FOS	107			FOS
STAT3	107			STAT3
CCL2	103			CCL2
CAMK2D	102			CAMK2D
ACVR1	101			ACVR1
CDKN1A	101			CDKN1A
IL6	98			IL6
CDK6	96			CDK6
ARAF	94			ARAF
CEBPB	88			CEBPB
CDK5	87			CDK5
CDK7	86			CDK7
CSF2	83			CSF2
SPARC	83			SPARC
CALM1	82			CALM1
CTCF	82			CTCF
MYC	81			MYC
ACTA1	80			ACTA1
BCR	80			BCR
ADCK2	79			ADCK2
SERPINE1	78			SERPINE1
CSNK1D	76			CSNK1D
CSRP3	76			CSRP3
IL1B	74			IL1B
SRC	74			SRC
GRK5	73			GRK5
ACTN1	70			ACTN1
ACTN2	70			ACTN2
FOSL1	70			FOSL1
TNF	70			TNF
CDK2	69			CDK2
CSNK1E	69			CSNK1E
PIK3CA	68			PIK3CA
UBC	68			UBC
ACTC1	67			ACTC1
AURKB	67			AURKB
CREBBP	67			CREBBP
RAC1	66			RAC1
BCKDK	65			BCKDK
CRKL	65			CRKL
CAMKK1	64			CAMKK1
MMP2	64			MMP2
ANKRD1	63			ANKRD1
BRD2	63			BRD2
CDK5R1	63			CDK5R1
MAPK14	63			MAPK14
HRAS	62			HRAS
IRS1	62			IRS1
A2M	61			A2M
CHEK1	61			CHEK1
CSNK1G1	61			CSNK1G1
PRKCA	61			PRKCA
TGFB3	61			TGFB3
TIMP1	61			TIMP1
ACVR1B	60			ACVR1B
CSNK2A2	60			CSNK2A2
DCN	60			DCN
FGR	60			FGR
NFKB1	60			NFKB1
ACTB	59			ACTB
ANXA1	59			ANXA1
IL1A	59			IL1A
MYL2	59			MYL2
MYOG	57			MYOG
CD44	56			CD44
CSNK2A1	56			CSNK2A1
FGFR4	56			FGFR4
CDK4	55			CDK4
DKK1	55			DKK1
THBS1	55			THBS1
TTN	55			TTN
COL1A2	54			COL1A2
CSK	54			CSK
CSNK2B	54			CSNK2B
FABP4	54			FABP4
MYOZ1	54			MYOZ1
GNA15	53			GNA15
ITGA5	53			ITGA5
NGF	53			NGF
MAPK12	52			MAPK12
MYF6	52			MYF6
TCAP	52			TCAP
F2RL1	51			F2RL1
C3	50			C3
MMP9	50			MMP9
CAMK2B	49			CAMK2B
COL1A1	49			COL1A1
MYL1	49
SDC2	49
TNFRSF1A	49
TNNI1	49
CDK9	48
COL4A6	48
HBEGF	48
MDFI	48
RXRA	48
TNNT3	48
BTK	47
DDR1	47
FASTK	47
JAK2	47
MYOZ2	46
RELA	46
BMPR1B	45
CRIM1	45
CTGF	45
CTTN	45
EDN1	45
GNAI2	45
MAGEB6	45
TNNI2	45
ALDOA	44
DYRK4	44
F13A1	44
GOLGA5	44
MYBPC2	44
TP53	44
AXL	43
BDKRB1	43
CAMK2A	43
HIF1A	43
LCK	43
PTHLH	43
TGFBI	43
ACVRL1	42
AKAP13	42
ATM	42
BMPR2	42
CAMKK2	42
EFNB3	42
EPHA4	42
GAST	42
MMP3	42
RGS2	42
STAT1	42
ABL2	41
ACTN4	41
BMX	41
CSNK1A1	41
EFNA3	41
GRP	41
MYOD1	41
NR3C1	41
PTGS2	41
SPTB	41
CSNK1G2	40
GAPDH	40
ITGAV	40
NTS	40
PPARA	40
IL11	39
MYBPC1	39
MYL3	39
OSM	39
POMC	39
PPARG	39
TNC	39
VIM	39
ALPK1	38
IGF1R	38
LDB3	38
TGFA	38
TNNT1	38
HTR2C	37
LIF	37
NR4A1	37
SERPING1	37
VDR	37
AURKAIP1	36
CAMK1D	36
CLK1	36
CPNE3	36
EPHB3	36
GAL	36
PTPN11	36
SP1	36
TPM1	36
ADRBK2	35
AKT3	35
BRD4	35
CBL	35
GATA4	35
SCT	35
TMOD1	35
CHRM3	34
CREB1	34
GRB2	34
GSK3A	34
PTK2	34
CALR	33
GJA1	33
ITGA3	33
LRP1	33
MAPK11	33
NGFR	33
SHC1	33
ANXA2	32
BCL3	32
CCND3	32
FRK	32
MYOZ3	32
SDC1	32
BCAR1	31
BGN	31
CDK10	31
COMMD3	31
DLG4	31
GPX1	31
INHBA	31
MMP7	31
MYOT	31
PAK1	31
SRF	31
CALM3	30
DLG1	30
IQGAP1	30
ITGA2	30
KPTN	30
MAPK9	30
NR5A1	30
PLCG1	30
AAK1	29
AREG	29
CDH1	29
COMT	29
EDNRA	29
EIF4B	29
ERBB2	29
JUND	29
MAPK8	29
NMU	29
NRIP1	29
SELE	29
TGFB2	29
TLN1	29
CAV2	28
DYRK1B	28
GAK	28
GATA2	28
ITGB4	28
KRT1	28
MET	28
RAC3	28
RARA	28
TPM2	28
TUBA1A	28
UBB	28
ADCK1	27
AHR	27
CTBP2	27
CYP2C18	27
ETS1	27
GSTA3	27
INS-IGF2	27
MAGEA9	27
MYL4	27
MYPN	27
PDYN	27
PIAS1	27
SMAD7	27
SST	27
CAMK2G	26
CAPN1	26
CARM1	26
CHGB	26
ESRRA	26
IAPP	26
PDGFRB	26
PXN	26
SMAD3	26
ABL1	25
ACVR2B	25
CALM2	25
CHEK2	25
COL4A1	25
CSNK1G3	25
CTSG	25
EGF	25
EZR	25
FHL2	25
FOXA1	25
HSP90AA1	25
ICAM1	25
ITGA6	25
MMP1	25
THRA	25
VCAN	25
CASQ2	24
DUSP22	24
EGR1	24
EPHX1	24
EREG	24
FGF2	24
GTF2F1	24
ITGB1	24
MYLK	24
NCOA1	24
PLCB3	24
PRKACA	24
SOCS3	24
TJP1	24
ATF4	23
BRD3	23
CDH2	23
CDX2	23
CXCL12	23
CYP1A1	23
DDIT3	23
DYRK2	23
F2	23
FLNA	23
KDR	23
KIRREL	23
LTF	23
NFKB2	23
NR1H2	23
SRGN	23
APLNR	22
BMP2	22
CCL21	22
COL3A1	22
FYN	22
GNAI1	22
GNRH1	22
GSTA1	22
GTF2B	22
IGF1	22
KNG1	22
NFKBIA	22
RXRG	22
VEGFA	22
ADAM12	21
ADH7	21
CASP1	21
CASP4	21
CD36	21
COL4A5	21
CXCL5	21
CXCL6	21
DAPK2	21
DRD4	21
EDF1	21
F2RL3	21
HDAC3	21
HNF4A	21
MAGEA11	21
MMP14	21
MYF5	21
NR2F6	21
YWHAZ	21
BMPR1A	20
CD40	20
CD93	20
CFL1	20
COL4A2	20
GSK3B	20
IFNG	20
IL23A	20
JUNB	20
MAP1A	20
NID1	20
NOTCH1	20
PIP4K2C	20
PRKCI	20
UGT1A8	20
ADCY7	19
CDC42	19
CLK2	19
CXCR1	19
DUSP1	19
F2RL2	19
HNF1A	19
HRH1	19
IL24	19
ITGB2	19
MAPK13	19
NFKBIZ	19
NR1D1	19
PPP1CC	19
RPS6KB1	19
RUNX2	19
RXRB	19
SOX9	19
THY1	19
WNT3A	19
ACY1	18
ADAM17	18
ADCK4	18
ADM	18
ADRB2	18
CXXC1	18
EEF1A1	18
EIF2AK2	18
FURIN	18
GPX2	18
HGF	18
ITGB6	18
MCHR1	18
MGST1	18
MMP13	18
MYH2	18
NFE2L2	18
NPR2	18
PLAUR	18
PPBP	18
RIPK2	18
TRADD	18
AGTR1	17
AHCY	17
APOE	17
ARRB2	17
ATF6	17
BUB1	17
C5AR1	17
CCR5	17
CLU	17
COL6A1	17
CYP3A5	17
DDR2	17
ENO1	17
F12	17
FOXA2	17
GNAS	17
IGFBP5	17
IL6R	17
INSR	17
IRF5	17
LATS1	17
MAPK10	17
MYH1	17
NFATC4	17
PIP5K1A	17
PNRC2	17
PRKCZ	17
PRMT8	17
PRNP	17
RET	17
SMAD2	17
ABLIM3	16
ANKRD2	16
BSG	16
CCL3	16
CEBPA	16
COL5A3	16
COL8A1	16
CYP26B1	16
CYP2S1	16
DMD	16
ESR1	16
FGB	16
GPX4	16
GSS	16
GSTM2	16
GSTM3	16
IGFBP3	16
MMRN1	16
NEB	16
NOS3	16
NR2F1	16
PCSK1	16
PIP4K2B	16
PITX1	16
RGS20	16
YWHAE	16
ADCY8	15
ALB	15
ANG	15
BCL6	15
BMP2K	15
BMP4	15
CCL20	15
CCR7	15
CXCR2	15
CYP2C9	15
EFNA1	15
EPB41L2	15
EXT2	15
F2R	15
FGA	15
FGG	15
GNAO1	15
GSR	15
HSD17B12	15
IGFBP7	15
IL6ST	15
IRF7	15
KLF4	15
MAGEA12	15
MC3R	15
NFYA	15
NOD2	15
NR2C1	15
NR2C2	15
NR4A2	15
PALLD	15
PDPK1	15
PIP5K1C	15
PLCB1	15
PLD2	15
PPARD	15
PPP1CB	15
RORA	15
SPI1	15
TPM4	15
UGT1A7	15
VCL	15
ZYX	15
ACKR3	14
ACP1	14
AES	14
AHNAK	14
AKR1C4	14
ALOXE3	14
ALX4	14
AMBP	14
APOA1	14
CCL13	14
CCR1	14
CD4	14
COL10A1	14
COL9A3	14
CORO1A	14
DSP	14
FAU	14
FBLN2	14
GSTA4	14
GSTM4	14
HSP90AB1	14
LEF1	14
MTRNR2L1	14
PLA2G7	14
PLAT	14
PLCB2	14
PML	14
PRMT5	14
PTEN	14
TBX5	14
TRERF1	14
UGT1A6	14
UGT1A9	14
ACTR2	13
ADH5	13
AKAP9	13
APCS	13
ARHGDIA	13
ATF1	13
BIRC2	13
CCDC85B	13
CCND2	13
COL6A3	13
CTCFL	13
CXCL3	13
CYP26A1	13
DUSP2	13
EIF4EBP1	13
FHL3	13
FOSB	13
FSTL3	13
GGT7	13
GIPC1	13
GPX3	13
GSTM1	13
GSTO1	13
GSTT2B	13
HCK	13
HSD17B1	13
HSD17B6	13
ID1	13
IDE	13
ILK	13
ITGB3	13
KRT5	13
LRP5	13
MACF1	13
MAGEB1	13
NKX2-5	13
NPY	13
NR1D2	13
ODC1	13
PIP4K2A	13
PLCZ1	13
PLD1	13
PTK2B	13
RAD21	13
RB1	13
S1PR4	13
SCTR	13
SHC2	13
THRB	13
TNFSF11	13
TRIM63	13
TTR	13
UGT1A1	13
ADORA1	12
ALDH3A1	12
APOC3	12
ATF2	12
BCHE	12
C1QBP	12
CCL8	12
CLK3	12
COL7A1	12
CSF2RA	12
CXCL13	12
EIF4H	12
FGF19	12
GNAI3	12
GNRHR	12
GPC1	12
GSTZ1	12
HCLS1	12
HMGA1	12
IL18	12
INHBB	12
ITGA1	12
LRP12	12
LRSAM1	12
MCHR2	12
MEF2C	12
MGST2	12
NDN	12
PLCG2	12
PRL	12
PRMT2	12
RPL27	12
RPL8	12
RPLP1	12
RPS16	12
RPS19	12
RPS3	12
S1PR1	12
SLC9A1	12
SNCA	12
SULT1E1	12
SULT2B1	12
TCF7L2	12
TLE1	12
TLR2	12
ABCC3	11
ALDH1A1	11
APOH	11
ARF6	11
ATP6V0B	11
BCL10	11
BLVRB	11
CALB2	11
CALML3	11
CALML5	11
CCL7	11
CD82	11
CLIC1	11
COL14A1	11
COL5A1	11
COPS6	11
CRK	11
CXCL16	11
DHDH	11
DVL2	11
EIF4G1	11
EPB41L1	11
ETV4	11
EWSR1	11
FFAR1	11
FGFR2	11
FLNC	11
GATA6	11
GIPR	11
GNB2L1	11
GNG11	11
GPX7	11
GSTO2	11
HRH4	11
HSD17B2	11
KIF5B	11
LAMA1	11
LCMT1	11
LEP	11
LRP6	11
LRP8	11
MUC1	11
MYLK2	11
MYO10	11
MYO1C	11
NCK1	11
NEK6	11
NMUR2	11
PDE8B	11
PIK3R1	11
PRKX	11
PRMT3	11
PTPN6	11
RARB	11
RHOB	11
RIPK1	11
RPL30	11
RPL4	11
RPLP0	11
RPN1	11
RPS10	11
RPS14	11
RPS9	11
SREBF2	11
SRPR	11
STS	11
TAC1	11
TCIRG1	11
TNNC1	11
TSC2	11
UGDH	11
UGT1A10	11
UGT1A5	11
VAMP2	11
VAV2	11
WASL	11
ZFPM1	11
ACVR2A	10
AP2M1	10
APBA1	10
AR	10
ARRDC4	10
ATF3	10
ATP6V0A1	10
ATP6V0A4	10
BAD	10
BLVRA	10
CASP3	10
CCR3	10
CDC37	10
CHD3	10
CHRM1	10
CKM	10
COL12A1	10
COL13A1	10
COL2A1	10
CRH	10
CSRP1	10
CTF1	10
CTNND1	10
CTSD	10
CXCL1	10
CXCL10	10
CYP2E1	10
DCC	10
EIF4E	10
EPB41	10
EPHA2	10
ETS2	10
EXOC2	10
FIBCD1	10
FLT4	10
FOSL2	10
GHRH	10
GNA12	10
GNAL	10
GRK6	10
GSTM5	10
HNRNPA1	10
IL10	10
IL3	10
IL7	10
KAT2B	10
KISS1R	10
KITLG	10
LMNA	10
LTB4R	10
LYN	10
MAFF	10
MAFK	10
MAP2K1	10
MAP3K7	10
MAPK15	10
MAPK6	10
MYD88	10
NCOR2	10
NME5	10
ORM1	10
PCBD1	10
PDE1B	10
PDE3B	10
PPP1CA	10
PRKAR2B	10
PROC	10
PTAFR	10
RGS19	10
RPL15	10
RPS15A	10
SERPINC1	10
SORT1	10
SOS1	10
TRAF3	10
TRMT11	10
UTRN	10
YWHAB	10
ACAT2	9
ACTG1	9
ADRA2A	9
AKR1C3	9
ATP6V0A2	9
AXIN1	9
BCL2L1	9
C1QA	9
C3AR1	9
C5	9
CALML6	9
CAPN2	9
CD2AP	9
CLK4	9
COL17A1	9
COPS5	9
CP	9
CRIP2	9
DUSP3	9
DYNC1H1	9
EPHA3	9
EPO	9
EPS8L1	9
F10	9
F11	9
FANK1	9
FKBP1A	9
FPR1	9
FPR3	9
GRIA1	9
GUSB	9
HDAC1	9
HSD17B8	9
IKBKAP	9
IVL	9
KAT5	9
LCMT2	9
MAPKAPK5	9
MED1	9
MME	9
MMP11	9
PCBD2	9
PDGFRA	9
PELP1	9
PIKFYVE	9
POU2F1	9
RAB3B	9
RHOA	9
RORC	9
SLC3A2	9
SMAD4	9
SPTBN2	9
TACR1	9
TLR3	9
TRAF2	9
TUBA4A	9
USP2	9
VASP	9
WNT5A	9
YWHAQ	9
ADAM10	8
ADAM9	8
ADAMTS4	8
ADORA2B	8
AHSA1	8
ATP5G2	8
AVPR1A	8
BCAT1	8
CD59	8
CDH11	8
CEBPE	8
COL11A1	8
COL18A1	8
COL6A2	8
CPB2	8
CPS1	8
CSDE1	8
CTSL	8
CXCL11	8
CXCL14	8
CXCL2	8
CXCL9	8
CYP2A6	8
DNAJB2	8
DNMBP	8
DRD2	8
DUSP6	8
EFNB1	8
EXOC6	8
F9	8
FBLN1	8
FEZ1	8
FFAR2	8
FGF4	8
FXR2	8
GAB1	8
GGCX	8
GHSR	8
GPR17	8
GRASP	8
GRM1	8
HAL	8
HSPA5	8
HSPA8	8
HSPB1	8
IER3	8
INPPL1	8
IRAK2	8
IRF1	8
ITGAM	8
KLK3	8
LYZ	8
MAP4K2	8
MARK3	8
METTL2B	8
MSX2	8
NT5E	8
OPRD1	8
OPRK1	8
PIK3CD	8
PIN1	8
PLG	8
POLR2L	8
PPP1R12A	8
PRKAR1A	8
PRKCD	8
PRMT6	8
PROX1	8
PSMC5	8
RAVER1	8
REST	8
ROCK2	8
SIAH1	8
SLC2A4	8
STAT5B	8
STAT6	8
THBD	8
UGT1A4	8
YES1	8
ZFYVE9	8
ZNF205	8
ADCY9	7
ADRA1B	7
AGT	7
AK2	7
AKAP12	7
ALOX12B	7
APOA5	7
APOB	7
APPL1	7
AQP3	7
ARHGAP32	7
ARRB1	7
AURKC	7
B2M	7
BAX	7
BFAR	7
BLK	7
CANX	7
CCL22	7
CCL5	7
CCNA1	7
CD109	7
CDKN1B	7
CERCAM	7
CHMP3	7
COPS7A	7
CSTA	7
CYP1A2	7
CYP1B1	7
CYP2B6	7
CYP2F1	7
DPP4	7
DSG1	7
DYNC1I1	7
DYNLT1	7
E2F4	7
EMP1	7
EPHB2	7
ESM1	7
EVPL	7
FLOT1	7
FTL	7
FZD1	7
GAS6	7
GLI1	7
GNAQ	7
GPBP1L1	7
GPRASP1	7
GRB7	7
GSN	7
GTF2H1	7
HDAC2	7
HSD17B3	7
HSD17B7	7
HTRA1	7
ID3	7
IDO1	7
IFNAR1	7
IL1R2	7
IRF3	7
ITGA9	7
KRAS	7
KRT17	7
KYNU	7
LCAT	7
LNX1	7
LUM	7
MAGEH1	7
MAP1B	7
MAT2B	7
MATK	7
MFGE8	7
NCF2	7
NCK2	7
NCOA3	7
NDNL2	7
NPFFR2	7
NR2E1	7
P2RY6	7
PDGFB	7
PIK3CB	7
PKN1	7
PLA2G4A	7
PLAU	7
PLCB4	7
PLCD3	7
PLCD4	7
PPP1R3A	7
PRKACB	7
PRM3	7
PRMT7	7
PROK2	7
PSENEN	7
PSMA1	7
PTPN1	7
PYGL	7
RAMP1	7
RAMP2	7
ROCK1	7
RUVBL2	7
S100A8	7
SLCO1B3	7
SYT5	7
TK1	7
TNFRSF1B	7
TRH	7
TRIP6	7
UTS2	7
ADRM1	6
AFP	6
AIF1L	6
AIP	6
ALDH1A3	6
ALDOC	6
ANK1	6
ARF4	6
ASCC1	6
ASIP	6
ATIC	6
BATF	6
BMP6	6
BRCA1	6
CARHSP1	6
CASK	6
CASP6	6
CASP9	6
CCDC59	6
CCKAR	6
CCL11	6
CCL18	6
CCL24	6
CCL3L3	6
CCL4	6
CES2	6
CHIC2	6
CHUK	6
CSF1	6
CSRNP1	6
CXCR6	6
CYP2C8	6
CYP3A4	6
CYP3A43	6
DCTN2	6
DES	6
DUSP9	6
EEF2K	6
EIF4A2	6
ESR2	6
FAM83A	6
FAS	6
FGFR3	6
GALR2	6
GAP43	6
GATA5	6
GFAP	6
GHRL	6
GLP2R	6
GMPR2	6
GNRH2	6
GRB10	6
HIST1H2AE	6
HMG20B	6
HMOX1	6
HNRNPH3	6
HOXA9	6
HSPA4	6
HSPG2	6
IGF2	6
IKBKB	6
IL12RB1	6
IL1R1	6
IL1RAP	6
IL2RA	6
ILF3	6
INHBE	6
IRAK1	6
ITGA4	6
ITPKB	6
KIDINS220	6
LBP	6
LCN2	6
LIPE	6
LOX	6
MAP2	6
MAX	6
MC4R	6
MCRS1	6
METTL6	6
MRC1	6
MYBBP1A	6
MYO5A	6
NCOA2	6
NDEL1	6
NEK3	6
NOS1	6
NPY5R	6
NR1H4	6
P2RY2	6
PLOD3	6
PPY	6
PRKCDBP	6
PRKCG	6
PTH2R	6
PTPRH	6
PYCARD	6
RBCK1	6
RHOG	6
RIT1	6
SDCBP	6
SERPIND1	6
SETDB1	6
SFN	6
SFRP1	6
SIAH2	6
SLC9A3R1	6
SLCO1B1	6
SLIT2	6
SMPD2	6
SNX6	6
SOCS1	6
SOCS5	6
SPP1	6
SSTR4	6
SSX2IP	6
ST13	6
ST3GAL3	6
STAT2	6
TACR3	6
TBP	6
THAP7	6
TNNI3	6
TRIB3	6
UGT2B17	6
WIF1	6
ZNF165	6
ACTA2	5
ADCY6	5
ADD2	5
AGRP	5
ALOX15	5
AMPD1	5
ANKS1A	5
ANXA3	5
APEX1	5
ARL2	5
ASPSCR1	5
ATP5C1	5
ATXN1	5
BAGE2	5
BATF2	5
BDNF	5
BPGM	5
CALU	5
CASP7	5
CASP8	5
CCK	5
CCL19	5
CCNE1	5
CCNH	5
CCR8	5
CD9	5
CDH13	5
CDH5	5
CDH8	5
CDIPT	5
CEBPG	5
CFL2	5
CIZ1	5
CLUAP1	5
CNOT6	5
COX17	5
COX7A2L	5
CSAG2	5
CTDP1	5
CTNNA1	5
CX3CL1	5
CYBA	5
CYP19A1	5
CYP2A13	5
CYP2C19	5
DAG1	5
DCAF11	5
DGKZ	5
DHRS2	5
DLGAP4	5
DMWD	5
DNAJC10	5
DSC1	5
DUSP5	5
EBF1	5
EEF1B2	5
EFNB2	5
EIF2S1	5
EIF3H	5
EIF3I	5
EIF6	5
EMP3	5
ENC1	5
ENOX2	5
EPHA5	5
ERBB3	5
FBF1	5
FBP1	5
FGF1	5
FGFR1	5
FGL1	5
FOXL2	5
G6PC	5
GABRG2	5
GADD45G	5
GALR1	5
GATA3	5
GDI2	5
GLP1R	5
GRIA2	5
GRIN1	5
HAX1	5
HMGA2	5
HMGB1	5
HMGCR	5
HNRNPC	5
HOMER1	5
HOXA1	5
HTR2B	5
IFIT1	5
IFNA1	5
IL4	5
IL4R	5
ITPA	5
KLK2	5
KRT18	5
KRT6A	5
LTBP1	5
MAP2K3	5
MAP3K13	5
MAP3K5	5
MAP4K5	5
MC2R	5
MED27	5
MED28	5
MOAP1	5
MTA1	5
MTOR	5
MYO7A	5
NDUFB9	5
NEO1	5
NFATC3	5
NGFRAP1	5
NME1	5
NOC2L	5
NPFF	5
NR0B2	5
NTN1	5
OXT	5
OXTR	5
PAGE4	5
PBXIP1	5
PCSK2	5
PIK3C3	5
PIM1	5
PIP5K1B	5
PITPNA	5
PITX2	5
PLA2G4E	5
POLR2E	5
PON1	5
PPP2R1A	5
PRDM4	5
PRDX1	5
PRDX3	5
PRKRIP1	5
PSMA2	5
PTH1R	5
PTN	5
PTPRC	5
RAB5A	5
RBP4	5
RPS6KA2	5
RPS6KA4	5
SFRP2	5
SH2D4A	5
SHANK2	5
SMURF2	5
SNX4	5
TAB1	5
TAB2	5
TAL1	5
TCEB2	5
TG	5
TGFBR2	5
TLR4	5
TNIP1	5
TRAF6	5
TRIO	5
TSG101	5
TUBB2A	5
UNC5B	5
UTP6	5
VAV3	5
VTA1	5
WNT3	5
ZBTB16	5
ZFPM2	5
ABAT	4
ABCA1	4
ACE2	4
ACOX1	4
ADCY1	4
ADHFE1	4
AHSG	4
AIM2	4
AKAP1	4
AKAP8	4
AKIRIN2	4
ANGPTL4	4
ANXA9	4
AOC2	4
APBA2	4
APEX2	4
APOA2	4
APRT	4
ARF1	4
ARSE	4
ARVCF	4
ATMIN	4
AURKA	4
B4GALT7	4
BAGE5	4
BAK1	4
BATF3	4
BFSP1	4
BHLHE40	4
BMP1	4
C2	4
CA2	4
CAMP	4
CBLB	4
CBLC	4
CCDC120	4
CCL26	4
CCL4L1	4
CCNL2	4
CCR2	4
CCRN4L	4
CD14	4
CD2BP2	4
CD3G	4
CD5	4
CD74	4
CD79A	4
CD99L2	4
CDCA8	4
CDKN2B	4
CEACAM1	4
CEL	4
CELF1	4
CEP76	4
CER1	4
CFB	4
CLDN6	4
CMPK2	4
CNN1	4
COL24A1	4
COL27A1	4
COL8A2	4
COPS4	4
CT62	4
CTDSP1	4
CTSK	4
CTSS	4
CXCR4	4
CYP4F11	4
CYP4F3	4
DAXX	4
DDX17	4
DDX42	4
DDX58	4
DGAT1	4
DGAT2	4
DGKD	4
DGKH	4
DGKQ	4
DHRS1	4
DLX2	4
DNM2	4
DPPA2	4
DTNB	4
DVL3	4
EDNRB	4
EIF4A3	4
ELANE	4
ELK1	4
ENG	4
EPHB1	4
EPS15L1	4
ERG	4
F13B	4
F8	4
FBXO31	4
FCGRT	4
FGF10	4
FMOD	4
FOXO1	4
FPR2	4
FZD5	4
GADD45A	4
GALNT5	4
GALR3	4
GDF2	4
GET4	4
GGT1	4
GNA13	4
GOT2	4
GPER1	4
GRM6	4
GSTP1	4
GUK1	4
H2AFX	4
HAND2	4
HCRT	4
HDAC5	4
HERC6	4
HIST1H2AD	4
HIST2H2AC	4
HOMER3	4
HOXB9	4
HPRT1	4
HSPB8	4
ID2	4
IFIT3	4
IGFBP2	4
IL9	4
INPP5E	4
IPMK	4
IRF8	4
ISG15	4
JAK1	4
JUP	4
KLF5	4
KREMEN2	4
KRT8	4
L1CAM	4
LACRT	4
LAS1L	4
LGALS1	4
LIPA	4
LIPC	4
LIPG	4
LPL	4
LTB4R2	4
MAGEA2	4
MAGEB18	4
MAP2K2	4
MAT1A	4
MEF2A	4
MLF1	4
MLNR	4
MLX	4
MNAT1	4
MRC2	4
MSMO1	4
MUC7	4
MX1	4
NEFL	4
NEU3	4
NEUROD1	4
NME2	4
NPM1	4
NRAS	4
NRP1	4
NRP2	4
NT5C	4
NTSR1	4
OAS3	4
P2RY1	4
P2RY13	4
PAK7	4
PF4	4
PHYH	4
PI4KA	4
PICK1	4
PLA2G2A	4
PLCE1	4
PMAIP1	4
PMVK	4
POLR2I	4
PORCN	4
PPARGC1A	4
PREP	4
PRPF3	4
PRTN3	4
PSMC6	4
PSMF1	4
PTGS1	4
PTH	4
PTPN2	4
RAF1	4
RALBP1	4
RASA1	4
RICTOR	4
RPL18A	4
RSAD2	4
S1PR5	4
SAA1	4
SELP	4
SERPINA3	4
SMARCD1	4
SNRPD3	4
SNX7	4
SOS2	4
SPTBN1	4
STAM2	4
STAMBP	4
STAR	4
STUB1	4
SUMO1	4
SUZ12	4
SYK	4
SYNE1	4
TBK1	4
TH	4
THBS2	4
TIAM1	4
TNFRSF25	4
TSC22D3	4
UTP14A	4
VIP	4
VPS72	4
WNT7B	4
YAP1	4
YWHAG	4
YY1	4
ZNF426	4
ABCC2	3
ABI2	3
ACAA1	3
ACACA	3
ACSL5	3
ADCY3	3
ADCY5	3
ADH1A	3
ADPRHL2	3
AGMAT	3
AK4	3
ALOX15B	3
AMIGO2	3
AMOTL2	3
ANGPT1	3
ANP32A	3
AOC3	3
APBB2	3
APOF	3
APOL4	3
APOM	3
ARMC6	3
ARTN	3
ASMT	3
AXIN2	3
BARX1	3
BCAR3	3
BCAS1	3
BDH1	3
BEX2	3
BLCAP	3
BNC1	3
BRAF	3
BTBD2	3
BTRC	3
BUD31	3
C1QTNF6	3
CA12	3
CACNG2	3
CALCR	3
CALD1	3
CAMLG	3
CAMTA2	3
CASP14	3
CBFB	3
CBLL1	3
CBR1	3
CCDC116	3
CCDC14	3
CCDC92	3
CCL1	3
CD209	3
CD3D	3
CD47	3
CD69	3
CD8A	3
CEBPD	3
CEBPZ	3
CHCHD3	3
CHPT1	3
CLASP1	3
CLCN6	3
CNDP1	3
CNNM3	3
COG8	3
CORT	3
CPPED1	3
CPSF3	3
CRIPT	3
CRLF3	3
CRP	3
CRY1	3
CSDC2	3
CSF3	3
CST3	3
CSTF1	3
CTSA	3
CTSB	3
CUL1	3
CYBB	3
CYCS	3
CYP26C1	3
CYP3A7	3
CYP4F2	3
CYP7A1	3
DAB1	3
DAB2	3
DAB2IP	3
DBH	3
DCT	3
DDAH2	3
DDIT4	3
DDX60	3
DDX60L	3
DERA	3
DGKA	3
DGKG	3
DGKI	3
DHRS3	3
DMRT2	3
DNAJC4	3
DNMT3B	3
DUSP16	3
E2F1	3
EEF1A2	3
EGR2	3
EIF2AK1	3
EIF3E	3
ELN	3
ENSA	3
EPOR	3
EPS8L2	3
ERCC1	3
ERH	3
EXOC4	3
FADD	3
FAHD1	3
FAM129B	3
FAM83H	3
FASLG	3
FCGR2A	3
FCGR3A	3
FCGR3B	3
FDFT1	3
FGF23	3
FLRT2	3
FNTA	3
FOXO3	3
FTH1	3
FZD10	3
FZD7	3
GABPB1	3
GCC1	3
GDF15	3
GHR	3
GLRX3	3
GNA11	3
GNAZ	3
GNB1	3
GNG4	3
GP9	3
GPR1	3
GPRC6A	3
GREM1	3
GRK4	3
GRK7	3
GSTK1	3
HADHA	3
HADHB	3
HEMK1	3
HERC5	3
HIPK1	3
HIST1H2AM	3
HIST1H2BO	3
HLA-A	3
HLA-C	3
HMGCS1	3
HPSE	3
HSP90B1	3
HSPA1B	3
HSPD1	3
IFI6	3
IFNGR2	3
IGF2BP2	3
IGFALS	3
IGFBP4	3
IL13RA1	3
IL2	3
IL22RA1	3
IL2RB	3
INPP5A	3
INPP5B	3
INPP5K	3
ITGB3BP	3
KAT2A	3
KCNA4	3
KCNN4	3
KIAA0907	3
KLF6	3
KPNA2	3
LAMB1	3
LBX1	3
LDOC1	3
LPA	3
LRPPRC	3
MAGEA6	3
MALAT1	3
MAP2K4	3
MAP3K8	3
MAP4	3
MAPK7	3
MAPKAP1	3
MC5R	3
MDK	3
MDM2	3
MED15	3
MED17	3
MED30	3
MED31	3
MEN1	3
MINPP1	3
MLN	3
MTNR1B	3
MVK	3
MXD1	3
MYBL2	3
MYL9	3
NAMPT	3
NEDD4	3
NEDD8	3
NEK10	3
NEK2	3
NEK7	3
NFATC2	3
NHP2L1	3
NIF3L1	3
NME3	3
NME4	3
NOD1	3
NPBWR1	3
NPDC1	3
NPW	3
NR0B1	3
NTRK2	3
NUAK1	3
OLIG2	3
P2RY10	3
PAG1	3
PAK4	3
PDGFA	3
PDIA3	3
PDK2	3
PHYHIP	3
PI3	3
PI4K2B	3
PI4KB	3
PIK3C2A	3
PIK3C2G	3
PIK3CG	3
PIK3R3	3
PLEKHF2	3
PLK1	3
PLK2	3
PLSCR1	3
PNO1	3
PNP	3
POLR1C	3
POLR2D	3
POLR2G	3
PON2	3
POP7	3
PRAME	3
PRKAA1	3
PROK1	3
PROKR2	3
PSMA3	3
PSMD10	3
PTCH1	3
PTGER2	3
RALA	3
RARG	3
RELB	3
RGS10	3
RGS3	3
RGS4	3
RIT2	3
RNF213	3
RPAP2	3
RPS6KA1	3
RPSA	3
SAA2	3
SCARB1	3
SELL	3
SELPLG	3
SERPINA5	3
SERPINB6	3
SH3GL1	3
SHC3	3
SHH	3
SKIL	3
SLC27A5	3
SLC2A1	3
SMAD1	3
SMAD9	3
SNRPA	3
SNRPB2	3
SNRPF	3
SNRPG	3
SNTA1	3
SNW1	3
SNX1	3
SOD2	3
SPEG	3
SSTR1	3
SSX2	3
STAT5A	3
STRN	3
STX1A	3
TAP1	3
TAT	3
TBX21	3
TCEB1	3
TCF4	3
TMSB4X	3
TNFRSF11B	3
TRHR	3
TRIM37	3
TSPO	3
TTC1	3
TTK	3
TUBB3	3
TYR	3
TYRP1	3
UBE2I	3
UBE2R2	3
UCHL1	3
UGT2B15	3
UGT2B7	3
VHL	3
VTN	3
WDYHV1	3
WNT10B	3
WNT2	3
WNT5B	3
WNT7A	3
XCL2	3
XRCC6	3
YBX1	3
ZEB1	3
ZNF764	3
AARS	2
AASDHPPT	2
ABCA3	2
ABCB1	2
ABCC5	2
ABCD3	2
ACAP3	2
ACD	2
ACOT13	2
ACSS2	2
ACYP1	2
ACYP2	2
ADAR	2
ADCY10	2
ADCY2	2
ADIPOQ	2
ADIPOR2	2
ADK	2
ADORA3	2
ADRA1D	2
AFF4	2
AFMID	2
AGPAT2	2
AGPS	2
AK1	2
AKR1C2	2
ALCAM	2
ALDH2	2
ALDH3A2	2
ALDH7A1	2
ALDH9A1	2
ALK	2
ALOX12	2
AMD1	2
AMN	2
AMPD2	2
ANXA5	2
AP4S1	2
APBB1	2
APLP2	2
APOA4	2
APOL6	2
AQP1	2
ARFGEF2	2
ARFRP1	2
ARG1	2
ARHGAP20	2
ARHGAP29	2
ARHGDIB	2
ARID3A	2
ARID4A	2
ARL15	2
ARNTL2	2
ATAD3B	2
ATF5	2
ATF6B	2
ATP1A1	2
ATP2B4	2
ATP5B	2
ATP5G1	2
ATP5J2	2
ATP6V0D1	2
ATP6V1B1	2
ATXN2	2
B4GALNT1	2
B4GALNT3	2
BACE1	2
BAG1	2
BAHCC1	2
BAIAP2	2
BANK1	2
BAZ1B	2
BCAP31	2
BCL11A	2
BCLAF1	2
BDKRB2	2
BLNK	2
BMP5	2
BMP7	2
BOC	2
BOLA1	2
BRF2	2
BRIX1	2
BST2	2
BTBD19	2
BTC	2
C10orf10	2
C19orf60	2
[truncated: 1,890 more rows]

## Sheet: S3
limma result for Subtype 1
									Top100 Genes
Genes	logFC	AveExpr	t	P.Value	adj.P.Val	B			KRT19
SMC1B	3.46886328064629	0.79381	44.0922	1.03638e-174	3.38357e-170	386.125			FDCSP
ZFR2	2.51978217773095	0.434877	38.1146	2.92186e-150	4.76965e-146	330.956			CDKN2A
SYCP2	3.54395981383913	1.24284	34.1151	8.02837e-133	8.73701e-129	291.465			SYCP2
STAG3	3.0780185598876	1.11357	32.1559	5.69092e-124	4.64493e-120	271.385			SMC1B
TCAM1P	2.68672089567966	0.731167	31.7043	6.64528e-122	4.3391e-118	266.691			NEFH
ZNF541	2.80188804355462	0.733734	30.2359	4.09456e-115	2.22799e-111	251.268			STAG3
RAD9B	1.13154499824377	0.629766	28.18	1.90564e-105	8.88789e-102	229.286			FAM3B
TAF7L	2.4586045486477	0.575285	26.7134	1.89386e-98	7.72883e-95	213.363			MEI1
SYCE2	2.08914307341061	1.0942	26.0656	2.46043e-95	8.92534e-92	206.275			IGHM
ABCA17P	1.68816993677555	0.38644	25.7689	6.61934e-94	2.16108e-90	203.019			LINC00925
SOX30	1.85527351949421	0.639338	25.4392	2.58555e-92	7.67391e-89	199.394			ZNF541
MEI1	2.86759120126449	1.50401	25.298	1.24535e-91	3.38818e-88	197.839			PODXL2
SHCBP1L	1.1923590516333	0.188737	23.7225	5.48092e-84	1.37647e-80	180.425			TCAM1P
RPA2	1.40677201966983	6.05859	23.279	7.90026e-82	1.84234e-78	175.505			EYA2
ARHGEF33	0.880484492448191	0.315819	23.1721	2.61942e-81	5.70126e-78	174.319			YBX2
ZPBP2	1.07690676852828	0.16947	23.0762	7.67511e-81	1.56611e-77	173.255			PLAC8
LINC00925	2.81604945556727	1.42784	22.9948	1.9128e-80	3.67348e-77	172.351			KRT13
C19orf57	2.0440418405339	2.0158	22.8538	9.29887e-80	1.68661e-76	170.785			CDKN2C
MYO3A	2.2018928802248	0.665271	22.5804	1.9995e-78	3.43577e-75	167.748			GABRP
TCP11	2.16396640323147	0.637625	22.5673	2.31541e-78	3.77968e-75	167.603			ZFR2
RNA5SP71	1.54653685634001	0.248123	22.3804	1.88599e-77	2.93208e-74	165.526			KCNS1
C11orf85	1.2881177941693	0.26878	22.3024	4.52649e-77	6.71731e-74	164.659			SYNGR3
YBX2	2.59889165788549	1.12089	22.2395	9.16434e-77	1.30086e-73	163.961			MAP7D2
WNK3	0.935702655426765	0.356362	22.2243	1.08673e-76	1.47831e-73	163.792			TAF7L
GRIN2C	0.956712434141202	0.423157	22.0006	1.33745e-75	1.74661e-72	161.306			RIBC2
CDKN2C	2.52931201966983	3.87055	21.7039	3.73351e-74	4.68814e-71	158.01			FOXA1
UPB1	1.26799110994029	0.298923	21.5461	2.19119e-73	2.64955e-70	156.257			RNF212
SYNGR3	2.49645082191781	1.69367	21.318	2.8278e-72	3.29722e-69	153.725			CYP4X1
RIBC2	2.4350086512118	2.2084	21.0905	3.62141e-71	4.07695e-68	151.199			TLX3
ADORA2A-AS1	0.942982859149983	0.275851	20.8198	7.50752e-70	8.17018e-67	148.197			UBD
CCDC155	0.872992567615034	0.171493	20.5645	1.3071e-68	1.37658e-65	145.367			IGHA1
CEACAMP5	0.678709209694415	0.138918	20.5153	2.26482e-68	2.31068e-65	144.822			IGKC
ZNF620	1.04286142957499	0.84196	20.3043	2.39778e-67	2.3722e-64	142.485			IGKV4-1
KLHL35	1.90785281348788	0.959046	19.9585	1.13751e-65	1.09227e-62	138.662			IGLV4-69
NEFH	3.0919558061117	1.06081	19.8555	3.58638e-65	3.34537e-62	137.524			PAX1
IL17RB	1.81762180892167	1.56976	19.6243	4.71234e-64	4.27356e-61	134.973			TMPRSS2
GBX1	1.62059097997893	0.262897	19.5885	7.01777e-64	6.19233e-61	134.578			EPHX3
GPR137C	0.782286782578152	0.555256	19.1311	1.13088e-61	9.71607e-59	129.544			MYO3A
ZMAT1	1.16842464348437	0.601806	18.8868	1.69432e-60	1.41836e-57	126.862			IGKV3-20
LIG1	1.31475055497015	4.43636	18.6434	2.49872e-59	2.03946e-56	124.196			IGKV3-11
PRDM15	0.831372132068847	1.8951	18.2169	2.74983e-57	2.18967e-54	119.538			TCP11
RFPL1S	0.801902177730945	0.227885	18.0683	1.40745e-56	1.09406e-53	117.921			IGHV4-59
FOXRED2	1.88321259922725	4.21712	17.7527	4.4752e-55	3.39782e-52	114.493			IGLV1-40
RANBP17	0.963527864418686	0.387778	17.407	1.94525e-53	1.44338e-50	110.756			IGHV5-51
MCM5	1.33034605549701	5.5056	17.3788	2.64577e-53	1.91953e-50	110.451			IGLV3-19
ZYG11A	1.71449653319284	0.934783	17.1917	2.02248e-52	1.43543e-49	108.436			IGHV4-39
KCNS1	2.51782953986653	1.17575	17.0334	1.1253e-51	7.81679e-49	106.736			IGHV3-30
YPEL1	0.9255852687039	0.653626	16.9731	2.16034e-51	1.46939e-48	106.089			WFDC2
MCM2	1.68861097997893	6.11489	16.9208	3.80297e-51	2.51808e-48	105.529			PTN
HMSD	1.58739373375483	0.876063	16.9195	3.8564e-51	2.51808e-48	105.515			CXCL17
ASF1B	1.54432945907974	5.38817	16.8524	7.96241e-51	5.09719e-48	104.797			IGHG1
TDRD10	1.56516915349491	0.617437	16.8388	9.22623e-51	5.79266e-48	104.651			IGKV1-5
XRCC1	0.920101594661048	4.98923	16.7326	2.90134e-50	1.78723e-47	103.516			IGLV2-14
A3GALT2	0.387036863364946	0.164416	16.6273	9.0163e-50	5.45119e-47	102.393			SYCE2
TLX2	1.22724765367053	0.58398	16.5992	1.21908e-49	7.23645e-47	102.094			TMSB15A
F2RL1	-2.41451897084651	5.32382	-16.4916	3.87427e-49	2.2587e-46	100.948			MUC4
RNF212	2.36413927643133	1.1812	16.3051	2.8575e-48	1.6367e-45	98.9688			IGHG2
RORB	1.46102982788901	0.482485	16.1327	1.80098e-47	1.01377e-44	97.145			C19orf57
ZNF367	1.526951085353	3.29133	16.1158	2.15843e-47	1.19438e-44	96.9656			IGLV2-23
TIMELESS	1.16686400070249	4.97768	16.0459	4.54498e-47	2.47308e-44	96.228			OR2I1P
LIPE	1.46524893923428	1.98588	16.0275	5.52797e-47	2.95864e-44	96.034			CLGN
LMNB1	1.45808116965227	5.55074	15.9619	1.11047e-46	5.84752e-44	95.343			DMRTA2
DHFR	1.40915730242361	3.25618	15.942	1.37203e-46	7.11016e-44	95.1335			CD8BP
MCM6	1.21368954689148	5.64345	15.8731	2.85102e-46	1.45438e-43	94.4089			NUP210
WDR76	1.46206051282052	3.59157	15.8538	3.49661e-46	1.75627e-43	94.2067			IGHV3-23
HMGN2	1.10789395855287	7.75353	15.8108	5.51443e-46	2.7278e-43	93.7554			IGLC2
CLGN	2.03698685634001	0.843851	15.801	6.11791e-46	2.98116e-43	93.6526			IGHV1-18
CHDH	1.42133867931156	0.874578	15.7171	1.4869e-45	7.13889e-43	92.7728			IGLC3
CPEB1	0.845337685282754	0.379759	15.6774	2.2622e-45	1.07038e-42	92.3572			IGHV1-2
TMPO	1.26727757990868	5.11875	15.6697	2.45342e-45	1.14428e-42	92.2768			ARHGAP4
TLX3	2.34670931506849	0.816903	15.4525	2.42029e-44	1.11292e-41	90.0094			IGLV1-51
MSX2	-1.92976789603091	2.54528	-15.391	4.6205e-44	2.09514e-41	89.3689			IGJ
ACBD7	1.32475282753776	0.738553	15.3524	6.92965e-44	3.09917e-41	88.9675			IGKV1-27
PCNA	1.26310368809273	8.11557	15.2654	1.7231e-43	7.60213e-41	88.0652			IGLV3-25
USP1	0.964915521601685	5.27381	15.2574	1.87472e-43	8.16079e-41	87.9817			IGHV3-15
RAMP2-AS1	0.803216498068142	0.424777	15.241	2.22623e-43	9.5634e-41	87.8115			IGLV1-44
COL4A6	-2.66778363189322	3.20565	-15.2026	3.32495e-43	1.40978e-40	87.4141			IGHV3-21
CHAF1B	1.22101434843694	3.38382	15.1798	4.22134e-43	1.7669e-40	87.1777			IGLV1-47
CNTD1	0.889331707060063	0.742675	15.1658	4.88606e-43	1.994e-40	87.0329			CD79A
FKBP6	0.310882992623815	0.122223	15.1666	4.84385e-43	1.994e-40	87.0415			IGHG3
INPP5F	1.05906708816298	3.60844	15.1022	9.48855e-43	3.82447e-40	86.3755			IGHV4-31
PSIP1	1.41320666666667	4.06845	15.0357	1.89567e-42	7.54754e-40	85.6901			IGHV1-24
ASRGL1	1.43276003512469	1.19509	15.0271	2.07356e-42	8.15635e-40	85.6012			IGHGP
FAM111B	1.63379219178082	3.85639	14.9461	4.81427e-42	1.87115e-39	84.767			CLDN10
CDK6	-1.83708237442923	4.57023	-14.9322	5.55929e-42	2.13529e-39	84.6245			NOS2
CDC7	1.20155195995785	3.27877	14.9253	5.97728e-42	2.26914e-39	84.5527			BTNL9
HMGB2	1.44649295047419	6.76665	14.8834	9.23308e-42	3.46485e-39	84.122			IGHV1-46
E2F1	1.58857778011943	4.62145	14.773	2.894e-41	1.07367e-38	82.9906			IGLV2-11
MAP7D2	2.45978435194942	1.24102	14.7653	3.13435e-41	1.14978e-38	82.9116			IGHV2-70
TCF19	1.30709434141201	5.04642	14.7339	4.33667e-41	1.57315e-38	82.59			IGHV1-58
ARHGAP4	1.97525108535301	3.64807	14.6917	6.70801e-41	2.40663e-38	82.1581			IGKV1-9
KEL	1.52318654021777	0.472141	14.6894	6.86696e-41	2.43688e-38	82.1349			KLHL35
TMPO-AS1	1.20577406743941	1.98329	14.6159	1.46442e-40	5.14089e-38	81.3849			IGLV3-21
SIM2	1.89007579557429	1.5496	14.4967	4.98809e-40	1.73246e-37	80.1712			IGHV3-73
FAM81A	1.04722436248683	0.873575	14.4821	5.79548e-40	1.99169e-37	80.0226			C8orf4
MYO5A	-1.54246397260274	4.1178	-14.4495	8.09693e-40	2.75363e-37	79.6915			CLDN3
HMGN2P15	1.59988232525465	1.36332	14.3876	1.52624e-39	5.13697e-37	79.0638			SIM2
PIK3R3	1.43328900245873	3.04122	14.3738	1.7582e-39	5.85731e-37	78.9237			FOXRED2
TENM2	-2.93443395855286	4.84413	-14.3414	2.44927e-39	8.07716e-37	78.5954			IGLV6-57
CBY3	0.434045763962066	0.232217	14.3253	2.88698e-39	9.42542e-37	78.4326
MEIS1	1.19125712328767	2.07802	14.3189	3.08143e-39	9.96066e-37	78.368
RBBP4	0.809314218475588	5.23123	14.2915	4.07511e-39	1.30436e-36	78.0913
JADE1	0.942253263083949	2.46374	14.2412	6.8105e-39	2.15873e-36	77.5828
FANCL	1.05209086757991	4.05337	14.2044	9.90746e-39	3.11018e-36	77.2116
STMN1	1.35176566912539	6.38367	14.1873	1.17893e-38	3.66569e-36	77.0394
RTN4	-0.924574864769925	7.13598	-14.1828	1.23452e-38	3.80231e-36	76.9938
CSH2	0.196267734457324	0.035838	14.1499	1.72404e-38	5.26042e-36	76.6631
RFC5	1.02771791359326	4.46843	14.1449	1.81413e-38	5.48403e-36	76.6127
NUSAP1	1.3423179662803	5.76755	14.1145	2.47028e-38	7.39907e-36	76.307
RIPPLY3	1.61677554618897	0.946999	14.1134	2.49883e-38	7.41653e-36	76.2956
CHAF1A	1.14488069898139	4.7949	14.0923	3.09608e-38	9.10638e-36	76.0834
DONSON	1.00522462943449	3.71066	14.0732	3.75557e-38	1.09475e-35	75.8922
BTNL9	1.93054218475588	1.15646	14.0349	5.53832e-38	1.60013e-35	75.5076
C1QTNF4	0.973393663505444	0.392227	14.0223	6.29039e-38	1.80148e-35	75.3816
KIAA2022	0.682447453459783	0.234995	13.9619	1.15849e-37	3.28889e-35	74.777
MCM3	1.13639457323499	6.66312	13.927	1.64844e-37	4.63951e-35	74.4278
GLS2	0.908823586231121	0.540511	13.8387	4.01601e-37	1.12064e-34	73.5462
KIRREL	-1.65392506498068	4.6989	-13.7979	6.05243e-37	1.67457e-34	73.1401
RNF217	-1.10903606603442	3.36625	-13.7776	7.42843e-37	2.03801e-34	72.9373
PTHLH	-3.13905297857394	6.65582	-13.6977	1.6546e-36	4.50163e-34	72.1445
ADARB2	1.0298641833509	0.433937	13.6755	2.06774e-36	5.57913e-34	71.9239
RMI2	1.44943449947313	4.41652	13.669	2.2057e-36	5.90259e-34	71.86
C14orf39	0.638370263435195	0.226989	13.657	2.48878e-36	6.60598e-34	71.7404
FKBP9	-1.21943352651915	6.3401	-13.6299	3.26206e-36	8.5887e-34	71.4726
CHPF	-1.38496189322093	7.0322	-13.62	3.60389e-36	9.41277e-34	71.3739
IKZF3	1.78490371268001	2.04085	13.5949	4.62816e-36	1.19921e-33	71.1263
SVIP	1.65614971197752	1.76257	13.5858	5.0714e-36	1.30371e-33	71.0358
ZNF879	0.925261896733404	1.07486	13.5493	7.29957e-36	1.86185e-33	70.6753
RNF32	0.744979283456271	1.07149	13.5385	8.12644e-36	2.05668e-33	70.5691
CBX7	1.27436321390938	2.7655	13.5251	9.28824e-36	2.33263e-33	70.4368
ARHGAP26	1.2897033825079	2.28898	13.5195	9.82753e-36	2.44923e-33	70.3809
WDR48	0.662597049525816	3.57945	13.5124	1.05468e-35	2.60857e-33	70.311
HELLS	1.1148020688444	2.75622	13.5114	1.06512e-35	2.61459e-33	70.3013
ZWINT	1.11710033017211	5.70493	13.5007	1.18423e-35	2.88527e-33	70.1963
PAX1	2.24062465402178	0.765955	13.4892	1.32819e-35	3.21206e-33	70.0828
CENPK	1.23866423252547	2.55182	13.4864	1.36619e-35	3.27966e-33	70.0548
FAM221A	0.815598198103266	0.73705	13.4665	1.66406e-35	3.96557e-33	69.8596
TMSB15A	2.0812451773797	1.64379	13.4499	1.96256e-35	4.64301e-33	69.6963
BCL2	1.50794948717949	2.07418	13.4371	2.23084e-35	5.22891e-33	69.5695
RHBDL3	1.38287672286618	0.871819	13.4365	2.24224e-35	5.22891e-33	69.5644
ANKRD32	0.75228660344222	2.00858	13.4348	2.28076e-35	5.28102e-33	69.5476
FAM3B	2.8920354056902	1.73411	13.4292	2.4122e-35	5.54602e-33	69.4921
LMO4	1.51136017562346	4.85714	13.4275	2.4537e-35	5.60198e-33	69.4752
C3orf70	1.34755140498771	1.29503	13.4225	2.57736e-35	5.84345e-33	69.4266
HADH	0.93026946610467	5.29384	13.4197	2.64972e-35	5.96608e-33	69.3992
RAB11FIP5	-1.00067920266948	4.80425	-13.4121	2.85736e-35	6.38952e-33	69.3245
POLA1	0.926829898138393	3.50775	13.3774	4.03446e-35	8.96035e-33	68.983
NEURL1B	1.44243963821567	4.40854	13.375	4.12797e-35	9.10607e-33	68.9604
ZCWPW1	1.20224781875659	2.00819	13.3419	5.73055e-35	1.25565e-32	68.6357
PRIM1	1.01922484369512	3.70061	13.3308	6.39761e-35	1.39246e-32	68.5267
MAP4K4	-1.01044893923429	5.64299	-13.2889	9.685e-35	2.09401e-32	68.1163
TXLNA	0.748477608008437	5.95822	13.2608	1.27871e-34	2.74653e-32	67.8413
BRD8	0.757958851422544	3.85012	13.2493	1.43234e-34	3.05642e-32	67.729
SLFN13	1.70805301369863	2.26321	13.248	1.4506e-34	3.07527e-32	67.7165
TRIM73	0.241452852125044	0.171717	13.2283	1.76116e-34	3.70956e-32	67.5245
CDK2	0.857005356515626	5.01308	13.2235	1.84773e-34	3.86698e-32	67.477
HOXC13	-2.02701754127152	3.34189	-13.1935	2.48273e-34	5.16281e-32	67.1847
BRIP1	1.03035832806463	2.35659	13.1638	3.32459e-34	6.8697e-32	66.8957
TXNDC16	1.07722354408149	2.3899	13.1517	3.74577e-34	7.69131e-32	66.7776
NTN3	0.429524369511767	0.198582	13.1329	4.50537e-34	9.1932e-32	66.5949
SAP30L	0.730046508605546	3.76487	13.0908	6.81364e-34	1.38169e-31	66.1855
GGA2	0.944311724622411	4.776	13.0721	8.18993e-34	1.65052e-31	66.0035
PLAC8	2.5874838742536	2.34503	13.0604	9.17845e-34	1.83839e-31	65.8907
LDHC	1.15127652968037	0.568737	13.0582	9.37794e-34	1.8669e-31	65.8694
KLK8	-3.46425778011943	5.30297	-13.0521	9.95993e-34	1.97074e-31	65.8099
MIS18A	0.936061092377944	4.62596	12.9989	1.67611e-33	3.29648e-31	65.2948
HAUS5	0.863619943800494	3.66327	12.9979	1.6931e-33	3.30996e-31	65.2848
GALNT6	-2.20835180189673	4.65543	-12.9876	1.87268e-33	3.63924e-31	65.1851
CENPH	1.2084126519143	4.16749	12.9722	2.17628e-33	4.20422e-31	65.0364
SOWAHA	0.782427337548297	0.403483	12.9685	2.25636e-33	4.33328e-31	65.0006
ZNF667	0.781810014049877	0.446138	12.9398	2.98678e-33	5.70248e-31	64.7231
CCDC177	0.862096080084299	0.426797	12.9317	3.23395e-33	6.13848e-31	64.6444
KNTC1	0.936673389532842	3.06254	12.9238	3.49324e-33	6.59232e-31	64.5681
CAV1	-2.28281755180893	7.59304	-12.9228	3.5257e-33	6.61534e-31	64.559
BARD1	0.975230741131015	2.67691	12.909	4.03405e-33	7.52592e-31	64.4257
FAM184A	0.638911643835616	0.416551	12.8714	5.81733e-33	1.07911e-30	64.0635
CDKN2A	3.65033051282052	3.5519	12.8702	5.88687e-33	1.08584e-30	64.0517
FSTL3	-2.22525334035827	5.20855	-12.8692	5.94539e-33	1.09048e-30	64.0419
USB1	-0.959653112047771	4.97029	-12.8531	6.9513e-33	1.26785e-30	63.8873
BZRAP1	1.07545171759747	1.03012	12.848	7.30379e-33	1.32475e-30	63.8383
GOLGA2P5	0.805625785036882	0.868722	12.8469	7.3825e-33	1.33162e-30	63.8277
GKAP1	0.980915683175273	1.14595	12.8432	7.65516e-33	1.37322e-30	63.7918
LINC01006	1.5112112680014	1.87076	12.8248	9.15453e-33	1.63321e-30	63.6148
ENDOD1	-1.35329016859852	5.60587	-12.8087	1.06988e-32	1.89834e-30	63.4606
FAM89A	-1.56924685985247	5.00303	-12.7764	1.46482e-32	2.58504e-30	63.1498
TMEM178B	1.76223649455567	0.962142	12.7681	1.58671e-32	2.78511e-30	63.0707
CENPU	1.26320720407446	4.50506	12.7314	2.26481e-32	3.9541e-30	62.7186
IMPDH1	-1.19340582367404	6.19566	-12.7234	2.44645e-32	4.24849e-30	62.6423
POLD1	0.92068330874605	4.81184	12.7206	2.51321e-32	4.34133e-30	62.6156
SMOX	-1.5064732455216	4.69148	-12.7093	2.80477e-32	4.81948e-30	62.5071
C9orf172	1.11348715841236	1.61727	12.7011	3.03488e-32	5.18759e-30	62.429
MGA	0.756368314014756	2.92238	12.6734	3.96643e-32	6.74458e-30	62.1642
ZADH2	0.811506817702845	3.26858	12.6585	4.58373e-32	7.75386e-30	62.0211
PRPS2	0.939439371268006	5.76163	12.6553	4.72405e-32	7.93117e-30	61.9913
SLC3A2	-1.09308017913593	7.72805	-12.6551	4.73713e-32	7.93117e-30	61.9885
IGF2BP2	-2.09459055145768	5.29633	-12.649	5.02287e-32	8.36666e-30	61.9306
NKX2-3	1.69265038637162	0.760389	12.6259	6.27847e-32	1.04051e-29	61.7098
RNF149	-0.747624615384609	5.64999	-12.6008	7.9963e-32	1.3185e-29	61.4706
POLE	0.807156845802602	3.34648	12.5715	1.05957e-31	1.73834e-29	61.1921
DDX25	0.404057351598173	0.102397	12.5289	1.59518e-31	2.60397e-29	60.7874
IL17REL	1.44902947664208	0.392373	12.5067	1.97426e-31	3.20675e-29	60.5765
SLC7A5	-1.83825792413067	8.38394	-12.5015	2.07543e-31	3.35439e-29	60.5271
ZDHHC9	-0.879437383210399	5.05419	-12.4845	2.44286e-31	3.92879e-29	60.3658
CSTF3-AS1	0.23356478398314	0.125884	12.4575	3.16482e-31	5.06495e-29	60.1097
APBB2	-1.12574755532139	3.25275	-12.4512	3.36196e-31	5.35421e-29	60.0499
ACTN1	-1.49428972953987	6.90953	-12.4386	3.79044e-31	6.0073e-29	59.9312
IGFBPL1	1.15506560238848	0.596019	12.4347	3.93728e-31	6.20988e-29	59.8936
MYO1B	-1.50701092729189	6.06735	-12.4286	4.17465e-31	6.55259e-29	59.8357
HLTF	1.44052972251492	4.1746	12.3699	7.30883e-31	1.14172e-28	59.2818
MIR363	0.540582637864419	0.0927801	12.3311	1.05837e-30	1.64542e-28	58.9156
RNASEH2A	1.05656924833158	5.85316	12.3204	1.17187e-30	1.81323e-28	58.8148
SPRYD3	-0.69817384966631	5.97861	-12.3136	1.24952e-30	1.92425e-28	58.7514
DLX1	-1.36585702493853	1.73202	-12.2924	1.52994e-30	2.34504e-28	58.5511
INHBA	-2.60757473832104	4.95043	-12.2878	1.59792e-30	2.43781e-28	58.5081
UNG	0.838400902704603	6.03685	12.2854	1.63493e-30	2.48266e-28	58.4855
EYA2	2.61146478398314	2.94627	12.2495	2.29865e-30	3.47437e-28	58.1485
GOLGA7B	-2.28173757288373	3.36819	-12.2409	2.49377e-30	3.75192e-28	58.0679
HSPA12A	-1.4807980224798	2.19382	-12.2286	2.80383e-30	4.19906e-28	57.952
PODXL2	2.71758859501229	3.79238	12.217	3.1302e-30	4.66643e-28	57.8431
DYRK1A	0.625225556726379	4.17361	12.2148	3.19532e-30	4.74185e-28	57.8227
MYH10	-1.54969267650158	4.54306	-12.2126	3.26236e-30	4.81944e-28	57.8022
CD8BP	2.00913642430629	0.631355	12.2048	3.5138e-30	5.1675e-28	57.7288
E2F8	1.12270795223042	2.72816	12.1899	4.04322e-30	5.91943e-28	57.59
H2AFZ	0.933107035475943	8.1057	12.1674	5.00451e-30	7.29408e-28	57.379
WDR34	1.16319944151739	6.19534	12.1441	6.2347e-30	9.04669e-28	57.1617
TRIM74	0.472356624517036	0.309948	12.1297	7.14565e-30	1.03226e-27	57.0268
TYK2	0.770227938180543	4.91546	12.1281	7.25649e-30	1.04366e-27	57.0116
PDIK1L	0.770455296803655	2.98115	12.1223	7.66534e-30	1.09762e-27	56.9574
SMPDL3B	1.63473081840534	1.94325	12.1208	7.77161e-30	1.10798e-27	56.9437
GPBP1	0.562366975763964	5.08139	12.116	8.13553e-30	1.15482e-27	56.8985
PPP2R2C	-2.30418473832104	4.47998	-12.1009	9.37646e-30	1.32521e-27	56.7581
RBBP7	0.714493487881984	5.40044	12.0939	1.00175e-29	1.4097e-27	56.6927
MMP1	-3.40790918159467	8.55772	-12.089	1.04942e-29	1.47044e-27	56.6467
MMP17	-1.41704499473129	2.5796	-12.0756	1.1903e-29	1.66072e-27	56.5222
LPCAT1	-1.22537992975062	5.14444	-12.0734	1.215e-29	1.68798e-27	56.5019
SLC37A2	-1.53520277836319	4.08541	-12.0707	1.24607e-29	1.72381e-27	56.4769
SRPX	-2.18957969792765	3.88901	-12.0644	1.32211e-29	1.82128e-27	56.4183
RAF1	0.561769023533548	4.99708	12.059	1.39185e-29	1.90929e-27	56.3675
CYB5RL	0.552056167896032	0.946248	12.0571	1.41607e-29	1.93438e-27	56.3504
NUP62	0.596253136635054	5.5969	12.0551	1.44368e-29	1.96389e-27	56.3313
CBX5	1.09587368809273	4.41291	12.051	1.50056e-29	2.03279e-27	56.2931
PROCR	-1.69782195644538	5.79871	-12.0404	1.65706e-29	2.23553e-27	56.195
GJA1	-2.06686277836318	8.5591	-12.0314	1.80392e-29	2.42364e-27	56.111
CEP120	0.658441355813138	2.87763	12.0282	1.85859e-29	2.48686e-27	56.0815
CYP4X1	2.35991762557078	2.41788	11.9956	2.52563e-29	3.35191e-27	55.7783
HMX2	1.03110944854233	0.387751	11.9956	2.52479e-29	3.35191e-27	55.7786
FOXD3	1.16798125395153	0.773498	11.9933	2.57966e-29	3.396e-27	55.7573
CAV2	-1.30896669476642	5.6934	-11.9937	2.57089e-29	3.396e-27	55.7607
RALGPS1	0.877419381805409	1.32081	11.9928	2.59298e-29	3.39982e-27	55.7522
SLC4A3	-1.30435648753073	2.62426	-11.9635	3.41295e-29	4.45704e-27	55.4806
NASP	0.870099726027401	5.3498	11.9612	3.48584e-29	4.53409e-27	55.4597
SPON2	-1.73998352300667	4.95215	-11.9584	3.5799e-29	4.63796e-27	55.4333
CXCL14	-3.4106394625922	8.79325	-11.9223	5.0208e-29	6.47901e-27	55.0989
FBXW5	0.863385296803648	6.84161	11.917	5.27544e-29	6.78081e-27	55.05
ZNF157	0.446993523006674	0.217118	11.9156	5.34182e-29	6.8392e-27	55.0376
WBP2NL	0.321784169301019	0.283277	11.8725	7.99276e-29	1.01933e-26	54.6392
RAD18	0.798030990516331	2.7237	11.8575	9.19238e-29	1.16775e-26	54.5009
E2F2	1.14944630136987	3.11525	11.8541	9.48688e-29	1.2005e-26	54.4697
NR3C2	1.0023581032666	0.714439	11.845	1.03314e-28	1.30231e-26	54.3854
HIRIP3	0.80790938531788	3.88384	11.8189	1.3176e-28	1.6545e-26	54.145
SCAI	0.530775795574291	1.41935	11.79	1.72375e-28	2.1562e-26	53.8793
ISOC1	0.861452321742187	4.57708	11.7841	1.81998e-28	2.26789e-26	53.8256
CDA	-2.93917797330523	5.67327	-11.7787	1.91408e-28	2.37608e-26	53.7758
EZH2	1.08549898489639	4.1292	11.7701	2.07379e-28	2.56458e-26	53.6966
UBTD1	-1.04557323849666	5.02456	-11.7452	2.61224e-28	3.21828e-26	53.4684
TBX1	-1.65102093080436	3.47233	-11.7194	3.31874e-28	4.07331e-26	53.2317
OXER1	1.11945055848261	1.14478	11.7096	3.63488e-28	4.44462e-26	53.1418
UBXN11	1.15611237442923	3.03253	11.7033	3.85133e-28	4.69172e-26	53.0846
EMC3-AS1	0.729449546891465	1.22938	11.6993	3.99822e-28	4.85256e-26	53.0476
KLK5	-4.24626200210748	5.70615	-11.698	4.04767e-28	4.89438e-26	53.0354
PYGL	-1.78568755532139	6.67337	-11.6914	4.29999e-28	5.18029e-26	52.9757
PPM1D	0.600546680716544	3.0287	11.6898	4.36733e-28	5.24208e-26	52.9603
OGFOD1	-0.611857846856347	4.64924	-11.6891	4.39414e-28	5.25494e-26	52.9542
DMRTA2	2.03225775201967	1.09487	11.6879	4.44192e-28	5.29269e-26	52.9436
CEP70	1.15084767474535	3.42359	11.6766	4.93412e-28	5.85779e-26	52.8397
TOPBP1	0.972276877414818	4.8027	11.6642	5.52963e-28	6.54099e-26	52.727
PDE6B	1.12601573234984	0.844606	11.6564	5.94462e-28	7.0065e-26	52.6555
ZBED3	0.975120751668423	1.53574	11.6499	6.31326e-28	7.41422e-26	52.596
MXD3	1.14964360730594	2.26322	11.6387	7.00022e-28	8.19151e-26	52.4939
SMTN	-1.29252422550052	4.56965	-11.6373	7.09347e-28	8.27098e-26	52.4808
ZNF396	0.448988577449947	0.588203	11.6309	7.52468e-28	8.74255e-26	52.4225
TIFA	0.861229255356516	3.43254	11.6155	8.67363e-28	1.00417e-25	52.2821
KIF15	0.985516132771339	2.78042	11.6125	8.91333e-28	1.02828e-25	52.2551
HS3ST4	1.19598808921672	0.442752	11.5768	1.23899e-27	1.42432e-25	51.9296
DTL	1.05650900948367	3.98046	11.5628	1.40864e-27	1.61366e-25	51.8027
NOS2	1.93191015103618	1.19358	11.5589	1.46031e-27	1.66699e-25	51.7671
MECOM	1.50806935019319	2.24658	11.531	1.88681e-27	2.14636e-25	51.5139
RRAS2	-1.08209377239199	4.83742	-11.5274	1.95067e-27	2.2113e-25	51.481
REXO2	-0.908876118721459	5.13375	-11.514	2.20552e-27	2.49155e-25	51.3596
TDRD9	1.1441409483667	0.453296	11.5062	2.3704e-27	2.66858e-25	51.2883
KIF24	0.980343937478047	2.13321	11.4954	2.61566e-27	2.93457e-25	51.191
TMPRSS2	2.23371458025992	1.81215	11.4827	2.9388e-27	3.28582e-25	51.0759
C7orf34	0.315871067790657	0.0840103	11.474	3.18169e-27	3.54525e-25	50.9974
C8G	1.63158046715841	1.40983	11.4703	3.29114e-27	3.65474e-25	50.964
LIN54	0.660615567263785	3.07163	11.4648	3.46136e-27	3.83073e-25	50.9142
SLBP	0.68876201615736	6.31539	11.4408	4.31415e-27	4.75839e-25	50.6965
DSN1	0.883488475588341	4.62498	11.4323	4.66043e-27	5.12302e-25	50.6202
TMEM87B	-0.689097811731648	4.8775	-11.4315	4.69324e-27	5.14178e-25	50.6133
RAB38	-1.90632344221987	6.66224	-11.4198	5.22526e-27	5.7055e-25	50.5071
CCNE2	1.04164794871795	2.12312	11.4056	5.95021e-27	6.47541e-25	50.3788
FAF1	0.56125162978574	4.42616	11.3928	6.68303e-27	7.24876e-25	50.264
NUP210	1.9873562627327	4.12797	11.388	6.98453e-27	7.55069e-25	50.2204
RGS20	-1.84897803652968	2.99148	-11.3862	7.09723e-27	7.6472e-25	50.2045
MET	-1.35567503336846	5.35887	-11.3853	7.15917e-27	7.68857e-25	50.196
C20orf194	-0.887213140147524	2.88304	-11.3478	1.00724e-26	1.07818e-24	49.8586
SOX14	1.44752442571128	0.278767	11.3435	1.04725e-26	1.11193e-24	49.8201
COL4A4	1.12533005971198	0.787669	11.343	1.05216e-26	1.11193e-24	49.8155
ZDHHC23	0.967299276431332	1.89729	11.3435	1.04746e-26	1.11193e-24	49.8199
LINC00466	0.193785683175272	0.0843839	11.343	1.0524e-26	1.11193e-24	49.8152
TMEM150A	-0.744041232876712	3.22827	-11.3414	1.06774e-26	1.1245e-24	49.8009
KIF3C	-1.15176031612223	3.37975	-11.3395	1.08574e-26	1.13978e-24	49.7844
HLF	1.72711866877415	1.7463	11.323	1.26162e-26	1.32017e-24	49.6361
SNAI2	-1.23432416930101	6.5344	-11.3225	1.26781e-26	1.32241e-24	49.6312
DMKN	-2.72435398314015	6.10103	-11.3195	1.30246e-26	1.35422e-24	49.6046
ZFP3	1.03964177730945	1.78444	11.3043	1.49519e-26	1.54968e-24	49.4682
CYP4Z1	0.660004878819811	0.305035	11.2982	1.58057e-26	1.63299e-24	49.4133
KRT14	-3.11738856340006	13.1596	-11.2939	1.64335e-26	1.6925e-24	49.3749
FOXA1	2.36589125395153	2.36835	11.2871	1.74837e-26	1.79499e-24	49.3136
PAFAH1B2	-0.662811710572528	5.52743	-11.2802	1.86138e-26	1.90503e-24	49.2518
THSD1	-1.80747259571479	3.94953	-11.2585	2.26637e-26	2.31226e-24	49.0572
MTMR2	-0.731213045310857	4.33534	-11.2525	2.39169e-26	2.43252e-24	49.0041
NSUN7	0.973877878468564	0.936023	11.2471	2.5128e-26	2.54776e-24	48.9552
KRTDAP	-4.5409430066737	8.08249	-11.2444	2.57417e-26	2.60191e-24	48.9314
SKAP1	1.35716508956797	1.9587	11.2329	2.85736e-26	2.87923e-24	48.8283
MNS1	1.1051178749561	1.68722	11.2267	3.02002e-26	3.03377e-24	48.7736
COL12A1	-2.01284771689498	5.93104	-11.2188	3.24559e-26	3.25037e-24	48.7024
GCHFR	1.32289499824377	2.36604	11.185	4.40459e-26	4.39758e-24	48.4007
TTC7B	-0.854753115560238	1.93218	-11.1792	4.64086e-26	4.61936e-24	48.3491
RTKN2	1.08070734457323	1.74646	11.1764	4.75651e-26	4.72008e-24	48.3248
PTMA	0.813833582718642	9.32112	11.1632	5.35926e-26	5.30209e-24	48.2069
SPRR2G	-4.54458645240604	6.61784	-11.1542	5.81053e-26	5.73118e-24	48.127
AMIGO2	-1.9394080224798	4.22291	-11.1511	5.97756e-26	5.86052e-24	48.099
CLIP4	-1.02446316122234	3.87486	-11.1512	5.97026e-26	5.86052e-24	48.1002
CACNA1D	0.362498328064629	0.262388	11.1448	6.32603e-26	6.1836e-24	48.043
TBRG1	-0.609933259571477	3.21087	-11.1431	6.424e-26	6.26062e-24	48.0278
C19orf26	-0.781167727432385	1.32101	-11.1424	6.46634e-26	6.28312e-24	48.0214
GPC2	0.970838960309097	1.13973	11.1299	7.23111e-26	7.00538e-24	47.9109
CUL9	0.862138299964877	3.06884	11.1202	7.89633e-26	7.6272e-24	47.824
RBMS1	-0.677619701440116	4.44283	-11.1097	8.67548e-26	8.35507e-24	47.731
SEMA3C	-1.89931279241308	5.04935	-11.0993	9.52188e-26	9.14325e-24	47.639
KLK7	-3.51863658939234	5.59504	-11.0971	9.71372e-26	9.30011e-24	47.6193
TYMS	1.20543460133474	5.26386	11.0947	9.92463e-26	9.47425e-24	47.5981
DNAJA2	-0.547729388830345	5.58531	-11.0925	1.01196e-25	9.6322e-24	47.5789
FANCC	0.792551176677205	2.77721	11.0839	1.09326e-25	1.03758e-23	47.5026
C21orf58	0.907106066034422	1.98261	11.0802	1.13065e-25	1.06996e-23	47.4693
GALNT18	-1.17988236037934	5.10391	-11.0781	1.15175e-25	1.08677e-23	47.4511
ABCA3	1.87346365296804	1.88929	11.076	1.17363e-25	1.10422e-23	47.4325
ZFP62	0.68833465050931	3.47245	11.0724	1.21197e-25	1.13703e-23	47.4007
TBC1D16	-0.934860990516333	3.59517	-11.0699	1.23953e-25	1.15954e-23	47.3785
TACR2	0.713343277133825	0.882664	11.0666	1.27667e-25	1.19088e-23	47.3494
MDFI	-1.3820281489287	6.29691	-11.059	1.3671e-25	1.2716e-23	47.2817
SLC38A7	-0.740059891113454	3.83957	-11.0545	1.42409e-25	1.32085e-23	47.2414
SGOL1	0.859303242009132	2.36588	11.0426	1.58419e-25	1.46517e-23	47.1362
C9orf84	0.731892869687391	0.937017	11.0253	1.84949e-25	1.70571e-23	46.9832
FCF1P2	0.680119083245522	3.76222	11.0238	1.87462e-25	1.72402e-23	46.9699
CDT1	1.08744638918159	4.85425	11.0229	1.88952e-25	1.73284e-23	46.9621
FOSL1	-1.85446253249034	6.72267	-11.0186	1.9625e-25	1.79473e-23	46.9246
FEZ1	-1.76315496663154	3.80975	-11.0123	2.07644e-25	1.89362e-23	46.8689
TMEM158	-1.62967686336494	3.8947	-11.0048	2.21984e-25	2.01876e-23	46.8029
CHORDC1	-0.930278078679317	3.26933	-10.9927	2.47379e-25	2.24346e-23	46.6959
IGFBP6	-2.73133629083245	7.18847	-10.9845	2.66272e-25	2.4081e-23	46.6232
MGAT3	1.73075262030207	1.58441	10.9815	2.73408e-25	2.46581e-23	46.5971
CRB2	0.925018802247981	0.335403	10.9742	2.9175e-25	2.62398e-23	46.5329
RNF5	0.711680481208282	6.21632	10.9717	2.98358e-25	2.67604e-23	46.5108
CBFA2T2	0.80935083596769	3.43892	10.9624	3.24137e-25	2.89929e-23	46.429
GCK	0.855969659290481	0.488695	10.9612	3.27807e-25	2.91614e-23	46.4178
AHNAK2	-1.85933762908324	5.78554	-10.9613	3.27464e-25	2.91614e-23	46.4189
XKR5	0.376041113452758	0.199376	10.9585	3.35869e-25	2.97975e-23	46.3938
CENPM	1.17541732349842	4.44626	10.9569	3.40498e-25	3.01262e-23	46.3803
PARM1	1.86461792413067	2.96297	10.956	3.43426e-25	3.03032e-23	46.3719
IRS1	-1.48860209694415	4.03786	-10.9548	3.47087e-25	3.05436e-23	46.3614
CCHCR1	0.969395286266243	4.01146	10.9529	3.52976e-25	3.09784e-23	46.3448
RAB42	1.29422339304531	2.00976	10.9479	3.69018e-25	3.22995e-23	46.3009
H2AFV	0.642860688443975	6.24064	10.9473	3.70857e-25	3.23737e-23	46.296
FBLIM1	-1.32701524411662	6.2236	-10.9385	4.01105e-25	3.49207e-23	46.2185
FSCN1	-1.17493040744645	8.99333	-10.9371	4.06272e-25	3.52765e-23	46.2059
PASK	0.688698479100809	1.91662	10.9299	4.33189e-25	3.75139e-23	46.1425
NKX2-4	0.825056192483315	0.157578	10.9282	4.39624e-25	3.79705e-23	46.128
TRAF2	1.01715923076923	4.78859	10.9276	4.4199e-25	3.80741e-23	46.1227
PRSS44	0.25869626975764	0.0940121	10.913	5.03575e-25	4.32651e-23	45.9938
IQCB1	1.04128057955743	4.26522	10.8966	5.82578e-25	4.99213e-23	45.8499
CDC25C	0.995079469617143	2.69983	10.8885	6.25776e-25	5.34826e-23	45.7792
MYB	1.42578885142255	1.38557	10.8854	6.4356e-25	5.48589e-23	45.7516
FGD5-AS1	0.801334229013	5.49399	10.8816	6.65322e-25	5.65662e-23	45.7187
IRX6	1.67242420442571	1.00666	10.8608	7.99926e-25	6.77514e-23	45.5367
DNMT1	0.85544871794872	5.17141	10.8607	8.0103e-25	6.77514e-23	45.5354
CA12	-1.9604530277485	6.25232	-10.8574	8.24659e-25	6.95697e-23	45.5067
SLC16A8	1.037471714085	0.970748	10.8518	8.6661e-25	7.29203e-23	45.4577
PANX1	-1.11623997541272	5.43591	-10.8407	9.55947e-25	8.02307e-23	45.3608
DEK	0.882301482262038	6.83718	10.8397	9.64734e-25	8.07606e-23	45.3517
TMEM194A	0.954045795574291	3.9878	10.8348	1.0072e-24	8.40084e-23	45.3092
CIT	0.946346016859853	3.02087	10.8347	1.00868e-24	8.40084e-23	45.3077
TUBB3	-1.29473565156305	2.17218	-10.8312	1.04042e-24	8.64314e-23	45.2771
DNAJC9	0.717561408500175	4.25014	10.829	1.06037e-24	8.78654e-23	45.2584
RFC4	1.11757212855638	4.92582	10.8279	1.07056e-24	8.84849e-23	45.2489
MAP3K14	0.984891928345622	3.32909	10.826	1.08918e-24	8.97967e-23	45.2319
HUNK	0.956818433438708	1.05493	10.8221	1.12723e-24	9.26757e-23	45.198
GCSAM	0.911545893923429	1.91961	10.8219	1.12978e-24	9.26757e-23	45.1958
FOXE3	0.722701622760801	0.333042	10.8186	1.16327e-24	9.51841e-23	45.1669
ANKRD34B	0.768402118018967	0.326957	10.8165	1.18475e-24	9.64583e-23	45.1488
PSPC1	0.650295918510714	4.69576	10.8167	1.18207e-24	9.64583e-23	45.1511
HTRA1	-1.56673193537057	7.49759	-10.8158	1.19177e-24	9.67884e-23	45.143
PCM1	0.705857822269057	4.01495	10.8031	1.33391e-24	1.08063e-22	45.0317
SHC1	-0.892938925184406	6.92538	-10.7972	1.40563e-24	1.13592e-22	44.98
CDH13	-1.59688041798384	3.71435	-10.7913	1.4799e-24	1.19298e-22	44.9292
CLDN10	1.93994529680365	1.01262	10.7889	1.51136e-24	1.21534e-22	44.9084
GAS5-AS1	0.64939760800843	1.40542	10.7883	1.52049e-24	1.21968e-22	44.9025
JKAMP	-0.632527941693008	4.60597	-10.7825	1.59925e-24	1.27972e-22	44.8526
HOMER3	-1.11834316473481	5.64067	-10.7745	1.71735e-24	1.37086e-22	44.7822
TMEM150C	1.36312247629083	2.2176	10.773	1.74045e-24	1.38591e-22	44.769
PRSS36	0.915349982437655	1.54341	10.7682	1.81439e-24	1.44127e-22	44.7279
CENPJ	0.83965188268353	2.57609	10.7441	2.24467e-24	1.77874e-22	44.5178
ZNF214	0.690695426765017	0.63203	10.736	2.41044e-24	1.90547e-22	44.4474
ARHGAP33	0.967205518089219	1.98439	10.7307	2.52665e-24	1.98959e-22	44.4009
DLX3	-1.90260741131015	3.53891	-10.7305	2.52904e-24	1.98959e-22	44.4
CEP164	-0.69022903758342	3.05856	-10.7147	2.90837e-24	2.28251e-22	44.262
ZBTB18	1.10946533544081	3.30252	10.7113	2.99689e-24	2.34634e-22	44.2324
C5orf34	0.861222511415526	1.85899	10.7046	3.17673e-24	2.48119e-22	44.1749
AGAP3	-0.759680031612227	4.59165	-10.6836	3.82015e-24	2.97661e-22	43.9928
TMSB4Y	1.21768985247629	0.866892	10.678	4.01216e-24	3.11615e-22	43.9443
COL19A1	0.698767123287672	0.214131	10.6779	4.01832e-24	3.11615e-22	43.9428
RHOXF1	0.769446178433439	0.321984	10.677	4.04959e-24	3.13296e-22	43.9352
SERPINE1	-2.26013800842993	7.76057	-10.6764	4.0703e-24	3.14154e-22	43.9301
ADORA2A	0.19311272567615	0.196644	10.6674	4.40561e-24	3.39232e-22	43.852
AGPAT4	-1.21155964172813	2.61103	-10.6521	5.03875e-24	3.87071e-22	43.7194
GPR62	0.372030906217071	0.263495	10.6517	5.05548e-24	3.87445e-22	43.7161
UHRF1	0.992064450298558	4.12356	10.6499	5.13349e-24	3.92502e-22	43.701
SLC7A8	-1.8566916578855	6.25832	-10.6442	5.39747e-24	4.11721e-22	43.6515
CREB3L4	0.980756747453458	3.28751	10.637	5.7493e-24	4.37537e-22	43.5891
WDR66	-1.18217302072357	3.24882	-10.6367	5.76382e-24	4.37621e-22	43.5866
MORC2-AS1	0.233584302774851	0.231434	10.6272	6.26533e-24	4.74595e-22	43.5043
CASP2	0.695263266596421	4.12643	10.6205	6.64276e-24	5.0202e-22	43.4465
PBX1	1.39826145767475	2.1961	10.6036	7.70112e-24	5.80661e-22	43.3006
ERO1LB	1.05839671584124	2.20186	10.602	7.81021e-24	5.87529e-22	43.2867
GALNS	-0.896402620302073	3.64666	-10.6016	7.83486e-24	5.88029e-22	43.2836
TIMM21	0.707242904812085	3.24063	10.5816	9.3274e-24	6.98443e-22	43.1114
HMGB3P22	0.580581029153495	0.452857	10.5788	9.56493e-24	7.1459e-22	43.0866
MLH1	0.549078155953641	4.46983	10.5707	1.02581e-23	7.6463e-22	43.0175
TM4SF19	-1.78656212855638	2.94658	-10.5684	1.04653e-23	7.78295e-22	42.9978
CCDC86	-0.834913480857042	5.99863	-10.5657	1.07199e-23	7.95415e-22	42.974
SMARCA2	1.12661939585529	4.92107	10.5619	1.10778e-23	8.20112e-22	42.9416
ADAM22	0.677637102212855	0.542963	10.5591	1.1348e-23	8.38215e-22	42.9178
IL18	-1.64530717948717	5.00892	-10.5457	1.27611e-23	9.4046e-22	42.802
HACL1	0.71836560590095	3.47785	10.543	1.30599e-23	9.60315e-22	42.7791
TCEA3	1.59611979276431	4.03685	10.5387	1.3561e-23	9.9492e-22	42.7419
SHISA8	0.775171570073763	0.420703	10.5355	1.39478e-23	1.021e-21	42.7142
ZNF37BP	0.629223614330874	1.3841	10.5348	1.4029e-23	1.02465e-21	42.7085
CYTH3	-0.853893494906917	4.16712	-10.5168	1.64009e-23	1.19521e-21	42.5542
FANCD2	0.83281618194591	2.87219	10.5047	1.82312e-23	1.32564e-21	42.4498
HMGN1P4	0.749279838426414	0.613853	10.5042	1.83113e-23	1.32851e-21	42.4455
BTBD11	-1.39521520547945	3.4509	-10.5001	1.89615e-23	1.37263e-21	42.411
SCML2	0.963975630488233	1.06619	10.4995	1.90651e-23	1.37707e-21	42.4057
RHOD	-1.71201720758693	7.49053	-10.4951	1.98077e-23	1.42755e-21	42.3679
MARK4	-0.64757429574991	4.55055	-10.4863	2.138e-23	1.53748e-21	42.2925
CDC42EP4	1.11379791359326	6.04015	10.4767	2.32457e-23	1.66797e-21	42.21
ENPP5	1.22967463294696	1.01548	10.4763	2.33163e-23	1.66936e-21	42.207
FAM69A	-0.835055026343521	4.13918	-10.4743	2.37333e-23	1.6955e-21	42.1895
ZNF180	0.588891531436603	2.39052	10.4678	2.51076e-23	1.78976e-21	42.1339
MBD4	0.602019149982442	5.13426	10.467	2.52717e-23	1.79363e-21	42.1275
TOP1MT	-1.01154040393396	4.53265	-10.4673	2.52237e-23	1.79363e-21	42.1293
CEP78	0.671772901299613	2.39793	10.4655	2.56168e-23	1.81418e-21	42.1141
COLCA1	1.55867054443274	0.803883	10.4635	2.60576e-23	1.8414e-21	42.0972
SUV39H1	0.897836441868632	3.79447	10.4626	2.6268e-23	1.85226e-21	42.0893
ATAD2	0.959072680014046	4.73818	10.4613	2.65585e-23	1.86871e-21	42.0784
SPIB	1.81838977871444	1.08536	10.453	2.85511e-23	2.00459e-21	42.007
C5	0.90133276782578	1.37334	10.4495	2.94055e-23	2.06015e-21	41.9779
CCDC125	0.671546262732702	1.94538	10.4467	3.01376e-23	2.10692e-21	41.9537
HDAC6	0.526669680365298	3.45753	10.4407	3.17324e-23	2.21367e-21	41.9028
SH2D4A	1.09954310502283	3.7581	10.4379	3.2538e-23	2.26503e-21	41.878
RMND5B	0.715220677906569	3.58159	10.435	3.33409e-23	2.31598e-21	41.854
CAMSAP2	-0.822653607305936	4.88349	-10.4315	3.43897e-23	2.38377e-21	41.8234
PHLDB2	-1.35809832455216	4.21052	-10.4259	3.60763e-23	2.49538e-21	41.7761
DKK3	-1.51399030207235	5.84925	-10.4242	3.66065e-23	2.5267e-21	41.7617
CABLES2	0.751956368106778	3.29526	10.4221	3.72876e-23	2.56828e-21	41.7435
CDKN2B-AS1	0.822988159466105	0.803844	10.4202	3.78911e-23	2.60436e-21	41.7277
PER3	1.26714884439761	3.13354	10.4181	3.85956e-23	2.6472e-21	41.7095
ORC1	0.95163675096593	3.83581	10.4124	4.0534e-23	2.77433e-21	41.6611
C1QTNF6	-1.41404834562698	3.99405	-10.408	4.21183e-23	2.87673e-21	41.6233
2024-09-03	1.19937969792764	1.33403	10.4072	4.24245e-23	2.8916e-21	41.6161
LINC00941	-1.48705857042501	1.90883	-10.4026	4.41141e-23	3.0005e-21	41.5776
TFDP2	0.967191426062523	3.37947	10.3949	4.71793e-23	3.20231e-21	41.5113
ZNF667-AS1	1.10211927291886	1.30885	10.3913	4.86499e-23	3.29527e-21	41.481
RNU7-141P	0.406677773094485	0.102289	10.3905	4.90008e-23	3.31217e-21	41.4739
SFXN3	-1.01236457323499	4.72965	-10.3839	5.18776e-23	3.49938e-21	41.4176
LINC01125	0.349629206181946	0.385028	10.3777	5.46882e-23	3.68136e-21	41.3655
LHX2	1.46259533895328	1.45596	10.3753	5.58686e-23	3.74537e-21	41.3444
ACACB	0.734818668774148	1.23447	10.3753	5.58303e-23	3.74537e-21	41.3451
CHPT1	1.24699184755883	2.73668	10.3714	5.77389e-23	3.86283e-21	41.3119
SH2D5	-1.99726177730945	2.83981	-10.3693	5.88008e-23	3.92583e-21	41.294
SP9	0.967624822620302	0.612953	10.3679	5.95347e-23	3.96671e-21	41.2817
MCM7	0.999352016157355	7.03128	10.3655	6.07944e-23	4.04239e-21	41.2611
KTN1-AS1	-0.873396252195294	1.98808	-10.3642	6.14647e-23	4.07866e-21	41.2502
GPR150	0.5055791886196	0.498908	10.3545	6.68316e-23	4.4258e-21	41.1676
TLDC1	-1.16968985247629	4.40601	-10.3535	6.74003e-23	4.45442e-21	41.1592
GPHA2	0.620396139796277	0.258962	10.3404	7.54307e-23	4.97508e-21	41.0482
XKR4	0.454339452054794	0.114232	10.3368	7.77648e-23	5.11868e-21	41.0181
QSOX1	-0.883672701088867	6.08427	-10.3356	7.8574e-23	5.16154e-21	41.0079
KIAA0930	-0.659015300316126	5.78819	-10.3329	8.04697e-23	5.27545e-21	40.9843
C16orf72	-0.63020560941342	3.96698	-10.3326	8.06856e-23	5.279e-21	40.9817
PRRG1	-1.08575935370566	2.31438	-10.3291	8.31373e-23	5.42853e-21	40.9522
ADCY6	0.976666350544436	2.66443	10.3153	9.35599e-23	6.09689e-21	40.8356
MMP3	-3.05664046013348	5.88594	-10.3101	9.78521e-23	6.35294e-21	40.7913
FAM98A	-0.51146868282402	4.89659	-10.3101	9.78782e-23	6.35294e-21	40.7911
INF2	-0.823667948717945	5.34155	-10.2991	1.07593e-22	6.96964e-21	40.6977
MAT2B	0.687937657182998	5.2313	10.2988	1.07841e-22	6.97185e-21	40.6954
CHPF2	-0.719129567966281	5.85157	-10.2964	1.10092e-22	7.1033e-21	40.675
LIN9	0.693137404285214	2.74382	10.292	1.14314e-22	7.36119e-21	40.6379
WDR6	0.72868828942747	5.36585	10.2829	1.23538e-22	7.93953e-21	40.5613
DTD2	-0.839251914295749	4.18958	-10.2743	1.32976e-22	8.52924e-21	40.4887
UPP1	-1.59604235335441	5.81726	-10.2682	1.40198e-22	8.97488e-21	40.4365
MAGI3	0.87090967685283	2.69825	10.2647	1.44472e-22	9.23035e-21	40.4068
HNRNPL	0.35941461889708	6.52466	10.2637	1.45633e-22	9.2864e-21	40.3989
SIGIRR	1.00903258517738	3.7343	10.2632	1.46333e-22	9.30128e-21	40.3942
SSBP2	0.827922585177379	2.06944	10.2631	1.46436e-22	9.30128e-21	40.3935
TNFRSF12A	-1.40132142606252	7.06628	-10.257	1.54274e-22	9.7801e-21	40.3421
KDM5B	-0.874145107130312	5.05819	-10.253	1.5969e-22	1.01038e-20	40.308
DDX10	-0.710704966631541	3.4045	-10.2504	1.6323e-22	1.03078e-20	40.2864
KCNA2	0.646339041095891	0.226784	10.2485	1.65851e-22	1.04531e-20	40.2707
HLCS	0.647179072708115	3.09207	10.2374	1.82455e-22	1.14775e-20	40.1765
HTR7	-1.87105082894275	2.81672	-10.2285	1.96765e-22	1.23538e-20	40.102
DCBLD1	-1.29681759395856	4.15018	-10.2274	1.98773e-22	1.24559e-20	40.092
GRIN2A	0.767300948366702	0.286499	10.2219	2.08205e-22	1.3022e-20	40.0462
CPA4	-2.45088513171759	3.95569	-10.2217	2.08695e-22	1.30277e-20	40.0439
NR1D2	0.934144583772392	4.23713	10.2198	2.11946e-22	1.32054e-20	40.0287
SRSF10	0.425008068141901	4.51983	10.2125	2.25728e-22	1.40106e-20	39.9665
DCUN1D5	-1.10317597471021	5.93679	-10.2125	2.25656e-22	1.40106e-20	39.9668
KLK10	-2.92857879171057	6.91868	-10.2102	2.30072e-22	1.42531e-20	39.9477
MDM1	0.747402985598875	1.9887	10.2069	2.36695e-22	1.46356e-20	39.9197
KCNB2	0.694680231822972	0.253434	10.2047	2.41097e-22	1.48797e-20	39.9015
DHRS7	-0.937520979978919	5.71532	-10.184	2.87661e-22	1.77199e-20	39.7273
MSH6	0.705787017913596	4.3697	10.1799	2.97851e-22	1.83131e-20	39.6929
SSX2IP	0.737902834562698	3.1415	10.1791	3.00063e-22	1.84144e-20	39.6856
SGPP1	-1.1543142852125	3.94596	-10.1781	3.0253e-22	1.8531e-20	39.6776
CCNI2	0.917589171057253	0.681377	10.1773	3.04526e-22	1.86183e-20	39.6711
KIAA1328	0.429570291534949	1.13462	10.1743	3.12514e-22	1.90709e-20	39.6455
KATNAL2	0.768704833157709	0.838042	10.1669	3.32698e-22	2.02648e-20	39.5838
GPR153	-1.3383368914647	5.24154	-10.1601	3.52668e-22	2.14412e-20	39.5263
WNT7A	-1.83533013347383	2.55732	-10.1579	3.59363e-22	2.18076e-20	39.5077
PRIMA1	1.60475674394099	2.07318	10.1534	3.73243e-22	2.26079e-20	39.4703
FBXO43	0.620275180892168	0.681707	10.1517	3.78802e-22	2.28598e-20	39.4557
CRBN	0.523791450649811	2.92642	10.1517	3.78741e-22	2.28598e-20	39.4559
C2CD4B	1.05407651563049	1.22152	10.1508	3.81802e-22	2.29983e-20	39.4479
PPFIBP1	-0.824341798384269	4.24029	-10.1487	3.88542e-22	2.33612e-20	39.4307
C8orf4	1.89599911134527	4.04366	10.1383	4.2461e-22	2.54682e-20	39.3431
CCND1	-1.73947846153847	6.95152	-10.1381	4.25146e-22	2.54682e-20	39.3419
RNF165	1.04575752722164	1.05135	10.1355	4.34571e-22	2.59851e-20	39.3202
ATF5	1.06420542325254	5.50428	10.1339	4.40653e-22	2.63006e-20	39.3065
RMI1	0.83763595012294	3.80955	10.1288	4.59931e-22	2.74011e-20	39.2643
MAMDC4	1.04270542325255	1.4358	10.123	4.83283e-22	2.874e-20	39.2154
CLMP	-1.65572218124342	3.57952	-10.1223	4.86045e-22	2.88516e-20	39.2098
MMP10	-3.34408729188619	6.16593	-10.1206	4.933e-22	2.92292e-20	39.1952
PAPD5	-0.653154000702495	2.95845	-10.1189	5.00326e-22	2.95918e-20	39.1812
HENMT1	1.20661380400422	3.64005	10.1169	5.09093e-22	3.00558e-20	39.1641
HCG27	0.461176754478398	0.561394	10.1141	5.21059e-22	3.07068e-20	39.1412
FIGNL1	0.876784257112752	3.56601	10.1117	5.3211e-22	3.13015e-20	39.1205
ZNF644	0.543255198454514	3.78828	10.1084	5.46985e-22	3.21186e-20	39.0933
FEN1	0.79845271865121	6.08334	10.0816	6.8652e-22	4.02397e-20	38.8691
ADAM28	1.17742267298911	1.54182	10.0772	7.12251e-22	4.16731e-20	38.8328
NUTF2	-0.63653399016508	6.364	-10.0685	7.66653e-22	4.47758e-20	38.7602
TNFRSF11A	0.682098998946259	1.19843	10.0539	8.67372e-22	5.05678e-20	38.6384
SYT10	0.30257468914647	0.069307	10.0516	8.84318e-22	5.14638e-20	38.6193
ILDR1	1.52770266947664	2.66602	10.0491	9.03656e-22	5.24956e-20	38.598
VPS9D1-AS1	-1.42513999297506	3.78077	-10.0431	9.50598e-22	5.51245e-20	38.548
SRPK2	-0.801919069195646	4.75539	-10.042	9.59676e-22	5.55523e-20	38.5387
PCP2	1.08869759747102	1.11489	10.0388	9.85802e-22	5.69636e-20	38.5122
EML1	-1.22932656831753	2.62112	-10.0369	1.00153e-21	5.77704e-20	38.4966
RNF150	1.19175609062171	1.06959	10.0337	1.02914e-21	5.92579e-20	38.4697
CAMK2N1	-1.6163477941693	4.33815	-10.0267	1.09199e-21	6.27664e-20	38.4113
FBXO5	0.74287455216017	3.33828	10.0258	1.10024e-21	6.31296e-20	38.4038
FAM13B	0.688852191780823	2.88098	10.024	1.1172e-21	6.39902e-20	38.3888
HPDL	1.60580196698279	2.18119	10.0202	1.15297e-21	6.59234e-20	38.3577
PSMC3IP	0.789361552511415	2.87046	10.0185	1.1702e-21	6.67915e-20	38.343
HAUS1	0.828076361081841	4.41547	10.0056	1.30427e-21	7.4314e-20	38.236
ENPP6	0.940262750263436	0.382496	10.0021	1.34289e-21	7.63812e-20	38.2073
TMEM71	0.849134457323498	1.13897	9.99389	1.43923e-21	8.17184e-20	38.1389
SLC35F3	-1.46322106076572	1.8942	-9.99098	1.47494e-21	8.36002e-20	38.1147
DUT	0.769573456269764	5.39728	9.98905	1.49897e-21	8.48151e-20	38.0988
SLC7A6	-0.697585177379697	2.57192	-9.98335	1.57271e-21	8.88338e-20	38.0514
WHSC1	0.768827523709167	3.74565	9.97671	1.6629e-21	9.37656e-20	37.9964
TANGO6	-0.608398082191782	3.11926	-9.97624	1.66952e-21	9.39765e-20	37.9925
CBLN2	1.02871469265894	0.430907	9.97241	1.72416e-21	9.68851e-20	37.9608
EDNRA	-1.3706815770987	3.64416	-9.96457	1.84154e-21	1.03303e-19	37.8958
AREG	-2.47072628029504	5.9879	-9.96369	1.85527e-21	1.03895e-19	37.8885
SAE1	0.528596023884795	6.73787	9.95903	1.9293e-21	1.07856e-19	37.8499
IRX2	-1.62216914646997	3.60693	-9.95694	1.96346e-21	1.09578e-19	37.8326
MIR3616	0.477661742184756	0.161373	9.95327	2.02492e-21	1.12815e-19	37.8022
NAV1	-1.09394099051633	3.97022	-9.94485	2.17317e-21	1.20868e-19	37.7325
CDK1	0.866037242711623	5.28349	9.94445	2.18045e-21	1.21067e-19	37.7292
ASCL4	0.681987365648051	0.194421	9.94222	2.22153e-21	1.23139e-19	37.7108
GPAT2	1.12981702142606	0.825709	9.93915	2.27954e-21	1.26139e-19	37.6854
RAP2CP1	0.455985809624166	0.198193	9.93044	2.45216e-21	1.35462e-19	37.6134
YKT6	-0.609781886195988	7.1254	-9.92024	2.67096e-21	1.473e-19	37.5291
CCDC97	0.512282321742183	5.03221	9.90552	3.02134e-21	1.66342e-19	37.4075
TBL1Y	0.628555416227609	0.288006	9.89457	3.31113e-21	1.8199e-19	37.3172
NEURL1	1.3218428451001	1.44505	9.88054	3.72302e-21	2.04284e-19	37.2016
CCDC150	0.465493628380752	0.714847	9.87881	3.77719e-21	2.06909e-19	37.1873
MN1	-1.48001849666315	3.6439	-9.8774	3.82201e-21	2.09014e-19	37.1757
PDGFA	-1.07545280295047	4.28431	-9.876	3.86702e-21	2.11121e-19	37.1641
WDR62	0.774997625570774	2.67257	9.87248	3.98226e-21	2.1705e-19	37.1352
SFMBT1	0.668236023884791	2.71671	9.87131	4.0213e-21	2.18813e-19	37.1256
TP53	1.44737803652969	5.30442	9.86833	4.12272e-21	2.23958e-19	37.101
C17orf104	0.275766856340007	0.218058	9.86231	4.33502e-21	2.35099e-19	37.0515
TMCO4	0.812323512469267	3.68318	9.86149	4.36482e-21	2.36323e-19	37.0447
PNMA3	0.862494109589042	0.533301	9.85861	4.47103e-21	2.41673e-19	37.021
SAP30	0.905333347383213	3.99992	9.85781	4.50113e-21	2.42897e-19	37.0144
LEAP2	0.490208127853881	0.622859	9.8467	4.93792e-21	2.66029e-19	36.9231
CENPW	1.08201715138743	6.37922	9.84524	4.99811e-21	2.68828e-19	36.9111
TRA2B	0.483996336494558	5.24555	9.84267	5.10655e-21	2.74208e-19	36.89
DUSP14	-1.01475937478047	6.12037	-9.84234	5.12041e-21	2.74501e-19	36.8873
KLC3	-1.37108817351598	4.39037	-9.84198	5.13614e-21	2.74893e-19	36.8843
DDB2	0.785611011591147	4.59438	9.83603	5.39704e-21	2.88384e-19	36.8354
FAM83E	1.80114291183702	3.03112	9.83518	5.43529e-21	2.89953e-19	36.8284
HMGN1	0.650837372672991	6.05057	9.82649	5.843e-21	3.11053e-19	36.7571
KALP	0.579057790656832	0.302688	9.82635	5.84987e-21	3.11053e-19	36.7559
PPWD1	0.53336232876712	3.89556	9.82581	5.87631e-21	3.11951e-19	36.7515
CERCAM	-1.32809854232525	4.95049	-9.82261	6.03508e-21	3.19859e-19	36.7252
KHDRBS1	0.358701710572534	7.15492	9.82136	6.09815e-21	3.22678e-19	36.715
BOP1	-0.888477530734108	6.51441	-9.81678	6.33496e-21	3.34666e-19	36.6774
ITGA5	-1.52402309097295	5.9938	-9.81445	6.45882e-21	3.40658e-19	36.6583
KLF7	-1.07044364243063	4.15677	-9.81335	6.51828e-21	3.4324e-19	36.6493
HMOX2	-0.788443842641372	6.08583	-9.81274	6.5516e-21	3.44439e-19	36.6442
PTPN18	0.770774892869691	4.19406	9.81237	6.57174e-21	3.44942e-19	36.6412
SPRYD7	-0.747744278187569	3.92258	-9.8061	6.92318e-21	3.62806e-19	36.5898
CSNK2A2	-0.540104977168953	5.18905	-9.80453	7.01393e-21	3.66972e-19	36.577
TUBB2A	-1.50072280295047	6.40571	-9.80337	7.08184e-21	3.69916e-19	36.5675
PLS3	-0.746019954337899	6.96394	-9.80319	7.09285e-21	3.69916e-19	36.566
POLQ	0.853861784334389	2.34816	9.80149	7.19346e-21	3.74565e-19	36.5521
DMC1	0.759990070249385	0.993352	9.80035	7.26192e-21	3.77527e-19	36.5427
CRIM1	-1.08409604144714	4.96543	-9.80013	7.27508e-21	3.7761e-19	36.541
ABL2	-0.792779957850371	3.57463	-9.79984	7.29291e-21	3.77935e-19	36.5385
DPAGT1	-0.598128191078329	4.30853	-9.78553	8.21291e-21	4.24937e-19	36.4214
TJP3	1.72070257815244	2.07318	9.78193	8.46261e-21	4.37164e-19	36.3919
UBD	2.30706959606604	3.53555	9.77577	8.90586e-21	4.59334e-19	36.3415
MSL2	0.704524885844747	4.59042	9.76834	9.47232e-21	4.8778e-19	36.2807
CGGBP1	0.558916350544433	4.67399	9.75927	1.02115e-20	5.25016e-19	36.2067
FCRL4	0.375288724973657	0.161292	9.75245	1.08056e-20	5.54685e-19	36.1509
SLC25A40	0.679588570425007	3.21617	9.75168	1.08746e-20	5.57354e-19	36.1446
SETD3	-0.514408619599577	5.12137	-9.7486	1.11558e-20	5.70869e-19	36.1195
SP140L	-0.862021155602385	3.51755	-9.74101	1.18792e-20	6.06934e-19	36.0575
RILPL1	-0.574582118018968	2.84019	-9.73093	1.29116e-20	6.58651e-19	35.9753
PRRG3	0.819015988760098	0.43485	9.73056	1.29519e-20	6.5968e-19	35.9723
SLC25A23	1.21185409553916	4.52089	9.72732	1.3303e-20	6.76504e-19	35.9459
TMEM56	0.876561194239551	0.959241	9.72554	1.34998e-20	6.84979e-19	35.9314
HMCES	0.670886515630484	6.55795	9.72544	1.35116e-20	6.84979e-19	35.9306
ICA1	1.10206368458026	1.62629	9.72394	1.36804e-20	6.92464e-19	35.9183
UGT2B28	0.206677186512118	0.0564537	9.70801	1.56047e-20	7.88642e-19	35.7886
FAM222A	1.05953578152441	1.98582	9.70566	1.59108e-20	8.02866e-19	35.7694
ZNF546	0.291214130663857	0.565466	9.70107	1.65251e-20	8.3258e-19	35.7321
SLC35F2	-1.04739264840183	4.44078	-9.69845	1.68862e-20	8.4946e-19	35.7108
CALB2	-1.99952078328065	3.1205	-9.6962	1.7202e-20	8.64016e-19	35.6925
KIAA1211L	1.20642916754478	2.40314	9.6918	1.78387e-20	8.94619e-19	35.6567
C11orf24	-0.688777857393749	5.46181	-9.68895	1.82631e-20	9.131e-19	35.6335
GOLGA5	-0.559737541271514	5.6921	-9.68912	1.82367e-20	9.131e-19	35.6349
ZNF540	0.325712125043906	0.43733	9.67141	2.11031e-20	1.05347e-18	35.491
ORAOV1P1	0.232363501931859	0.112145	9.66581	2.20979e-20	1.10145e-18	35.4456
ZNF519	0.362241886195996	0.547707	9.66364	2.24969e-20	1.11963e-18	35.428
RRM2	0.897116529680365	5.78219	9.65707	2.3747e-20	1.17889e-18	35.3747
RFC2	0.630196210045662	5.77672	9.657	2.37599e-20	1.17889e-18	35.3741
EFCAB13	0.330445381102915	0.470487	9.65654	2.38505e-20	1.1816e-18	35.3704
LHFPL4	0.721679915700738	0.214708	9.65533	2.409e-20	1.19165e-18	35.3605
SPOCK1	-1.86791990165086	2.98223	-9.6523	2.46965e-20	1.21981e-18	35.336
EAF2	0.876354130663856	2.67438	9.65196	2.47673e-20	1.22146e-18	35.3332
MORC4	0.712439560941345	4.07639	9.65046	2.50739e-20	1.23471e-18	35.3211
PDGFB	-1.05482217773095	4.08323	-9.64774	2.56412e-20	1.26075e-18	35.299
PRIMPOL	0.654436533192836	3.386	9.6417	2.69471e-20	1.32296e-18	35.25
THAP5P1	0.492250561995082	0.470199	9.62707	3.03895e-20	1.48973e-18	35.1315
TEX15	0.601513066385669	0.219986	9.62426	3.10983e-20	1.5208e-18	35.1088
PTRF	-1.006155770987	8.46737	-9.62419	3.11167e-20	1.5208e-18	35.1082
PCBD2	0.548835482964525	1.86433	9.62017	3.21607e-20	1.56948e-18	35.0757
OIP5	0.925084327362136	3.55605	9.61882	3.25189e-20	1.58459e-18	35.0648
SMC2	0.848743378995435	4.56844	9.61441	3.37159e-20	1.64047e-18	35.0291
PODNL1	-1.28150316122234	2.99285	-9.61388	3.38625e-20	1.64515e-18	35.0249
ITGA2B	0.560838837372673	0.658388	9.61044	3.4833e-20	1.68979e-18	34.997
KRT75	-3.02053325957148	4.82416	-9.60983	3.50071e-20	1.69571e-18	34.9921
MCIDAS	0.676359687390235	0.839852	9.6083	3.54502e-20	1.71463e-18	34.9797
MTHFD1L	-0.827862578152444	4.70479	-9.60772	3.56193e-20	1.72027e-18	34.975
KIF13A	-0.842328443976111	4.64252	-9.60276	3.70977e-20	1.78902e-18	34.9349
DLX2	-1.21177620302072	1.42745	-9.60199	3.73327e-20	1.7977e-18	34.9287
MFAP2	-1.43206064629435	5.63235	-9.59573	3.92979e-20	1.88954e-18	34.8781
TTC6	0.322807133825079	0.172941	9.59348	4.00284e-20	1.92183e-18	34.86
RBM14	0.416619778714437	5.44797	9.59249	4.03523e-20	1.93454e-18	34.852
BHLHE40-AS1	0.504284625922023	0.87796	9.59212	4.04758e-20	1.93762e-18	34.849
RNF216P1	-0.590115444327362	3.02904	-9.5875	4.20357e-20	2.00935e-18	34.8118
RASEF	1.31235741482262	2.30633	9.58549	4.27345e-20	2.03747e-18	34.7955
EI24	-0.620476178433446	6.77132	-9.58545	4.2749e-20	2.03747e-18	34.7952
ZNF473	0.544914485423251	2.53548	9.58152	4.41462e-20	2.101e-18	34.7635
APOBEC3B	1.50841538812786	4.79489	9.57511	4.6523e-20	2.20768e-18	34.7118
ZDHHC8	-0.701676951176669	4.60641	-9.57529	4.64555e-20	2.20768e-18	34.7132
TUBB6	-1.07731886547242	7.31175	-9.57291	4.73696e-20	2.24459e-18	34.694
PITPNM2	-0.712091162627326	2.80254	-9.56958	4.86761e-20	2.30316e-18	34.6672
KLB	0.269432002107482	0.253596	9.56914	4.88528e-20	2.30817e-18	34.6636
B4GALNT3	-1.59272162627327	4.81947	-9.56699	4.97187e-20	2.34569e-18	34.6463
ARHGAP11B	0.650213249034072	1.60044	9.5623	5.16622e-20	2.43387e-18	34.6085
NRIP3	1.16361264488936	2.40217	9.55892	5.31081e-20	2.49838e-18	34.5813
C1orf168	0.254084144713734	0.108876	9.55829	5.33825e-20	2.50767e-18	34.5762
CTSE	0.920969374780471	0.428261	9.556	5.43921e-20	2.55143e-18	34.5578
STX3	-0.674998036529682	4.54119	-9.55424	5.51816e-20	2.58475e-18	34.5436
MMP13	-3.38409798033018	5.04934	-9.55288	5.57959e-20	2.60978e-18	34.5327
KIAA1875	0.499519371268002	0.445985	9.54896	5.76135e-20	2.69094e-18	34.5011
FXYD5	-1.23848026694766	6.87185	-9.54814	5.79968e-20	2.70497e-18	34.4945
KCNJ15	-1.4431358061117	3.31716	-9.54554	5.92424e-20	2.75912e-18	34.4736
CD44	-0.970942925886892	8.15991	-9.54105	6.14549e-20	2.85809e-18	34.4375
IFNL4	0.175688352651914	0.0594503	9.53986	6.20525e-20	2.88178e-18	34.4279
STIL	0.809700790305586	3.03167	9.53726	6.33833e-20	2.9394e-18	34.407
HOXC13-AS	-1.61461632595715	2.61264	-9.53093	6.67478e-20	3.09104e-18	34.356
SLC25A39	-0.54739814541623	7.33638	-9.52607	6.94448e-20	3.21138e-18	34.317
ALG6	0.526825630488234	3.24775	9.52431	7.04474e-20	3.25313e-18	34.3029
HMGA2	-1.72913149279944	2.36584	-9.52278	7.13314e-20	3.2893e-18	34.2906
E2F7	1.01587404987706	2.96232	9.52209	7.17346e-20	3.30323e-18	34.285
GINS1	0.831467242711629	4.22058	9.51936	7.33465e-20	3.3727e-18	34.2631
CD19	1.16844242711626	1.01514	9.51897	7.35805e-20	3.3787e-18	34.26
ENAH	-0.974295114155251	5.20477	-9.51381	7.67426e-20	3.51895e-18	34.2185
MLLT6	0.687412349841938	4.49751	9.51241	7.76216e-20	3.55426e-18	34.2073
RBL1	0.692334369511766	3.36599	9.50708	8.10669e-20	3.70682e-18	34.1645
CLCA2	-1.98577618545839	8.25146	-9.50646	8.14783e-20	3.72042e-18	34.1595
CDIP1	0.835232135581312	4.45747	9.49697	8.80213e-20	4.01358e-18	34.0834
INSM1	0.999250161573587	0.34685	9.48552	9.66098e-20	4.39905e-18	33.9917
DOC2B	1.73444821215314	3.6762	9.4779	1.02779e-19	4.67345e-18	33.9307
EFNB3	-1.23845328064629	1.95576	-9.47762	1.0302e-19	4.67786e-18	33.9283
EZH1	0.515838429926239	3.14718	9.4751	1.05144e-19	4.7677e-18	33.9082
DEGS1	-0.876919020021074	6.69181	-9.47167	1.08117e-19	4.8957e-18	33.8808
TCEANC	0.369200129961363	1.0766	9.47141	1.08343e-19	4.89915e-18	33.8787
RINL	0.866045957147875	2.2433	9.47002	1.0958e-19	4.94825e-18	33.8675
SH3BP5-AS1	0.527372743238495	1.09406	9.46633	1.12913e-19	5.09171e-18	33.838
PTK7	-0.875302897787146	6.05238	-9.4628	1.16192e-19	5.23232e-18	33.8098
EPHA6	0.503748001404988	0.190583	9.45812	1.20691e-19	5.42742e-18	33.7724
CYP26B1	-1.65768301018616	3.54871	-9.45634	1.22447e-19	5.49884e-18	33.7581
RBMX	0.435121419037586	6.08363	9.45338	1.25423e-19	5.62476e-18	33.7345
NIP7	-0.647976160871095	5.37759	-9.45188	1.26956e-19	5.68566e-18	33.7225
VTI1B	-0.519279237794168	5.18092	-9.45084	1.2803e-19	5.72592e-18	33.7142
PRNP	-1.08310011942396	8.52984	-9.4468	1.32292e-19	5.90845e-18	33.6819
FEZ2	-0.501081359325606	3.52784	-9.4386	1.41391e-19	6.30621e-18	33.6164
PRSS23	-1.42461186160871	4.75251	-9.4338	1.46997e-19	6.5473e-18	33.5781
SLC6A16	0.537007435897436	0.645178	9.43231	1.48782e-19	6.61774e-18	33.5662
SBSN	-3.26768218124342	8.28381	-9.42933	1.52416e-19	6.77019e-18	33.5424
WDR87	0.20963258517738	0.049694	9.42449	1.58502e-19	7.03093e-18	33.5038
CCDC28A	0.594393136635056	4.79006	9.42085	1.6324e-19	7.23127e-18	33.4748
CARD10	-1.27811675096593	4.7303	-9.42029	1.63984e-19	7.25442e-18	33.4703
XPC	0.65644890059712	3.85336	9.41881	1.65969e-19	7.33227e-18	33.4585
VEGFC	-1.91473005268704	4.17085	-9.41748	1.67755e-19	7.40117e-18	33.4479
ISL1	1.02093291183702	0.652543	9.4157	1.70191e-19	7.49851e-18	33.4337
GAS2L3	0.686554843695118	1.83807	9.41491	1.71276e-19	7.53612e-18	33.4274
NMU	1.80009491745697	4.21732	9.40991	1.78353e-19	7.83695e-18	33.3876
HNRNPAB	0.560457207586937	7.82416	9.40499	1.85585e-19	8.14377e-18	33.3484
RTKN	-0.740310994028806	5.2565	-9.39766	1.96913e-19	8.62927e-18	33.29
FKBP14	-0.833870583069898	3.77437	-9.39672	1.98413e-19	8.68335e-18	33.2825
KBTBD12	0.940034998243766	0.463868	9.39556	2.00289e-19	8.74202e-18	33.2733
MXRA7	-0.822964552160171	4.36202	-9.3957	2.00057e-19	8.74202e-18	33.2744
ZNF554	0.54421262030207	1.63048	9.39064	2.084e-19	9.08389e-18	33.2342
DBX2	0.600464966631542	0.198256	9.38823	2.12504e-19	9.25042e-18	33.2149
SREBF1	0.924248939234284	5.99097	9.38486	2.18353e-19	9.49239e-18	33.1882
SSFA2	-1.04608665964173	5.76442	-9.38405	2.19784e-19	9.54192e-18	33.1818
KRT17	-1.77515461187213	12.7336	-9.3714	2.43402e-19	1.05532e-17	33.0812
SASS6	0.64447694063927	2.78411	9.3706	2.44971e-19	1.06072e-17	33.0749
INPP5A	-0.571721700035124	4.19645	-9.36713	2.5194e-19	1.08945e-17	33.0472
LY75	1.05144818054092	2.09385	9.36007	2.66673e-19	1.15163e-17	32.9912
EHD2	-1.04038038285915	7.29681	-9.35761	2.72011e-19	1.17313e-17	32.9717
KIFC3	-1.04759113804004	4.27794	-9.3547	2.78479e-19	1.19944e-17	32.9486
UBE2T	0.934104387074115	5.56361	9.35181	2.8502e-19	1.226e-17	32.9257
TNFRSF13C	1.01050460484721	1.46219	9.34662	2.97187e-19	1.27665e-17	32.8845
FAP	-1.54869823674043	3.05511	-9.34261	3.06938e-19	1.31681e-17	32.8527
GINS4	0.941261429574994	2.52803	9.32788	3.45535e-19	1.48045e-17	32.736
ELOVL1	-0.609762079381799	7.15285	-9.32304	3.59254e-19	1.53721e-17	32.6977
PPP1R14C	-1.37942951176678	6.43947	-9.32061	3.66339e-19	1.56548e-17	32.6784
MAATS1	0.481255950122936	0.216093	9.31862	3.72232e-19	1.58694e-17	32.6627
SLC45A3	-0.787870477695822	2.45325	-9.31859	3.72335e-19	1.58694e-17	32.6624
OAF	-0.960546487530732	4.87084	-9.31501	3.83181e-19	1.63104e-17	32.6342
SRPX2	-1.1927560800843	4.24797	-9.30784	4.05887e-19	1.72414e-17	32.5774
PSORS1C1	-0.986660972953986	1.3666	-9.30777	4.06109e-19	1.72414e-17	32.5769
LINC00634	0.538651517386723	0.464469	9.30259	4.23345e-19	1.79498e-17	32.536
NRG1	-1.59253637161925	3.16835	-9.30087	4.29253e-19	1.81767e-17	32.5223
ESR1	0.812633670530383	0.815882	9.29552	4.48048e-19	1.8948e-17	32.4801
MIR600HG	0.807914906919566	1.26952	9.29272	4.5824e-19	1.9354e-17	32.4579
FAM182A	0.426546631541974	0.203408	9.28909	4.71751e-19	1.98989e-17	32.4293
NSMAF	-0.581577182999642	4.32956	-9.28872	4.73152e-19	1.99322e-17	32.4264
ESCO2	0.788689438004918	2.06163	9.28715	4.79142e-19	2.01585e-17	32.414
POLH	0.653116276782575	3.49201	9.28156	5.01108e-19	2.10556e-17	32.3699
NT5E	-1.85923151036179	4.42991	-9.28128	5.02248e-19	2.10764e-17	32.3676
PTTG1	0.94011974007728	6.31471	9.28074	5.0439e-19	2.1139e-17	32.3634
TWIST2	-1.26071736564805	3.39484	-9.27564	5.25433e-19	2.19927e-17	32.3232
TAF1D	-0.926631197752022	4.17357	-9.27087	5.45902e-19	2.27924e-17	32.2855
MAP7D3	-0.71487591499824	2.89946	-9.27086	5.45935e-19	2.27924e-17	32.2855
COL5A3	-1.46388976466456	4.93421	-9.26927	5.52908e-19	2.30541e-17	32.273
ZFP14	0.529283765367053	1.20066	9.26666	5.64601e-19	2.35116e-17	32.2523
TNC	-2.08635787144363	7.62815	-9.26388	5.77312e-19	2.40103e-17	32.2304
FDCSP	4.03148642781876	3.80951	9.26339	5.79586e-19	2.40742e-17	32.2265
GYLTL1B	-1.34452150333684	5.377	-9.26125	5.89596e-19	2.44589e-17	32.2097
TBL2	-0.529740709518792	4.75119	-9.25779	6.06101e-19	2.51117e-17	32.1825
ELF2	0.41680272567615	3.3182	9.25382	6.25676e-19	2.58898e-17	32.1512
PRSS12	1.6342181489287	2.97163	9.25238	6.32921e-19	2.61565e-17	32.1398
DLG3	0.784214506498067	3.78659	9.24879	6.51352e-19	2.68841e-17	32.1116
SALL4P7	0.0746963786441869	0.0278378	9.2465	6.63382e-19	2.73461e-17	32.0935
MCM8	0.732204734808572	3.02932	9.24219	6.86618e-19	2.82682e-17	32.0596
SLC25A5P1	0.417577116262733	0.528115	9.24075	6.94538e-19	2.85583e-17	32.0483
PIEZO1	-0.818929473129612	5.59412	-9.24017	6.97795e-19	2.86201e-17	32.0437
MEMO1	-0.432083589743588	1.55953	-9.24019	6.97636e-19	2.86201e-17	32.044
DENND1C	0.770227305936074	3.27393	9.23951	7.01451e-19	2.8698e-17	32.0386
GSDMA	-2.32571618194591	3.23499	-9.23967	7.00574e-19	2.8698e-17	32.0398
PGPEP1	0.850934102564104	2.34638	9.23913	7.03574e-19	2.87286e-17	32.0356
PHF19	0.739068166491041	4.04423	9.23906	7.03992e-19	2.87286e-17	32.035
LINC00683	0.235254917456972	0.140707	9.23891	7.04841e-19	2.87286e-17	32.0338
HP1BP3	0.556842855637515	5.95019	9.23344	7.36289e-19	2.9973e-17	31.9908
ZNF672	0.605988946259219	4.81878	9.23321	7.37663e-19	2.99916e-17	31.989
NT5M	1.2009413944503	1.90114	9.23087	7.51566e-19	3.04924e-17	31.9706
CCRN4L	-1.10533569020021	4.03494	-9.23082	7.51849e-19	3.04924e-17	31.9702
ZSCAN30	0.549206817702845	1.93868	9.2274	7.72666e-19	3.12687e-17	31.9433
HEATR3	-0.522038609062169	4.11623	-9.22736	7.72906e-19	3.12687e-17	31.943
BCL2L11	0.639792925886901	3.97745	9.22647	7.78399e-19	3.1452e-17	31.9361
NADK2	0.715811485774493	3.84688	9.22425	7.92285e-19	3.19735e-17	31.9187
GOLT1A	1.01917241306639	0.635941	9.22399	7.93972e-19	3.2002e-17	31.9166
GMNN	0.801735272216365	4.76034	9.2233	7.98337e-19	3.21382e-17	31.9112
PITX1	1.34792734106077	6.75772	9.21757	8.3564e-19	3.35985e-17	31.8662
HNRNPM	0.417674769933266	7.21767	9.21245	8.70508e-19	3.49574e-17	31.8259
KIAA1407	0.666397432384967	1.79118	9.20177	9.47822e-19	3.80153e-17	31.7421
MUC4	2.05447221285564	1.74314	9.2009	9.54357e-19	3.82305e-17	31.7354
CCDC60	0.730424847207587	0.329653	9.19949	9.65164e-19	3.8616e-17	31.7243
SPRED3	-0.643216069546891	1.20838	-9.19813	9.75659e-19	3.89881e-17	31.7136
CCDC160	0.490056406743941	0.264829	9.19675	9.86426e-19	3.93702e-17	31.7028
GABRP	2.52347714436249	2.22737	9.1906	1.03596e-18	4.12966e-17	31.6546
ZNF114	-1.36325938883035	2.10688	-9.18777	1.05949e-18	4.21319e-17	31.6324
DFNA5	-1.26511842992623	3.579	-9.18782	1.0591e-18	4.21319e-17	31.6328
ZNF773	-0.535019466104671	1.25268	-9.18552	1.07868e-18	4.28428e-17	31.6148
APOO	0.683247263786447	4.85591	9.18392	1.09247e-18	4.33378e-17	31.6023
TUBA4A	-1.27955750614681	7.76572	-9.18183	1.11079e-18	4.40111e-17	31.5859
SLC25A32	-0.560476462943453	4.65034	-9.18103	1.11789e-18	4.42386e-17	31.5796
ACVR1	-0.77597553213909	5.07001	-9.18084	1.11957e-18	4.42515e-17	31.5781
ANKRD28	0.567502592202324	3.28522	9.17315	1.19014e-18	4.6984e-17	31.5179
NR2C2AP	0.770751482262025	5.16362	9.17016	1.21871e-18	4.80539e-17	31.4946
NABP1	-0.933189100807869	3.0158	-9.16863	1.23367e-18	4.85848e-17	31.4826
DESI1	-0.538290558482615	5.17872	-9.16813	1.23856e-18	4.87186e-17	31.4787
RNF138	0.6753863083948	3.97712	9.16556	1.26411e-18	4.96639e-17	31.4585
OLFM2	-1.46246954689146	4.8007	-9.16508	1.26895e-18	4.97941e-17	31.4548
IGFL2	-2.1039765823674	2.73048	-9.16018	1.31926e-18	5.17063e-17	31.4165
RAD54L	0.788967007376189	3.42085	9.15908	1.33085e-18	5.20977e-17	31.4079
ARL4D	-1.31586581664911	6.29426	-9.1538	1.38779e-18	5.42618e-17	31.3666
PCAT6	-1.30120566210045	3.7835	-9.15306	1.39593e-18	5.45147e-17	31.3609
RHOQ	-0.69213416578855	4.42598	-9.15162	1.41203e-18	5.50776e-17	31.3496
LYPD6	1.1523944116614	1.26932	9.14842	1.44828e-18	5.64243e-17	31.3246
CNTLN	0.681933150684931	1.65933	9.14434	1.49591e-18	5.82105e-17	31.2928
DCUN1D3	-0.799364956094135	3.31613	-9.14093	1.53698e-18	5.97371e-17	31.2661
FHOD1	-0.783531004566208	4.24452	-9.13827	1.56964e-18	6.09342e-17	31.2454
GRK6	0.523911436599931	5.13058	9.13589	1.5995e-18	6.20196e-17	31.2268
TLR10	0.776584267650159	0.773857	9.13341	1.63133e-18	6.31789e-17	31.2074
PIAS2	0.508740330172111	1.89762	9.12932	1.68496e-18	6.51784e-17	31.1756
EPB41L4A-AS2	0.635254204425712	1.07228	9.12521	1.74071e-18	6.72553e-17	31.1435
SH3RF3	-0.953783491394454	2.48292	-9.125	1.74366e-18	6.72898e-17	31.1418
ATP6V0E2-AS1	0.483481506849316	0.524096	9.11992	1.81523e-18	6.99689e-17	31.1022
EPHX2	1.17098269406393	3.10928	9.11361	1.90812e-18	7.34625e-17	31.0531
INHBB	-1.43590555321391	3.07039	-9.11296	1.918e-18	7.37562e-17	31.048
SMAD4	0.540208689848965	3.44616	9.11013	1.96139e-18	7.5336e-17	31.026
KRT16P4	-1.75090060063224	2.75349	-9.10932	1.97393e-18	7.57282e-17	31.0197
N4BP3	0.85653406743941	2.81306	9.10556	2.03354e-18	7.79237e-17	30.9904
WDFY2	-0.694854225500525	3.06353	-9.10229	2.08689e-18	7.98742e-17	30.9649
ACTR1B	0.62457397962768	5.79367	9.10086	2.11056e-18	8.06858e-17	30.9538
CEP152	0.566655992272568	1.8504	9.09662	2.1824e-18	8.33347e-17	30.9209
AKR1A1	0.585677766069542	6.60849	9.09427	2.22341e-18	8.48013e-17	30.9025
FOXF2	-1.10569109589041	3.38641	-9.09246	2.25541e-18	8.59213e-17	30.8885
L3HYPDH	-0.770372792413066	2.79983	-9.09103	2.28094e-18	8.67929e-17	30.8774
SPRY4	-0.944771735159818	3.68814	-9.08646	2.36481e-18	8.98792e-17	30.8418
ZNF619	0.470134601334738	1.54104	9.07964	2.49558e-18	9.47392e-17	30.7888
HNRNPUL1	0.610264099051625	6.98676	9.07875	2.51316e-18	9.51852e-17	30.7819
BNIP3	-1.20368466104671	4.97551	-9.07876	2.51304e-18	9.51852e-17	30.782
CR1L	0.352915511064278	0.205631	9.07834	2.52133e-18	9.53839e-17	30.7787
OR8T1P	0.279184622409554	0.245707	9.07366	2.61617e-18	9.88572e-17	30.7424
FAM159A	0.601818408851423	0.656101	9.0703	2.68645e-18	1.01396e-16	30.7163
ZNF641	0.549666519142955	2.79855	9.06809	2.73364e-18	1.03058e-16	30.6991
DSG1	-3.39258160519845	5.11047	-9.06542	2.79177e-18	1.05007e-16	30.6784
IL31RA	-1.02599455216017	1.50423	-9.06542	2.7916e-18	1.05007e-16	30.6785
UBASH3A	0.87473742536003	1.24388	9.06236	2.85976e-18	1.0744e-16	30.6547
SERINC2	-1.27102022128557	7.57428	-9.06092	2.89241e-18	1.08542e-16	30.6436
ISCU	0.486644109589045	5.09908	9.05735	2.97502e-18	1.11514e-16	30.6158
KLK9	-1.18978068844398	1.30349	-9.05675	2.9891e-18	1.11913e-16	30.6112
DPF1	-1.0329833368458	1.66653	-9.05514	3.0273e-18	1.13213e-16	30.5987
DPY19L2P2	0.434009599578504	0.463969	9.0486	3.1871e-18	1.19053e-16	30.548
NGF	-1.59880948717949	2.21398	-9.04666	3.23633e-18	1.20754e-16	30.5329
SLC1A1	1.13171557780119	1.6134	9.04624	3.2469e-18	1.2101e-16	30.5297
MSH2	0.643377481559533	4.49331	9.0438	3.31e-18	1.23221e-16	30.5108
C16orf96	0.174903547593959	0.13436	9.04304	3.32976e-18	1.23815e-16	30.5049
PI15	-1.19480184404636	1.88828	-9.04165	3.36634e-18	1.25033e-16	30.4942
PAQR5	-1.60679464699684	3.02213	-9.03968	3.41888e-18	1.26841e-16	30.4789
MS4A1	1.31895399016509	0.98419	9.03925	3.43053e-18	1.27128e-16	30.4756
PEAR1	-0.875007702845101	2.01623	-9.03694	3.49343e-18	1.29312e-16	30.4577
RBM10	0.400222897787136	5.69522	9.03618	3.51428e-18	1.29937e-16	30.4518
CYP4F12	1.29214325957148	1.21204	9.03296	3.60439e-18	1.33118e-16	30.4269
C16orf87	-0.556458324552156	2.22951	-9.03021	3.68335e-18	1.3588e-16	30.4056
GHRL	0.380609167544784	0.492521	9.02618	3.80185e-18	1.40093e-16	30.3744
LIMD2	0.946325914998244	3.5509	9.02369	3.87694e-18	1.42699e-16	30.3551
ZSCAN16	0.880293565156304	2.26369	9.02266	3.90835e-18	1.43694e-16	30.3472
BRCA1	0.723327860906216	3.12877	9.02209	3.926e-18	1.4418e-16	30.3428
GINS2	0.930898233227957	4.257	9.01957	4.00452e-18	1.46898e-16	30.3233
MYCN	1.01155532841588	1.15298	9.01895	4.02398e-18	1.47447e-16	30.3185
RAB19	0.626901872146118	0.690949	9.01567	4.12889e-18	1.51121e-16	30.2932
KLF11	0.74156650509308	3.88309	9.01319	4.21028e-18	1.53927e-16	30.274
BDNF-AS	0.462861373375483	0.716076	9.01285	4.22129e-18	1.54157e-16	30.2714
FLRT2	-1.25831658939234	2.00503	-9.01018	4.31093e-18	1.57255e-16	30.2507
TPBG	-0.80707027046013	5.23358	-9.00301	4.5604e-18	1.6617e-16	30.1953
TRAF3IP2	-0.658560888654726	4.94245	-8.99895	4.70789e-18	1.71352e-16	30.164
SV2B	0.755634696171409	0.470083	8.99501	4.85543e-18	1.76526e-16	30.1336
C5orf66	0.507015707762557	0.834063	8.98137	5.40293e-18	1.96212e-16	30.0284
CCNA1	-2.30350199157008	2.7899	-8.98062	5.43493e-18	1.97155e-16	30.0226
SORCS2	-1.56826649806814	2.92031	-8.97571	5.64785e-18	2.04652e-16	29.9848
SC5D	-0.986781619248333	4.4743	-8.97495	5.68156e-18	2.05645e-16	29.9789
VCAM1	1.78419160871093	3.0293	8.97418	5.71607e-18	2.06665e-16	29.973
TESK2	0.700470066736915	3.16	8.97041	5.8873e-18	2.1262e-16	29.9439
CENPC	0.532831988057604	2.60668	8.96766	6.01526e-18	2.17001e-16	29.9228
S100A10	-0.875613891815954	9.93611	-8.9655	6.11742e-18	2.20443e-16	29.9062
NAV3	-0.980877867931156	1.19577	-8.9604	6.3667e-18	2.29173e-16	29.8669
STK17A	-0.849843308746048	5.45511	-8.95857	6.45804e-18	2.32205e-16	29.8529
ZNF365	-1.01168022479803	1.44923	-8.95706	6.53506e-18	2.34716e-16	29.8412
BZRAP1-AS1	0.348705261678961	0.49205	8.95302	6.74471e-18	2.4198e-16	29.8101
PAFAH1B3	0.875670628731999	5.82437	8.95276	6.75828e-18	2.422e-16	29.8081
ANKRD20A10P	0.741960007024938	0.589209	8.94693	7.0731e-18	2.53116e-16	29.7633
LTBR	-0.601464492448189	6.41224	-8.94683	7.07838e-18	2.53116e-16	29.7626
PXN	-0.914575999297503	6.00281	-8.94566	7.14389e-18	2.55179e-16	29.7535
PLEKHG4	1.32245205479453	2.97954	8.94151	7.3788e-18	2.63282e-16	29.7217
PLK4	0.714411324200912	3.33323	8.9413	7.39069e-18	2.63419e-16	29.7201
IL11	-1.47372185107131	2.82761	-8.93503	7.76176e-18	2.76342e-16	29.6719
EFNB2	-1.12963820512821	5.61024	-8.9348	7.77538e-18	2.76526e-16	29.6701
PMM2	-0.639302574639971	2.94353	-8.93382	7.83532e-18	2.78354e-16	29.6626
ATAD5	0.644518826835264	2.23261	8.93218	7.93602e-18	2.81625e-16	29.65
MCM4	0.775373667017917	6.2854	8.92678	8.27782e-18	2.93436e-16	29.6085
PPP1R8	0.343306108184052	5.58792	8.92626	8.31096e-18	2.94291e-16	29.6046
ASB16-AS1	0.601315251141553	2.95815	8.92329	8.50552e-18	3.00854e-16	29.5818
ZHX3	-0.672652701088867	3.09854	-8.9227	8.5451e-18	3.01927e-16	29.5772
EFCAB6	0.256395728837373	0.309165	8.92119	8.64596e-18	3.0516e-16	29.5657
SKA1	0.826029726027395	3.63235	8.9205	8.69291e-18	3.06486e-16	29.5604
SLC25A35	0.660445307341062	1.93557	8.91601	9.00211e-18	3.17045e-16	29.526
CERS3	-1.58886649455567	5.04621	-8.9126	9.24476e-18	3.2524e-16	29.4998
FAM126A	-0.8138421601686	3.2373	-8.91157	9.31914e-18	3.27504e-16	29.4919
ETV6	0.673276192483318	4.46636	8.91019	9.42005e-18	3.30694e-16	29.4813
CAMK2D	-0.769991355813138	4.59651	-8.90084	1.01308e-17	3.55264e-16	29.4097
TMED11P	0.111364039339656	0.0493946	8.89694	1.04428e-17	3.65811e-16	29.3799
SIAH1	-0.716248559887603	3.21708	-8.89341	1.07336e-17	3.75595e-16	29.3528
OTUD7A	0.409055612925887	0.52036	8.89301	1.07672e-17	3.76368e-16	29.3498
SERPINH1	-1.10347730242361	7.46923	-8.89221	1.08341e-17	3.78301e-16	29.3437
FURIN	-0.779997305936073	7.01386	-8.89142	1.09009e-17	3.80228e-16	29.3376
LPAR5	-0.964961731647345	4.25755	-8.88583	1.13857e-17	3.96713e-16	29.2948
WDTC1	0.59890435897436	5.23588	8.88329	1.16122e-17	4.04175e-16	29.2754
NOTCH1	1.05148390235336	4.92796	8.88082	1.18375e-17	4.11576e-16	29.2565
TRMT12	-0.796450414471375	4.2131	-8.88037	1.18785e-17	4.12564e-16	29.2531
GRIPAP1	0.533350965929049	4.35704	8.87858	1.2045e-17	4.17901e-16	29.2394
UBE2Q2	-0.745865827186518	5.36952	-8.87642	1.22485e-17	4.24509e-16	29.2229
TSPAN31	-0.522597903055846	3.95094	-8.87237	1.26401e-17	4.37619e-16	29.1919
ITGB3BP	0.681152680014052	2.77347	8.87179	1.26972e-17	4.3913e-16	29.1875
ALX3	0.579656101159115	0.245187	8.8689	1.29856e-17	4.48627e-16	29.1654
ALDH6A1	0.747254387074114	2.68211	8.86556	1.3326e-17	4.59902e-16	29.1399
WWC2	-0.813226304882333	2.40963	-8.86529	1.3354e-17	4.6038e-16	29.1379
ADAMTS15	-1.58502050930805	2.70451	-8.8641	1.34779e-17	4.64161e-16	29.1288
WNK2	1.72672707762557	1.92793	8.86218	1.36803e-17	4.70637e-16	29.1141
KLRB1	1.09404678257815	1.80784	8.85818	1.41114e-17	4.84956e-16	29.0836
GJB6	-2.55158351246927	7.65766	-8.85117	1.48994e-17	5.115e-16	29.0301
CHTOP	0.375171840533897	5.34349	8.85055	1.49711e-17	5.13421e-16	29.0254
DZIP3	0.592941770284508	2.11629	8.84774	1.53012e-17	5.24192e-16	29.0039
ZNF420	0.817052855637515	1.66476	8.84728	1.5356e-17	5.25517e-16	29.0004
GATM	1.2654903090973	2.43697	8.84712	1.53745e-17	5.25598e-16	28.9992
SLC35F5	-0.621122564102564	4.10097	-8.84251	1.59332e-17	5.44129e-16	28.9641
ADAMTS14	-1.08688674042852	2.44396	-8.8406	1.61713e-17	5.51681e-16	28.9495
TGFB1	-0.742994517035471	6.98285	-8.83939	1.63237e-17	5.56301e-16	28.9403
ARNT2	1.35904074815595	1.81348	8.83274	1.71853e-17	5.85053e-16	28.8897
MMS19	-0.438662978573936	5.04972	-8.82892	1.77017e-17	6.02006e-16	28.8605
RDH12	-2.19811301369863	2.85146	-8.82682	1.79909e-17	6.11205e-16	28.8446
SIK3	-0.571386287319985	3.64681	-8.82238	1.86196e-17	6.31906e-16	28.8108
RIC3	0.491527938180541	0.39574	8.82127	1.87796e-17	6.36675e-16	28.8024
CDKN1B	0.658996115208995	5.5871	8.81943	1.90491e-17	6.4514e-16	28.7884
MDK	1.47320736916052	6.87593	8.80891	2.06624e-17	6.99054e-16	28.7084
DERL3	1.66870642430629	3.33971	8.80544	2.12247e-17	7.17334e-16	28.682
DVL1	-0.679682827537755	6.26106	-8.80412	2.14423e-17	7.23938e-16	28.6719
HOXA1	-0.890425616438357	2.61692	-8.80236	2.17347e-17	7.33052e-16	28.6586
B3GALT5	0.939738819810326	0.527028	8.80216	2.17678e-17	7.33411e-16	28.6571
EXO5	0.658727611520902	2.74864	8.80053	2.20439e-17	7.41948e-16	28.6447
PRSS45	0.270992957499122	0.125072	8.79943	2.22315e-17	7.47493e-16	28.6364
NDEL1	-0.798719269406394	4.79753	-8.79832	2.24238e-17	7.53182e-16	28.6279
CYCSP10	0.482332982086407	0.596435	8.79749	2.25669e-17	7.57208e-16	28.6216
POLD3	0.63449296452406	3.74007	8.79149	2.36361e-17	7.92271e-16	28.5761
NCAPH2	0.660159438004912	5.78427	8.78627	2.46085e-17	8.2402e-16	28.5364
STON2	-1.07863251844046	4.74264	-8.78132	2.55653e-17	8.55181e-16	28.4989
ARSJ	-1.27066847558834	3.39459	-8.7808	2.56675e-17	8.57721e-16	28.495
PTN	2.11995212855638	3.93855	8.77881	2.60646e-17	8.70101e-16	28.4799
TTPAL	-0.793558524762906	4.19379	-8.77611	2.66114e-17	8.87444e-16	28.4594
CNOT8	0.418403526519137	5.15404	8.77452	2.69404e-17	8.97088e-16	28.4474
ZBTB8B	0.14576368458026	0.0519141	8.77445	2.69555e-17	8.97088e-16	28.4468
KIF11	0.751274102564104	4.9165	8.77396	2.7056e-17	8.99515e-16	28.4431
FANCA	0.65358913944503	2.57358	8.77349	2.71541e-17	9.01858e-16	28.4396
GTPBP8	0.552316540217776	3.35253	8.77088	2.77066e-17	9.19275e-16	28.4198
KIFC1	0.792809929750616	5.34501	8.76887	2.81385e-17	9.32655e-16	28.4045
PCNT	0.591342876712326	3.56523	8.76654	2.8647e-17	9.48546e-16	28.3869
C5orf30	0.700854495960659	2.65972	8.76603	2.87605e-17	9.51341e-16	28.383
MIR23C	0.355015388127854	0.121841	8.76224	2.96107e-17	9.7847e-16	28.3544
C4orf46	0.610619571478746	3.22972	8.76114	2.98626e-17	9.85797e-16	28.346
ZNF33A	0.499263484369515	3.22711	8.76005	3.01148e-17	9.9312e-16	28.3378
TK1	0.885009020021083	7.50439	8.7525	3.19165e-17	1.05147e-15	28.2806
SHE	0.701033726729892	1.12359	8.75033	3.24535e-17	1.06809e-15	28.2642
NRBF2	-0.63968363540569	5.65706	-8.74747	3.31748e-17	1.09073e-15	28.2426
DGCR8	0.432111998595015	3.95795	8.7447	3.38884e-17	1.11307e-15	28.2216
IPCEF1	0.509811155602389	0.753287	8.7413	3.47848e-17	1.14136e-15	28.1959
CD40LG	0.680562788900597	0.703047	8.73865	3.54989e-17	1.16362e-15	28.176
UBE2V1	-0.591097495609413	2.73768	-8.73844	3.55569e-17	1.16435e-15	28.1743
ZDHHC24	-0.561501499824374	3.52585	-8.73818	3.56271e-17	1.16548e-15	28.1724
MARK3	-0.626068517737973	5.03161	-8.73051	3.77898e-17	1.235e-15	28.1144
EIF3B	-0.557592669476639	6.77459	-8.72599	3.91228e-17	1.27728e-15	28.0803
PTPRG-AS1	0.417839912188268	0.36938	8.71914	4.12334e-17	1.34484e-15	28.0286
LINC00494	0.286913108535301	0.136708	8.71798	4.16026e-17	1.35553e-15	28.0199
BCAT2	0.732419385317874	4.39924	8.71784	4.16458e-17	1.35559e-15	28.0189
TNFRSF13B	0.577978679311556	0.403895	8.71646	4.20904e-17	1.36869e-15	28.0084
SRRT	0.41655989462592	6.19049	8.71449	4.2729e-17	1.3867e-15	27.9936
PTS	-0.722494805057954	4.0515	-8.71457	4.27029e-17	1.3867e-15	27.9942
MACF1	-0.817953702142609	4.45305	-8.71373	4.298e-17	1.39346e-15	27.9878
HNRNPA0	0.422087218124339	5.82152	8.71349	4.30593e-17	1.39464e-15	27.986
MFSD4	1.39127821917808	1.49233	8.711	4.389e-17	1.42014e-15	27.9672
MCMDC2	0.38652947664208	0.610172	8.7087	4.46689e-17	1.4432e-15	27.9499
SPIC	0.327436434843696	0.126732	8.70851	4.47353e-17	1.4432e-15	27.9485
HSPB3	-2.21934980330172	2.98557	-8.70855	4.47221e-17	1.4432e-15	27.9488
LINC00939	0.201270435546189	0.099371	8.7055	4.57798e-17	1.47544e-15	27.9258
PRPF38A	0.403474643484369	4.57251	8.70364	4.6436e-17	1.49511e-15	27.9118
TNRC6C-AS1	0.823595360028097	2.20928	8.70131	4.72701e-17	1.52047e-15	27.8943
PTPRE	-0.773677225149275	3.16427	-8.69849	4.83008e-17	1.55209e-15	27.873
TSC2	0.527402925886899	4.38918	8.69048	5.13571e-17	1.64721e-15	27.8127
XPR1	-0.765498587987351	4.82745	-8.69034	5.14122e-17	1.64721e-15	27.8116
ARCN1	-0.62814961011591	6.83445	-8.69036	5.14053e-17	1.64721e-15	27.8118
UBE2F	-0.673968503688088	4.57208	-8.69003	5.15339e-17	1.64949e-15	27.8093
EPB41L4A	0.796448194590799	1.35366	8.68977	5.16361e-17	1.65114e-15	27.8074
ZNF471	0.541565588338602	0.571681	8.68496	5.35704e-17	1.71132e-15	27.7712
DLGAP4	-0.60585868633649	5.37197	-8.68476	5.36539e-17	1.71231e-15	27.7697
PMEPA1	-1.39526551106427	5.91822	-8.68445	5.37799e-17	1.71466e-15	27.7673
CLEC2D	0.741356814190377	1.7747	8.68108	5.51829e-17	1.75767e-15	27.742
MTMR1	0.663340663856691	4.63113	8.67421	5.81579e-17	1.85062e-15	27.6904
DOK4	-0.86692674745346	4.23275	-8.67369	5.83897e-17	1.85619e-15	27.6865
NSMF	-0.776832651914292	4.97628	-8.67298	5.87089e-17	1.86452e-15	27.6811
LFNG	-1.22048517737969	4.70125	-8.66983	6.01365e-17	1.908e-15	27.6575
AVL9	-0.476596543730239	3.31899	-8.66872	6.06485e-17	1.92238e-15	27.6491
SHMT1	0.771158949771692	3.81853	8.6684	6.07992e-17	1.92529e-15	27.6467
ING3	0.475154569722518	2.39431	8.66572	6.20555e-17	1.96317e-15	27.6266
KHK	1.04111048823323	2.28867	8.66244	6.36285e-17	2.01098e-15	27.602
ME1	-1.46713773796979	4.89322	-8.6613	6.41868e-17	2.02667e-15	27.5934
ADARB1	-0.764847734457321	2.66299	-8.66077	6.44427e-17	2.03278e-15	27.5894
MEIS1-AS2	0.16889186512118	0.113784	8.65954	6.50549e-17	2.05011e-15	27.5802
C17orf53	0.820842240955389	3.3254	8.65772	6.59603e-17	2.07663e-15	27.5666
FAM53B	0.675361268001399	4.9206	8.65746	6.60924e-17	2.07879e-15	27.5646
WFDC12	-2.8850730523358	3.37518	-8.65548	6.70972e-17	2.10836e-15	27.5497
YIF1A	-0.613484067439409	6.5944	-8.65495	6.737e-17	2.1149e-15	27.5458
LSM3	0.667957558833861	4.65111	8.65164	6.90951e-17	2.16697e-15	27.5209
DEXI	-0.551207520196698	3.47174	-8.64933	7.03237e-17	2.20339e-15	27.5036
RAD51AP1	0.877541805409201	3.87691	8.64832	7.08626e-17	2.21814e-15	27.4961
HMGB2P1	0.522856357569372	0.330263	8.64729	7.14214e-17	2.23349e-15	27.4883
C18orf54	0.643644204425714	2.04042	8.64261	7.40157e-17	2.31241e-15	27.4532
N4BP2L1	0.727975648050579	1.79752	8.64189	7.44244e-17	2.32295e-15	27.4478
RBBP9	0.621843547593961	4.24862	8.64029	7.53401e-17	2.34793e-15	27.4358
GLIPR1	-1.06650239550404	3.71072	-8.64024	7.53686e-17	2.34793e-15	27.4354
DTX2P1-UPK3BP1-PMS2P11	0.593129553916404	1.32229	8.6353	7.82537e-17	2.43549e-15	27.3985
CLDN7	1.67664943800492	6.01708	8.63301	7.96326e-17	2.47604e-15	27.3813
UQCRC1	0.481897513171768	7.56213	8.63227	8.00844e-17	2.48772e-15	27.3757
ZBED3-AS1	0.185246884439761	0.186878	8.62975	8.16324e-17	2.5334e-15	27.3569
PHIP	0.581336073059362	3.51929	8.62678	8.34983e-17	2.58884e-15	27.3347
RFX5	0.662228538812791	4.76475	8.6261	8.39358e-17	2.59994e-15	27.3295
SEC23A	-0.757214724271162	4.4241	-8.62483	8.47478e-17	2.6226e-15	27.3201
CNGB1	-1.80279218826835	2.19293	-8.62402	8.52715e-17	2.63592e-15	27.314
RSPRY1	-0.463069792764313	4.12072	-8.62392	8.53397e-17	2.63592e-15	27.3132
FANCI	0.731024214963121	4.4322	8.62162	8.68418e-17	2.67978e-15	27.2961
FAM208A	0.503214840182647	4.05831	8.62094	8.72944e-17	2.69121e-15	27.291
GARS	-0.526662697576396	6.86442	-8.6095	9.52298e-17	2.93308e-15	27.2054
PXMP2	0.727750460133472	4.10476	8.60739	9.67701e-17	2.97771e-15	27.1896
KLK6	-2.75101864418686	5.33144	-8.60696	9.7081e-17	2.98446e-15	27.1865
TBR1	0.163516143308746	0.0501865	8.60263	1.00327e-16	3.08136e-15	27.1541
THBS2	-1.79600085353004	5.88331	-8.6017	1.0104e-16	3.10034e-15	27.1472
TRMT61A	-0.69325063224447	4.72643	-8.59919	1.02983e-16	3.15697e-15	27.1284
OR2I1P	2.03809409553916	3.34446	8.59675	1.04908e-16	3.21299e-15	27.1102
KRBA1	-0.816874137688794	3.24538	-8.59458	1.06653e-16	3.26336e-15	27.094
DHRS3	1.1492363540569	5.98964	8.59219	1.08603e-16	3.31991e-15	27.0762
CYP2E1	0.94028573937478	0.826484	8.58406	1.15511e-16	3.52779e-15	27.0155
NAP1L4	0.478597270811385	6.54764	8.58122	1.18033e-16	3.60108e-15	26.9943
RALB	-0.702600417983834	6.72972	-8.58111	1.18132e-16	3.60108e-15	26.9935
CASP9	0.551811534949072	2.96899	8.57702	1.2185e-16	3.71098e-15	26.963
SPOCD1	-1.04054154197401	1.73277	-8.57454	1.24156e-16	3.77768e-15	26.9446
C1orf112	0.606066389181594	2.51445	8.57392	1.24746e-16	3.79211e-15	26.9399
CLTCL1	-0.834276462943449	2.11086	-8.57292	1.2569e-16	3.81723e-15	26.9325
C4orf19	1.20001599578504	1.19181	8.57114	1.27396e-16	3.86545e-15	26.9192
ABCA2	0.948439838426413	2.93629	8.5657	1.3276e-16	4.02445e-15	26.8787
IK	0.415114608359676	6.13866	8.56186	1.36678e-16	4.13941e-15	26.8501
IFT122	0.595995988760099	3.01653	8.55402	1.45023e-16	4.38806e-15	26.7918
SLC6A2	-1.36397608710924	1.58332	-8.55146	1.47866e-16	4.46993e-15	26.7727
LONP2	-0.459043312258521	4.38945	-8.54544	1.54748e-16	4.67365e-15	26.728
ITFG1	-0.504564411661395	4.24075	-8.54527	1.54941e-16	4.67517e-15	26.7268
SUSD4	1.74242109589041	3.55062	8.54244	1.58303e-16	4.77217e-15	26.7057
SNX14	-0.489861450649807	3.88731	-8.54141	1.59536e-16	4.80491e-15	26.698
CCNF	0.717356473480856	4.05133	8.54069	1.60405e-16	4.82664e-15	26.6927
H1FX	0.777018240252892	7.97264	8.53986	1.61409e-16	4.85237e-15	26.6866
PHGDH	1.49445276431331	4.45832	8.53897	1.625e-16	4.88069e-15	26.6799
COL13A1	-0.775622662451705	1.94339	-8.5388	1.62709e-16	4.88248e-15	26.6787
BCAR1	-0.671497608008431	5.04893	-8.53572	1.66544e-16	4.99294e-15	26.6558
CDK5R1	-1.05278217070601	3.90722	-8.53413	1.68558e-16	5.04869e-15	26.644
GUSB	0.614360031612224	5.32027	8.53078	1.72867e-16	5.17302e-15	26.6191
ZNF566	0.478183751317176	1.3792	8.52659	1.7842e-16	5.32953e-15	26.5881
ATG3	0.454314882332283	4.76877	8.52659	1.78424e-16	5.32953e-15	26.588
AASDHPPT	-0.63423881278539	4.09138	-8.52499	1.80591e-16	5.38933e-15	26.5762
MYO5C	1.10713887600984	1.72249	8.52166	1.85193e-16	5.52163e-15	26.5514
GPD1L	0.864466343519493	3.2869	8.51896	1.89003e-16	5.63009e-15	26.5314
TTTY14	0.82259277836319	0.624857	8.51864	1.89449e-16	5.63822e-15	26.5291
MPP2	0.828806821215314	1.12618	8.51609	1.93134e-16	5.74265e-15	26.5102
CBS	0.434087003863717	0.322831	8.51561	1.93827e-16	5.75803e-15	26.5066
TP73	1.01464465402178	3.51933	8.51456	1.9537e-16	5.79858e-15	26.4988
ASTE1	0.566034538110289	3.03737	8.51211	1.99011e-16	5.89594e-15	26.4807
KEAP1	0.560299701440115	6.41521	8.51216	1.9894e-16	5.89594e-15	26.481
REPS2	0.604661496311907	1.28446	8.51009	2.02062e-16	5.98089e-15	26.4657
KRT19	4.05497952581664	7.36918	8.50788	2.0546e-16	6.07242e-15	26.4493
UCP2	1.23076615033368	5.20228	8.50784	2.05526e-16	6.07242e-15	26.449
SIRPA	-1.09636944854233	5.69162	-8.50657	2.07506e-16	6.12536e-15	26.4396
FAM212B	0.564055760449597	2.0061	8.50606	2.08306e-16	6.13788e-15	26.4358
AMY2B	0.544230042149631	0.554253	8.5061	2.08232e-16	6.13788e-15	26.4362
B9D2	0.687218370214263	3.38013	8.50255	2.13883e-16	6.29654e-15	26.4098
ZNF527	0.396305623463294	1.16826	8.50118	2.16103e-16	6.35615e-15	26.3997
ARTN	-1.41660109237794	3.51065	-8.50102	2.16363e-16	6.35808e-15	26.3985
SAMD4A	-0.910628208640674	2.29493	-8.49899	2.19692e-16	6.45008e-15	26.3835
DBP	0.881236522655428	2.82911	8.49855	2.20423e-16	6.46573e-15	26.3802
LINC00682	0.239968693361433	0.0452243	8.49819	2.21019e-16	6.47741e-15	26.3776
GLT8D2	-1.15474979627678	2.97898	-8.49769	2.21853e-16	6.496e-15	26.3739
FJX1	-1.06606187214612	4.6418	-8.49591	2.24846e-16	6.57774e-15	26.3607
FOLR3	-1.78411671935371	1.879	-8.49267	2.30396e-16	6.73408e-15	26.3367
ARRDC4	-1.22331710221286	4.53302	-8.49068	2.33867e-16	6.82941e-15	26.322
GPR158	-0.955789891113453	1.15334	-8.49002	2.35039e-16	6.85751e-15	26.3171
THAP10	0.594810544432736	1.97833	8.48809	2.38478e-16	6.94571e-15	26.3028
PPIF	-0.880725623463286	7.63304	-8.48808	2.38487e-16	6.94571e-15	26.3028
KCTD6	0.518706231120475	2.15095	8.48701	2.40417e-16	6.99567e-15	26.2949
HNRNPH1	0.526752528977869	6.09624	8.48631	2.41685e-16	7.02629e-15	26.2897
CD276	-0.849079894625921	6.20162	-8.485	2.44073e-16	7.08941e-15	26.28
ECHDC2	0.90456680365297	2.55155	8.47954	2.54314e-16	7.38032e-15	26.2396
TM7SF3	0.846986793115558	5.52961	8.47908	2.55196e-16	7.39275e-15	26.2362
GAD2	0.0996085458377239	0.0248726	8.47918	2.55001e-16	7.39275e-15	26.237
CNTRL	0.64412072356867	2.89105	8.47719	2.58837e-16	7.4916e-15	26.2223
RAD51C	0.583438345626976	2.80886	8.47683	2.59537e-16	7.50518e-15	26.2196
ATMIN	-0.433574358974357	5.08584	-8.4763	2.60567e-16	7.5283e-15	26.2158
NKAPP1	0.329806543730242	0.831991	8.47124	2.70676e-16	7.81347e-15	26.1783
RDH11	-0.58607495258167	5.36871	-8.46952	2.74196e-16	7.90809e-15	26.1656
CDR2L	-1.00013623814542	4.34556	-8.46199	2.90144e-16	8.36066e-15	26.1101
TRBV19	1.03278991218827	1.3879	8.46145	2.91325e-16	8.38727e-15	26.1061
MFAP5	-1.95584825079031	3.58338	-8.45774	2.99538e-16	8.61615e-15	26.0787
TLN2	-0.781581640323145	1.97723	-8.4544	3.07137e-16	8.82696e-15	26.0541
STX1A	-0.812629164032314	2.63372	-8.45182	3.13151e-16	8.99186e-15	26.0351
LINC00162	-2.17802443624869	2.84424	-8.45162	3.13622e-16	8.99748e-15	26.0336
MAP4K5	-0.566922651914296	4.32616	-8.45143	3.14053e-16	9.00193e-15	26.0322
PREP	-0.450125504039336	5.61009	-8.44859	3.20822e-16	9.18789e-15	26.0113
DCP2	0.438265244116614	3.1528	8.44822	3.21715e-16	9.2054e-15	26.0085
2024-03-02	0.94200910080787	2.25424	8.44728	3.23974e-16	9.26191e-15	26.0017
NIFK	-0.520981243414123	6.0255	-8.44435	3.31183e-16	9.45971e-15	25.98
NPPC	1.53570731296101	1.02047	8.44118	3.39144e-16	9.67864e-15	25.9567
LSP1P2	0.485276965226554	0.182685	8.44017	3.41722e-16	9.74369e-15	25.9492
ENTPD7	-0.960642184755883	4.24677	-8.437	3.49918e-16	9.96868e-15	25.9259
SETMAR	0.621268377239198	2.70088	8.43069	3.66843e-16	1.04417e-14	25.8795
FBXO25	0.601791208289425	2.81724	8.42524	3.82121e-16	1.08672e-14	25.8394
CEP63	0.436599785739375	2.85588	8.42497	3.82914e-16	1.08802e-14	25.8374
CEP44	0.494795391640325	2.44037	8.42389	3.86014e-16	1.09588e-14	25.8294
TPCN2	-1.00174718651212	3.39935	-8.42351	3.87105e-16	1.09802e-14	25.8267
PAXBP1	0.484689480154549	3.08112	8.42329	3.87749e-16	1.09889e-14	25.825
NSL1	0.476797207586934	3.75495	8.41997	3.97492e-16	1.12553e-14	25.8006
BRPF1	0.438544920969444	3.77319	8.41665	4.07493e-16	1.15285e-14	25.7762
ZNF76	0.510581155602384	3.29064	8.40722	4.37232e-16	1.23591e-14	25.707
MAP4K1	1.05408978573937	2.44382	8.40307	4.51012e-16	1.27376e-14	25.6765
NCAPG2	0.708499747102213	3.99	8.40115	4.57522e-16	1.29103e-14	25.6624
C6orf195	0.114358584474886	0.102939	8.40026	4.60565e-16	1.29849e-14	25.6559
LINC00342	1.0320547769582	1.88959	8.39858	4.66382e-16	1.31376e-14	25.6436
PARP1	0.579346912539518	6.24182	8.39408	4.82322e-16	1.35749e-14	25.6105
ALDH1L2	-1.16162550052687	2.42791	-8.3935	4.84381e-16	1.36211e-14	25.6063
ATP5A1	0.569058823322801	6.68829	8.39314	4.85686e-16	1.3646e-14	25.6037
KSR1	0.725663242009134	2.73981	8.3913	4.92417e-16	1.38232e-14	25.5902
NCR3	0.682309002458729	0.856171	8.38765	5.05989e-16	1.4192e-14	25.5635
DSC1	-2.33393186160871	2.4845	-8.38288	5.24324e-16	1.46937e-14	25.5285
NCDN	-0.568384063926941	4.59449	-8.38149	5.29784e-16	1.4834e-14	25.5183
EXT2	-0.747200179135934	5.97325	-8.3795	5.37693e-16	1.50425e-14	25.5037
FADS2	1.40982108886547	3.73181	8.37773	5.44822e-16	1.52289e-14	25.4908
FANCG	0.793680101861606	4.45624	8.37702	5.4772e-16	1.52968e-14	25.4856
DYDC2	0.3786107657183	0.251961	8.37409	5.59833e-16	1.56217e-14	25.4641
H3F3A	0.489156013347381	4.66338	8.36549	5.96847e-16	1.66404e-14	25.4012
AMFR	-0.506320179135928	5.75198	-8.3615	6.14816e-16	1.71267e-14	25.372
C6orf120	-0.543604162276078	4.41569	-8.35683	6.36575e-16	1.77177e-14	25.3378
HOXA-AS3	0.345058015454865	0.332384	8.35615	6.39776e-16	1.77917e-14	25.3329
MLLT1	0.488984457323494	5.59308	8.35515	6.4456e-16	1.79094e-14	25.3256
AKNA	0.797870779768177	3.1268	8.35476	6.46429e-16	1.79461e-14	25.3227
KTN1	-0.726695802599227	5.6895	-8.35135	6.63029e-16	1.83913e-14	25.2978
FAM182B	0.597088292939937	0.579207	8.34635	6.88137e-16	1.90716e-14	25.2613
DENND2D	0.685430628731992	3.88939	8.34457	6.97323e-16	1.93097e-14	25.2483
SOWAHC	-0.898877713382509	5.98221	-8.34367	7.01978e-16	1.94222e-14	25.2417
TPGS2	0.628542743238497	4.19769	8.34194	7.11047e-16	1.96564e-14	25.2291
IQCG	1.22845676150334	2.96807	8.3409	7.16585e-16	1.97928e-14	25.2215
GCH1	0.803122437653665	4.10442	8.3374	7.35444e-16	2.02965e-14	25.196
OTUB1	-0.471379027046011	6.24408	-8.33673	7.39114e-16	2.03806e-14	25.1911
CARD18	-1.90627295749912	2.14551	-8.3354	7.46436e-16	2.05651e-14	25.1814
PLBD2	-0.650760042149631	5.83963	-8.33402	7.5414e-16	2.07598e-14	25.1713
RBMXL1	0.58556019669828	3.85669	8.33172	7.67085e-16	2.10984e-14	25.1546
TMED3	-0.637325486476995	4.12682	-8.33061	7.73427e-16	2.12549e-14	25.1465
SYK	0.950491833508958	5.1909	8.33049	7.74131e-16	2.12564e-14	25.1456
MEIS3	-0.999593705655073	2.22451	-8.3295	7.79863e-16	2.13958e-14	25.1384
PPP2R1B	-0.624669272918866	4.0166	-8.32808	7.88088e-16	2.16033e-14	25.128
PLA2G2D	1.32447709167545	1.16176	8.32721	7.93214e-16	2.17255e-14	25.1217
RRM1	0.597528890059702	6.49015	8.3258	8.01528e-16	2.19349e-14	25.1114
OXNAD1	0.482542925886898	2.39068	8.32533	8.04336e-16	2.19933e-14	25.108
TMEM143	0.557231770284509	2.20212	8.32029	8.35011e-16	2.28129e-14	25.0712
SFI1	0.538931022128555	2.2361	8.31643	8.59191e-16	2.34539e-14	25.0432
IGFL1	-2.7583344221988	5.39206	-8.31118	8.93287e-16	2.43643e-14	25.0049
KRT16P5	-1.830671886196	2.97069	-8.3106	8.97151e-16	2.44492e-14	25.0007
EEFSEC	0.546324109589039	5.18799	8.30855	9.10898e-16	2.48032e-14	24.9858
PRDX2	1.00994563048824	7.50038	8.30813	9.13708e-16	2.4859e-14	24.9827
PPP1R3E	0.56656487530734	1.9814	8.30778	9.16072e-16	2.49025e-14	24.9802
LTBP1	-1.42059489286969	5.80957	-8.30693	9.21894e-16	2.50399e-14	24.974
MTMR8	0.495178145416227	0.557174	8.30539	9.32454e-16	2.53057e-14	24.9628
BCL11A	0.912179659290482	3.10851	8.30435	9.39632e-16	2.54793e-14	24.9552
RNF207	0.855685100105374	1.75549	8.30329	9.47042e-16	2.56589e-14	24.9475
LRRC59	-0.517586958201614	7.04162	-8.30226	9.54277e-16	2.58335e-14	24.94
NDUFB4	0.582974920969447	7.12881	8.2984	9.81963e-16	2.6561e-14	24.9119
ALDH1L1-AS2	0.210838141903759	0.0901658	8.29425	1.01254e-15	2.73653e-14	24.8818
NR1I3	0.316835616438356	0.540307	8.2929	1.02274e-15	2.76182e-14	24.872
NPHS1	0.254508510713031	0.104043	8.292	1.02959e-15	2.77801e-14	24.8654
TGFBI	-1.76291622058307	7.73491	-8.28839	1.05741e-15	2.85073e-14	24.8392
ZNF10	0.558205662100458	1.55909	8.28812	1.05954e-15	2.85412e-14	24.8372
C3orf17	0.467464615384617	4.32041	8.28486	1.08536e-15	2.92126e-14	24.8136
AES	0.5576586406744	7.13766	8.2822	1.10688e-15	2.97673e-14	24.7943
IGHM	2.83967340358271	5.75131	8.27884	1.13476e-15	3.0492e-14	24.7699
SPRR4	-2.57957359325606	3.64471	-8.27854	1.13728e-15	3.05346e-14	24.7677
SPAG5	0.725090632244463	4.39318	8.27626	1.15657e-15	3.10268e-14	24.7512
SPTLC3	-1.28679470670882	2.22228	-8.27502	1.1672e-15	3.12864e-14	24.7422
ZNF354C	0.686778724973656	1.26779	8.27225	1.19128e-15	3.19057e-14	24.7221
ALOXE3	-1.65014462240955	2.86393	-8.27163	1.19675e-15	3.20257e-14	24.7176
RIN1	-1.06933128907622	4.65585	-8.27091	1.20317e-15	3.21713e-14	24.7124
SLC44A2	0.691365549701437	6.36733	8.27062	1.20577e-15	3.22143e-14	24.7102
GEN1	0.544408865472427	2.54223	8.26916	1.21885e-15	3.25372e-14	24.6996
SRSF3	0.372671749209698	6.69089	8.26863	1.22359e-15	3.26371e-14	24.6958
SLC44A5	-1.14587361784334	2.76502	-8.26627	1.24505e-15	3.31825e-14	24.6787
GPR68	-1.33999702493853	4.80117	-8.25999	1.30413e-15	3.47285e-14	24.6332
LHX1	-0.974074534597823	0.981962	-8.25829	1.32055e-15	3.51372e-14	24.6209
LINC00426	0.44572411310151	0.597959	8.25753	1.328e-15	3.53066e-14	24.6154
PHLDB1	-0.830295823674043	2.56493	-8.25623	1.34078e-15	3.55949e-14	24.606
TPD52L2	-0.563217390235335	6.77563	-8.25621	1.34102e-15	3.55949e-14	24.6058
LACTB	-0.535412550052685	4.03495	-8.25602	1.3429e-15	3.56158e-14	24.6044
LCE3D	-3.1887151773797	6.00545	-8.25578	1.34524e-15	3.56488e-14	24.6027
MAP1LC3B	-0.467200660344219	5.34988	-8.25185	1.3848e-15	3.66676e-14	24.5742
IRAK3	0.843398735511064	1.84303	8.2515	1.38837e-15	3.67322e-14	24.5717
WDR90	0.69548731998595	2.74123	8.24997	1.40411e-15	3.71184e-14	24.5606
VAMP1	0.702196178433438	2.12234	8.24928	1.41127e-15	3.72777e-14	24.5556
LRRC41	-0.446681626273264	5.05636	-8.24418	1.46531e-15	3.86738e-14	24.5187
NCK1	0.761892265542675	5.24398	8.24375	1.46994e-15	3.87646e-14	24.5156
RPA1	0.524947383210401	6.06755	8.24091	1.50098e-15	3.95511e-14	24.4951
LCE3E	-2.9471636459431	4.46159	-8.23957	1.51585e-15	3.99108e-14	24.4854
SIDT2	-0.530415240604146	3.56141	-8.23824	1.53071e-15	4.02697e-14	24.4758
KIF2C	0.745773143659993	5.19805	8.23766	1.53727e-15	4.04095e-14	24.4716
LINC00909	0.540379455567263	2.34892	8.23709	1.54379e-15	4.05485e-14	24.4675
SESN3	-1.20244875658587	4.80064	-8.23631	1.55263e-15	4.07478e-14	24.4619
FLRT3	-1.98236809624166	3.1398	-8.23597	1.55658e-15	4.08186e-14	24.4594
MDM2	0.621828373726732	4.00389	8.2344	1.57467e-15	4.12598e-14	24.448
POU4F1	0.663829195644539	0.443737	8.23339	1.58634e-15	4.15323e-14	24.4408
2024-09-01	0.934447948717949	2.42387	8.2281	1.64932e-15	4.31466e-14	24.4025
KHDC1L	-1.74323619248332	2.35097	-8.22595	1.67564e-15	4.38e-14	24.387
BACE1	-0.7365791886196	3.82714	-8.22559	1.68006e-15	4.38804e-14	24.3844
GNA12	-0.677053129610115	5.48109	-8.22471	1.69091e-15	4.41286e-14	24.3781
KANSL2	0.436983407095188	4.58974	8.2244	1.69483e-15	4.41956e-14	24.3758
RBM7	-0.456807116262732	3.07117	-8.22337	1.70765e-15	4.44944e-14	24.3684
KIAA1456	0.392987449947313	0.356225	8.22278	1.71513e-15	4.46536e-14	24.3641
APCDD1L	-1.40834763610818	2.02604	-8.21782	1.77873e-15	4.62724e-14	24.3283
EVA1A	-1.41225536705303	3.01602	-8.21531	1.81194e-15	4.70989e-14	24.3102
BCL2L14	0.671186318932209	0.762671	8.21412	1.82779e-15	4.7473e-14	24.3016
MED17	-0.512666515630493	2.983	-8.21363	1.83433e-15	4.76051e-14	24.2981
TRBV9	0.89373292237443	1.0988	8.21098	1.87049e-15	4.85049e-14	24.2789
IL2RG	1.38213005619951	4.62009	8.21059	1.87573e-15	4.86023e-14	24.2762
ARHGEF19	0.885576680716546	4.98148	8.20888	1.89945e-15	4.91779e-14	24.2638
HMGN2P5	0.769024281700035	2.62104	8.2041	1.96725e-15	5.08624e-14	24.2294
ECI1	0.74035378995434	5.15604	8.20408	1.96763e-15	5.08624e-14	24.2292
SP5	0.847063083948015	0.725491	8.20374	1.9725e-15	5.0948e-14	24.2268
DDX12P	0.751916318932209	1.76335	8.20288	1.98502e-15	5.12035e-14	24.2205
SLC16A2	-1.34835965929048	3.55553	-8.20284	1.98553e-15	5.12035e-14	24.2203
SLC35E4	-0.700284632946962	2.47958	-8.20096	2.01321e-15	5.18763e-14	24.2067
FCF1P6	0.180068570425009	0.0603223	8.19441	2.11224e-15	5.43852e-14	24.1595
IGFL3	-2.15662257815244	2.22499	-8.19144	2.15864e-15	5.5536e-14	24.1382
CSPG5	0.639885036880928	0.773942	8.1908	2.16888e-15	5.57557e-14	24.1335
SQLE	-0.887682616789606	6.46395	-8.19032	2.17654e-15	5.59084e-14	24.1301
IKBKE	0.699752318229723	4.29732	8.1902	2.17847e-15	5.5914e-14	24.1292
KIAA1683	0.485645349490692	0.542761	8.18632	2.2413e-15	5.74816e-14	24.1013
TRBJ2-2P	1.13677059711977	0.973833	8.18068	2.33568e-15	5.98551e-14	24.0608
SLC52A2	-0.583905549701439	6.46576	-8.1778	2.38547e-15	6.10829e-14	24.0401
FAM64A	0.944196736916055	3.47639	8.17734	2.39353e-15	6.12414e-14	24.0367
GPR1	-1.4129558061117	2.57476	-8.17556	2.42495e-15	6.19966e-14	24.0239
DHRS13	0.722567643133125	2.53097	8.17506	2.43385e-15	6.21755e-14	24.0203
CALD1	-1.04959645943098	5.8399	-8.1708	2.51083e-15	6.4092e-14	23.9898
P4HTM	0.757752824025289	2.21062	8.16995	2.52657e-15	6.44434e-14	23.9836
OCA2	1.05086267298911	0.787467	8.16926	2.53941e-15	6.47203e-14	23.9786
PNLIPRP3	-2.18041910783281	2.52715	-8.16906	2.54301e-15	6.47614e-14	23.9773
LMAN1	0.664775763962064	5.80408	8.16895	2.5452e-15	6.47667e-14	23.9764
TSPYL2	0.695917565858797	3.13015	8.1671	2.57983e-15	6.55969e-14	23.9631
PBK	0.91093158763611	4.40447	8.16494	2.62085e-15	6.6588e-14	23.9476
FAM25A	-2.88745735511064	5.18062	-8.16391	2.64066e-15	6.70391e-14	23.9403
ZNF319	-0.671233976115214	3.69547	-8.16263	2.66559e-15	6.76194e-14	23.931
ZSCAN31	-0.978335310853529	2.86663	-8.15319	2.85594e-15	7.23918e-14	23.8633
CDCA7	1.02200481208289	4.16459	8.14866	2.95194e-15	7.47671e-14	23.8308
OLFM1	1.75709956445381	2.93195	8.1478	2.97048e-15	7.51784e-14	23.8247
B3GNT4	-0.807315433789955	1.69427	-8.14724	2.98275e-15	7.54306e-14	23.8206
FAAH2	1.02420304179839	3.00151	8.14175	3.10458e-15	7.84506e-14	23.7813
TSC22D2	-0.848000073761852	3.85176	-8.1335	3.29707e-15	8.32505e-14	23.7222
SIAE	-0.68640751668423	2.82793	-8.13209	3.33115e-15	8.40458e-14	23.7121
INPP5B	0.364430727081137	2.65462	8.12961	3.39192e-15	8.5447e-14	23.6944
BNC1	-1.34641469968388	5.90781	-8.12964	3.3912e-15	8.5447e-14	23.6946
MARVELD1	-0.870593273621359	6.01453	-8.12859	3.41731e-15	8.60204e-14	23.6871
FMNL2	-0.814991166139787	4.77298	-8.12646	3.47074e-15	8.7298e-14	23.6718
KCNK6	-0.974305381102916	5.07961	-8.12378	3.53926e-15	8.89528e-14	23.6526
FCRL2	0.389390396909027	0.27387	8.12132	3.60316e-15	9.04892e-14	23.6351
BCORP1	0.112163652968037	0.0640907	8.12111	3.60873e-15	9.05595e-14	23.6335
USP4	0.434507878468562	4.26157	8.11796	3.69237e-15	9.25872e-14	23.611
OGG1	0.446198816297858	2.15389	8.11494	3.7745e-15	9.45741e-14	23.5894
CNOT10	0.410666557780119	3.8472	8.11318	3.82317e-15	9.57201e-14	23.5769
GTF3C5	0.552641517386725	5.97893	8.11266	3.83772e-15	9.60107e-14	23.5731
FAM26E	-0.802146469968388	1.57893	-8.11185	3.86036e-15	9.6503e-14	23.5674
IER3IP1	0.58230147523709	4.95018	8.11074	3.89181e-15	9.72147e-14	23.5594
DEPDC4	0.304423951527924	0.705327	8.11022	3.90643e-15	9.75054e-14	23.5557
TRAIP	0.707708071654372	2.71643	8.10858	3.95341e-15	9.86028e-14	23.544
USP49	0.387788022479804	1.35989	8.10419	4.08161e-15	1.01722e-13	23.5126
DUSP18	-0.596990326659639	2.2608	-8.10363	4.09824e-15	1.02059e-13	23.5086
KRT86	0.870147309448543	1.376	8.10216	4.14234e-15	1.03079e-13	23.4981
SENP1	0.460650144011239	3.61073	8.10166	4.15723e-15	1.0337e-13	23.4946
RABL2A	0.502043442219882	1.3377	8.10092	4.17969e-15	1.0385e-13	23.4893
ID2	1.04741848963821	4.91097	8.09895	4.23996e-15	1.05262e-13	23.4753
MYBL2	0.821421573586233	6.51019	8.09886	4.24299e-15	1.05262e-13	23.4746
COPS7A	-0.485299360730603	6.33615	-8.09628	4.32311e-15	1.07169e-13	23.4562
DCAF11	0.438843614330881	4.9952	8.09583	4.3372e-15	1.07436e-13	23.453
C15orf56	0.341805574288725	0.322509	8.09244	4.44533e-15	1.10031e-13	23.4288
LHX5	-1.03451930453109	1.32931	-8.09224	4.45189e-15	1.1011e-13	23.4274
TRPV3	-1.23873288724974	2.12866	-8.09108	4.48954e-15	1.10957e-13	23.4191
PDPN	-1.37989985247629	6.4445	-8.0901	4.52167e-15	1.11667e-13	23.4121
PUS3	-0.489107197049519	3.99811	-8.08521	4.68524e-15	1.15619e-13	23.3772
FMR1	0.447915331928348	4.06751	8.08391	4.72944e-15	1.16533e-13	23.368
MYO10	-0.8094679662803	4.78956	-8.08398	4.72713e-15	1.16533e-13	23.3685
PLAU	-1.27722218124342	7.96043	-8.07935	4.88873e-15	1.20367e-13	23.3355
ING4	0.709987832806462	4.47323	8.07871	4.91153e-15	1.20838e-13	23.3309
ZBED2	-1.53421412363891	4.45344	-8.07027	5.22137e-15	1.28364e-13	23.2709
CIAPIN1	-0.453844292237444	5.5565	-8.06691	5.34992e-15	1.31425e-13	23.247
OSER1-AS1	0.792079213206884	2.24518	8.05915	5.6595e-15	1.38821e-13	23.1917
CCDC158	0.124298876009835	0.109687	8.05922	5.65679e-15	1.38821e-13	23.1922
OR7E14P	1.04552876712329	1.69768	8.05595	5.79201e-15	1.41965e-13	23.169
TMPRSS3	0.873064510010538	0.882183	8.05478	5.84143e-15	1.43069e-13	23.1607
PPT2	-0.646560972953985	3.39555	-8.05451	5.853e-15	1.43245e-13	23.1587
NDN	-1.39904165437303	3.99148	-8.05305	5.91485e-15	1.4465e-13	23.1484
RCC2P6	0.149039968387777	0.133678	8.05231	5.94671e-15	1.45231e-13	23.1431
KRT1	-3.83170630136987	6.12674	-8.05229	5.94749e-15	1.45231e-13	23.143
AGAP2-AS1	-0.624788777660696	5.1114	-8.05121	5.9944e-15	1.46267e-13	23.1353
KCTD21	-0.677374875307342	3.27244	-8.04993	6.04993e-15	1.47512e-13	23.1263
GPR25	0.785954734808571	0.793012	8.04832	6.12104e-15	1.49134e-13	23.1148
SUZ12	0.530423045310857	4.35256	8.04625	6.21311e-15	1.51265e-13	23.1001
TIGD3	0.581394998243766	0.957623	8.04489	6.27481e-15	1.52653e-13	23.0904
PCNXL2	-0.496716856340006	2.10964	-8.0445	6.29237e-15	1.52966e-13	23.0877
ENPEP	-0.746895992272568	1.8275	-8.04179	6.41708e-15	1.55882e-13	23.0684
RARA	-0.525995135230065	4.34062	-8.04014	6.4941e-15	1.57635e-13	23.0567
NEK2	0.773446023884793	4.20396	8.03937	6.53044e-15	1.584e-13	23.0512
SIM1	0.386765082543028	0.153873	8.03866	6.56385e-15	1.59092e-13	23.0462
PTPRZ1	-1.41315297857394	4.60044	-8.03118	6.92817e-15	1.67797e-13	22.9932
DEF8	-0.490583020723567	4.15654	-8.02746	7.11687e-15	1.7224e-13	22.9668
BBS2	-0.507876757990869	3.01751	-8.02355	7.32077e-15	1.77043e-13	22.9391
AATK	-0.473563059360731	1.17053	-8.01995	7.5134e-15	1.81567e-13	22.9136
TNFRSF1A	-0.479012996136285	7.14424	-8.01643	7.70654e-15	1.86097e-13	22.8887
PVR	-0.676841183702144	5.44586	-8.00935	8.11057e-15	1.95709e-13	22.8385
SMC4	0.955043976115213	4.69516	8.00378	8.44252e-15	2.03568e-13	22.7991
MMP2	-1.51249509659291	7.23835	-7.99813	8.79321e-15	2.11868e-13	22.7592
XPO6	-0.405644281700037	5.77132	-7.99716	8.85487e-15	2.13196e-13	22.7523
NFATC2IP	0.408232929399365	4.59269	7.99017	9.31166e-15	2.24029e-13	22.703
LTA	0.683358011942396	1.10884	7.98742	9.49752e-15	2.28332e-13	22.6836
SP1	0.506663343870745	5.40838	7.98473	9.68356e-15	2.32634e-13	22.6645
PRC1	0.701813814541629	5.21131	7.98455	9.69573e-15	2.32755e-13	22.6633
FAM45A	-0.452253508956798	2.94606	-7.98396	9.73729e-15	2.3358e-13	22.6591
LINC00852	0.48615626975764	1.10191	7.98092	9.95262e-15	2.38571e-13	22.6376
TMEM106C	0.609262834562703	5.74837	7.97988	1.00269e-14	2.40175e-13	22.6303
CCDC180	0.0787797787144363	0.0777097	7.97939	1.00622e-14	2.40844e-13	22.6269
RNF214	-0.459720403933966	3.15316	-7.97704	1.02341e-14	2.44779e-13	22.6103
TGFA	-1.09495540920267	5.35985	-7.97597	1.03132e-14	2.46489e-13	22.6027
SRSF7	0.428067516684226	6.21059	7.97541	1.03544e-14	2.47294e-13	22.5988
MFSD2A	-0.984535166842294	4.29298	-7.97452	1.04208e-14	2.48698e-13	22.5925
C16orf74	-0.999773523006674	4.69815	-7.9684	1.08895e-14	2.59504e-13	22.5493
CASC10	-0.741812946961715	1.58928	-7.9684	1.08893e-14	2.59504e-13	22.5494
CENPO	0.519716972251491	3.25936	7.96492	1.11645e-14	2.65863e-13	22.5249
OGFRL1	0.799720259922725	4.00322	7.95987	1.15764e-14	2.75329e-13	22.4893
MPC1	0.618722848612578	4.94075	7.95984	1.15789e-14	2.75329e-13	22.4891
TLE2	1.06618503688093	2.39453	7.95588	1.19128e-14	2.83063e-13	22.4612
DRGX	0.635826947664208	0.187667	7.95193	1.2255e-14	2.90982e-13	22.4334
FAM102B	0.622546357569372	2.6273	7.94975	1.24484e-14	2.9536e-13	22.418
DDX19A	-0.360767752019673	4.03078	-7.9475	1.2651e-14	2.99949e-13	22.4022
HNRNPA3	0.481761450649814	7.11594	7.94734	1.26649e-14	3.00062e-13	22.4011
CTSC	-0.957928479100803	6.28124	-7.94615	1.27737e-14	3.02418e-13	22.3927
TMEM80	0.661228598524762	3.28592	7.94588	1.27981e-14	3.02776e-13	22.3909
KRT9	-1.29052409905163	2.09333	-7.94555	1.28287e-14	3.0328e-13	22.3885
NLRC3	0.656806336494556	1.43544	7.93698	1.36406e-14	3.22242e-13	22.3283
PCLO	0.703059631190727	0.743368	7.93617	1.37204e-14	3.23894e-13	22.3226
TBCD	0.491542311204775	4.13683	7.93588	1.37484e-14	3.24319e-13	22.3206
LIPK	-1.43649414471374	1.77838	-7.9352	1.38158e-14	3.25675e-13	22.3158
ADI1	0.535946178433434	5.28601	7.92983	1.43573e-14	3.38194e-13	22.278
PAX9	1.34388825079031	3.31364	7.92865	1.44787e-14	3.40809e-13	22.2698
ZNF746	-0.466053090972952	3.10897	-7.92766	1.45814e-14	3.42979e-13	22.2628
ARHGAP26-AS1	0.21920631893221	0.119864	7.92636	1.4718e-14	3.45943e-13	22.2537
BOK	-0.816807330523358	5.264	-7.92569	1.47891e-14	3.47363e-13	22.249
SLC52A3	-1.10868591148577	3.30969	-7.92367	1.50039e-14	3.52155e-13	22.2348
PHPT1	0.803245683175275	6.46984	7.92319	1.50552e-14	3.53105e-13	22.2315
CTTN	-1.1860824446786	7.42216	-7.92241	1.51396e-14	3.54829e-13	22.226
ATPAF1	0.432965577801189	4.22975	7.92187	1.5198e-14	3.55942e-13	22.2222
MME	-1.36465012644889	2.24468	-7.92125	1.52661e-14	3.57282e-13	22.2178
MAK	0.288732521952933	0.384753	7.92006	1.53964e-14	3.60073e-13	22.2095
ARSI	-1.63782240604145	4.30089	-7.9186	1.55573e-14	3.63574e-13	22.1993
UBR1	-0.507929690902703	3.055	-7.91789	1.56371e-14	3.65178e-13	22.1943
SLC38A5	-1.76155389532841	5.18576	-7.91558	1.58966e-14	3.70973e-13	22.1781
RPSAP52	-1.16465123990165	1.35384	-7.91499	1.59641e-14	3.72283e-13	22.1739
EXOSC5	0.600571366350538	5.53139	7.91443	1.60286e-14	3.73519e-13	22.17
LINC01018	0.656420403933965	0.475056	7.91417	1.60579e-14	3.73936e-13	22.1682
DSCAML1	0.26383435546189	0.164363	7.91379	1.61011e-14	3.74674e-13	22.1656
LGALSL	-1.19005739023534	5.05702	-7.90636	1.69787e-14	3.94816e-13	22.1135
PSMD7	-0.411698103266591	6.74059	-7.90448	1.72086e-14	3.99876e-13	22.1003
SCARB1	-0.860357081138039	3.81151	-7.90265	1.74344e-14	4.04835e-13	22.0875
DDX11-AS1	0.505517182999648	0.825807	7.90162	1.75635e-14	4.07544e-13	22.0803
NLRX1	-0.892938998946261	4.68002	-7.89476	1.84442e-14	4.27676e-13	22.0323
POLE2	0.700209715489991	3.0963	7.89269	1.87187e-14	4.33425e-13	22.0178
IL12A	0.508928201615736	0.567235	7.89277	1.87072e-14	4.33425e-13	22.0184
PLEC	-0.90092939936774	7.61068	-7.89251	1.87427e-14	4.33671e-13	22.0165
CLDN3	1.89468201264489	1.62036	7.89211	1.87958e-14	4.34592e-13	22.0137
ZNF266	0.574537801194238	3.7451	7.88942	1.91602e-14	4.42704e-13	21.9949
SEPSECS	0.416910653319284	2.25134	7.88721	1.94644e-14	4.49098e-13	21.9794
KIAA1919	-0.47843171759747	1.97853	-7.88727	1.9456e-14	4.49098e-13	21.9799
SDR9C7	-2.1264801475237	3.81189	-7.88323	2.00237e-14	4.61351e-13	21.9516
MICAL2	-1.05481475237092	3.62252	-7.88326	2.00199e-14	4.61351e-13	21.9518
PPP1R14B	-0.626137056550759	7.79353	-7.88147	2.02762e-14	4.66838e-13	21.9393
TMC7	-0.755799020021073	1.86796	-7.87462	2.12898e-14	4.8983e-13	21.8915
BEND6	-0.686410147523709	1.41134	-7.8741	2.13686e-14	4.91297e-13	21.8879
UCK1	0.52538833508957	5.01802	7.87348	2.14642e-14	4.93148e-13	21.8835
GOSR2	-0.37383076923077	3.56169	-7.87319	2.15073e-14	4.9379e-13	21.8815
GFOD2	-0.626543480857043	3.5833	-7.87235	2.16368e-14	4.96414e-13	21.8756
CCDC34	0.77001615735862	3.51442	7.8717	2.17366e-14	4.98354e-13	21.8711
PDCL3P4	0.634577376185459	0.895638	7.86862	2.22193e-14	5.0896e-13	21.8496
ACP6	0.551282855637514	1.26737	7.86855	2.22304e-14	5.0896e-13	21.8491
GJB2	-1.89566184053391	9.47828	-7.86837	2.2258e-14	5.09235e-13	21.8479
ANPEP	-1.02730864067439	3.8955	-7.8681	2.23008e-14	5.09859e-13	21.846
ANKRD44	0.555753888303476	1.40109	7.86798	2.23203e-14	5.09946e-13	21.8451
TIGD7	0.438732585177379	0.939399	7.86758	2.2384e-14	5.10962e-13	21.8423
CREB5	-0.832825953635407	1.73816	-7.8675	2.23961e-14	5.10962e-13	21.8418
CLCF1	-1.07968342114507	3.53975	-7.8659	2.26523e-14	5.16448e-13	21.8306
TCERG1L	0.563632318229716	0.342629	7.86372	2.30074e-14	5.24177e-13	21.8154
TRIM59	0.653805353003163	2.46716	7.85996	2.36295e-14	5.37975e-13	21.7892
RALY	0.499257467509662	6.20903	7.85757	2.4034e-14	5.46803e-13	21.7725
KLRG1	0.413531598173516	0.634387	7.85707	2.41208e-14	5.48394e-13	21.769
PRR9	-2.53676629083246	2.73687	-7.85683	2.41613e-14	5.48934e-13	21.7674
HAAO	0.868298040042149	1.81765	7.85673	2.41784e-14	5.4894e-13	21.7667
POGZ	0.465260927291888	3.95368	7.85389	2.46715e-14	5.59747e-13	21.7469
KRT6B	-2.16161859149984	10.8695	-7.85365	2.47132e-14	5.60304e-13	21.7452
HCN3	0.608533761854585	1.90819	7.85309	2.48127e-14	5.62169e-13	21.7413
ZNF141	0.428888493150684	1.43925	7.85298	2.4832e-14	5.62215e-13	21.7405
ZNF285B	0.197690038637162	0.206907	7.8526	2.48977e-14	5.63312e-13	21.7379
FNDC4	-0.91374052687039	2.83473	-7.85144	2.51047e-14	5.67602e-13	21.7298
OBSL1	-0.86690769933263	3.56714	-7.84918	2.5511e-14	5.7639e-13	21.714
SPICE1	0.578563378995433	2.63162	7.849	2.55426e-14	5.76705e-13	21.7128
WDR43	-0.496669420442572	5.58783	-7.84782	2.5758e-14	5.81165e-13	21.7046
RGL4	0.296478359676853	0.539039	7.84258	2.67348e-14	6.02787e-13	21.6681
SEMA6B	-0.82360833508957	3.26205	-7.83929	2.73648e-14	6.16568e-13	21.6452
RUNDC3A	-1.06689406392694	1.56183	-7.83673	2.78666e-14	6.27441e-13	21.6274
ZNF718	0.69427852125044	1.67852	7.8366	2.7892e-14	6.2758e-13	21.6265
TSEN34	0.447119683877769	5.44926	7.83428	2.83552e-14	6.37562e-13	21.6103
PAM	-0.778880333684573	5.30831	-7.8318	2.88581e-14	6.48423e-13	21.5931
VHL	0.53599386371619	4.37899	7.82559	3.01573e-14	6.77149e-13	21.5499
EMP2	0.782671383912887	5.99955	7.82462	3.03638e-14	6.81317e-13	21.5432
CD6	0.959632356866873	2.24471	7.82425	3.0445e-14	6.8267e-13	21.5406
MYOF	-0.879101131015106	6.36799	-7.82376	3.05493e-14	6.84539e-13	21.5372
RBP3	0.122757699332631	0.0640425	7.82313	3.06861e-14	6.87134e-13	21.5329
CDKN1C	1.1097359992975	3.36501	7.82212	3.09067e-14	6.91599e-13	21.5258
RRP12	-0.572809149982434	4.50947	-7.82197	3.09403e-14	6.91876e-13	21.5248
HES6	1.08257607657183	3.23182	7.81901	3.15943e-14	7.06016e-13	21.5042
MPZL1	-0.525289262381455	6.27964	-7.81735	3.19691e-14	7.13905e-13	21.4927
ALDH16A1	0.58289732701089	5.11906	7.817	3.20487e-14	7.14704e-13	21.4902
LRRC48	0.329784127151387	0.875735	7.81706	3.20338e-14	7.14704e-13	21.4907
POLA2	0.59694704952582	4.01332	7.81687	3.20778e-14	7.14865e-13	21.4893
UPF3B	0.604492339304529	4.3362	7.81534	3.24255e-14	7.22121e-13	21.4788
DAAM1	-0.834127622058306	4.2129	-7.81492	3.25231e-14	7.23799e-13	21.4758
PLCL2	0.716562381454163	1.7434	7.81458	3.26009e-14	7.25037e-13	21.4735
SCML1	0.662066125746399	2.26384	7.81371	3.28028e-14	7.29031e-13	21.4674
CDH7	0.128071404987706	0.0303447	7.81266	3.30486e-14	7.33994e-13	21.4601
CSPG4	-1.70154096944151	5.01619	-7.81212	3.31735e-14	7.36267e-13	21.4564
KRT16	-2.14181180189675	11.8014	-7.81039	3.35834e-14	7.44857e-13	21.4444
POU2AF1	1.31880688443976	2.08706	7.8074	3.43015e-14	7.60268e-13	21.4236
HIGD2A	0.576624123638928	7.45637	7.80681	3.44447e-14	7.62924e-13	21.4195
PTP4A1	-0.670474857744988	6.46585	-7.80655	3.45078e-14	7.63804e-13	21.4177
GLS	-0.718683695117666	4.57426	-7.80476	3.49456e-14	7.72969e-13	21.4054
MAP3K15	0.187446877414823	0.129433	7.80209	3.56122e-14	7.87183e-13	21.3868
DYNC1I2	-0.498595802599226	5.72978	-7.80002	3.61368e-14	7.98238e-13	21.3725
SLC7A11	-1.65663585177379	3.03743	-7.79895	3.64113e-14	8.03756e-13	21.3651
NFASC	-0.701479441517387	1.60462	-7.79818	3.66111e-14	8.07621e-13	21.3597
LGALS9	1.10482827889006	4.23976	7.79711	3.68872e-14	8.13163e-13	21.3523
DUSP6	-1.0831719423955	5.56535	-7.79485	3.74804e-14	8.25126e-13	21.3367
MAP2K4	-0.497425184404636	4.45655	-7.79488	3.74742e-14	8.25126e-13	21.3368
CCDC146	0.833722620302074	2.00114	7.79363	3.78069e-14	8.31751e-13	21.3282
CDHR1	-1.47622623814541	2.93818	-7.79258	3.80878e-14	8.37368e-13	21.3209
CASP4	-0.89363663154197	4.75148	-7.78927	3.89893e-14	8.5661e-13	21.298
DDX46	0.370341461187218	4.39624	7.78773	3.94137e-14	8.65352e-13	21.2873
FAM215A	0.198016410256411	0.112855	7.78256	4.08784e-14	8.96906e-13	21.2516
INTS10	0.520217214611876	4.37779	7.78085	4.13736e-14	9.07162e-13	21.2398
KIAA1841	0.481196944151738	2.23127	7.7799	4.16544e-14	9.12707e-13	21.2331
IRF2BP1	0.529643565156309	4.79482	7.77799	4.22178e-14	9.23812e-13	21.2199
HMGB1P45	0.137601766772041	0.0436813	7.77801	4.22108e-14	9.23812e-13	21.2201
FCRL3	0.561324049877064	0.607534	7.77789	4.2247e-14	9.23832e-13	21.2193
INPP1	0.941122722163683	4.80509	7.77668	4.26088e-14	9.31119e-13	21.2109
CHMP7	0.427029740077276	4.67205	7.77539	4.29997e-14	9.38957e-13	21.2019
OSTM1	-0.610960284510015	4.38662	-7.7753	4.3025e-14	9.38957e-13	21.2014
PLCD3	-0.902228261327716	4.49954	-7.77459	4.3242e-14	9.43063e-13	21.1964
GCDH	0.531080597119773	3.92441	7.77407	4.3402e-14	9.4592e-13	21.1928
CDC27	-0.381748724973662	4.92177	-7.77198	4.40445e-14	9.59282e-13	21.1784
PMAIP1	0.911530779768181	4.87189	7.77068	4.44503e-14	9.67477e-13	21.1694
INA	1.24133090621707	0.85973	7.76924	4.49025e-14	9.76667e-13	21.1595
GPKOW	0.382703811029151	5.44586	7.76862	4.51015e-14	9.80343e-13	21.1551
PHF1	0.531464000702496	4.83177	7.76532	4.61621e-14	1.00273e-12	21.1323
NAP1L2	-1.1476777941693	1.77747	-7.75825	4.85179e-14	1.0532e-12	21.0835
WDR31	0.519693744292237	1.56198	7.75482	4.97024e-14	1.07755e-12	21.0599
KDM8	0.374190105374079	1.77224	7.75481	4.97055e-14	1.07755e-12	21.0598
LINC00704	-1.07774543027749	1.42324	-7.75147	5.08859e-14	1.1024e-12	21.0368
CCDC28B	0.927186775553214	2.53095	7.74947	5.1608e-14	1.11657e-12	21.023
TOP2B	0.561851050228315	5.54007	7.74951	5.15936e-14	1.11657e-12	21.0233
USP2	-1.30923540217773	2.45919	-7.74692	5.25405e-14	1.13599e-12	21.0054
TATDN2	0.446942170706006	3.87569	7.74647	5.27103e-14	1.1389e-12	21.0023
SLC25A38	0.492103530031608	4.86413	7.74541	5.31034e-14	1.14664e-12	20.995
PXDN	-1.33267831050228	4.62686	-7.74422	5.35505e-14	1.15553e-12	20.9868
GDPD2	-1.84784356866877	2.68557	-7.74354	5.38053e-14	1.16026e-12	20.9821
RNF157	0.562733143659994	0.803297	7.74217	5.43259e-14	1.17071e-12	20.9727
ANO10	-0.53743292237443	3.89004	-7.74208	5.43617e-14	1.17071e-12	20.972
EXOC6B	-0.68569631190727	4.45733	-7.73934	5.5416e-14	1.19263e-12	20.9532
PPM1M	0.596099083245521	3.57847	7.73467	5.72641e-14	1.23159e-12	20.921
CDC25A	0.714807277836318	3.09955	7.73408	5.75042e-14	1.23594e-12	20.9169
APOBEC3C	0.746387713382506	6.14144	7.73382	5.76066e-14	1.23652e-12	20.9152
PCSK5	-1.07142070249385	2.30192	-7.73383	5.76028e-14	1.23652e-12	20.9152
DCK	0.590478626624518	4.50144	7.73129	5.86392e-14	1.25785e-12	20.8977
PARPBP	0.592971390937831	2.61426	7.72974	5.92796e-14	1.27076e-12	20.8871
WEE1	0.68557594661047	3.91833	7.72819	5.99292e-14	1.28384e-12	20.8764
ZMYND10	0.511915602388479	0.466258	7.72668	6.05667e-14	1.29664e-12	20.866
GOT1	0.550796431331222	6.03953	7.72483	6.13583e-14	1.31273e-12	20.8533
GLE1	0.499355690200217	5.46675	7.7214	6.28537e-14	1.34384e-12	20.8297
BFSP1	-0.841675907973305	2.14891	-7.72045	6.3274e-14	1.35194e-12	20.8231
TRIM28	0.474528991921323	8.03633	7.71929	6.37889e-14	1.36205e-12	20.8152
TMED1	0.48295327713383	4.60324	7.7185	6.41452e-14	1.36877e-12	20.8097
NTM	-0.938133210396906	2.09636	-7.71778	6.44716e-14	1.37483e-12	20.8048
ZNF700	0.521274566210048	2.93571	7.71446	6.59884e-14	1.40626e-12	20.782
DNA2	0.583857737969795	2.39714	7.71299	6.66693e-14	1.41984e-12	20.7719
ZAR1	0.170223041798384	0.0948509	7.71228	6.70038e-14	1.42604e-12	20.767
APOBEC3H	0.757923087460485	1.36104	7.71022	6.79789e-14	1.44585e-12	20.7528
C11orf95	-0.518360593607302	3.2584	-7.70812	6.89859e-14	1.46631e-12	20.7384
EIF4EBP3	0.967201362838074	3.09206	7.707	6.95295e-14	1.4769e-12	20.7307
PROSER2-AS1	0.752438858447489	0.593335	7.70667	6.96913e-14	1.47938e-12	20.7284
ZNF443	0.562918247277836	1.5239	7.70315	7.14273e-14	1.51524e-12	20.7043
NKX2-6	0.417654471373375	0.108172	7.70197	7.20211e-14	1.52685e-12	20.6962
IRX4	-1.56520590094837	3.82919	-7.70111	7.2455e-14	1.53505e-12	20.6903
HVCN1	0.737868303477345	1.94989	7.70039	7.28205e-14	1.54179e-12	20.6854
PAX6	0.567019603090973	0.802272	7.69646	7.48516e-14	1.58377e-12	20.6584
DHX32	-0.464243393045312	5.15769	-7.69397	7.6167e-14	1.61056e-12	20.6413
EREG	-2.08611746399719	3.02487	-7.69383	7.62407e-14	1.61107e-12	20.6404
CCDC18	0.524596554267652	1.82881	7.69331	7.6517e-14	1.61586e-12	20.6368
RCC2	0.502732012644892	7.68514	7.69321	7.65728e-14	1.616e-12	20.6361
MPZL3	-0.933288310502278	4.31682	-7.69296	7.6706e-14	1.61776e-12	20.6344
RFC1	0.455905279241308	4.64183	7.6928	7.67933e-14	1.61856e-12	20.6333
PHF10	0.475365089567966	4.60715	7.68889	7.89201e-14	1.66124e-12	20.6065
SYCP3	0.12078942746751	0.109227	7.68892	7.89028e-14	1.66124e-12	20.6067
EFNA3	-1.02861743589744	4.49654	-7.6875	7.96895e-14	1.67636e-12	20.597
SLC25A30	-0.569057920618195	2.69041	-7.68735	7.97743e-14	1.67706e-12	20.5959
PKDCC	1.3684241482262	1.68094	7.68673	8.01223e-14	1.68329e-12	20.5917
ABHD8	0.709141710572536	3.8549	7.68539	8.08768e-14	1.69805e-12	20.5825
ZNF134	-0.740765475939586	3.08744	-7.67868	8.47556e-14	1.77834e-12	20.5366
PATZ1	0.673608356164383	3.71766	7.67828	8.49933e-14	1.78218e-12	20.5338
PRKCA	-0.746462061819462	2.48171	-7.67407	8.75312e-14	1.83422e-12	20.505
ASPRV1	-2.43700456269758	3.79615	-7.67353	8.78607e-14	1.83995e-12	20.5013
SFXN2	0.588893010186162	1.78932	7.67166	8.90154e-14	1.86293e-12	20.4885
IGSF9	1.00839755883386	4.3413	7.6704	8.98001e-14	1.87815e-12	20.4799
PAEP	-1.37647059009484	1.52332	-7.66554	9.28994e-14	1.94173e-12	20.4466
DNAH1	0.333520586582368	0.811689	7.66505	9.32144e-14	1.94706e-12	20.4433
IL2	0.106157442922375	0.0708807	7.66375	9.40623e-14	1.96352e-12	20.4344
ZNF740	0.38759736564805	3.56973	7.66338	9.43089e-14	1.96741e-12	20.4319
RN7SL208P	-0.583343944502985	0.846258	-7.66298	9.45724e-14	1.97165e-12	20.4291
EIF2B2	-0.534536013347379	4.34876	-7.66022	9.64057e-14	2.00859e-12	20.4103
PCGF1	-0.477347650158062	4.25859	-7.6593	9.70287e-14	2.02028e-12	20.404
PRICKLE1	-0.83710809272919	1.95306	-7.659	9.72326e-14	2.02323e-12	20.4019
VPREB3	1.04078698981384	1.37437	7.65886	9.73266e-14	2.0239e-12	20.401
KIF20A	0.807891359325597	4.80525	7.65692	9.86518e-14	2.05015e-12	20.3877
UFSP1	-0.73016243765367	2.4595	-7.65605	9.92523e-14	2.06132e-12	20.3818
SPRR2B	-3.06259529680365	5.11985	-7.65576	9.94492e-14	2.06409e-12	20.3798
TLR5	0.862323480857043	2.41686	7.65455	1.00295e-13	2.08032e-12	20.3715
SIX2	1.35487903055848	2.67655	7.65425	1.00504e-13	2.08334e-12	20.3695
C5orf56	0.581238570425008	1.15591	7.65202	1.02078e-13	2.11462e-12	20.3543
MRPS27	0.449691534949065	4.6323	7.6516	1.02378e-13	2.11949e-12	20.3514
KIF22	0.544728763610828	5.5572	7.64925	1.04065e-13	2.15306e-12	20.3354
ECE1	0.85065669476642	6.38333	7.64901	1.0424e-13	2.1553e-12	20.3337
KLF10	-0.839711664910428	6.43721	-7.64582	1.06583e-13	2.20235e-12	20.3119
IQCC	0.606290238847909	2.37969	7.64413	1.07844e-13	2.227e-12	20.3004
MKRN2	0.401092223393047	4.62738	7.64383	1.08067e-13	2.2302e-12	20.2984
CXXC1	0.567293902353352	4.96134	7.64263	1.08974e-13	2.24749e-12	20.2902
ANKRD36BP2	0.5202830172111	0.523735	7.64171	1.09675e-13	2.26052e-12	20.2839
SLC18B1	0.648919715489994	4.16852	7.63774	1.12746e-13	2.32235e-12	20.2568
CASP14	-2.79464362135582	3.68265	-7.63736	1.13042e-13	2.32698e-12	20.2543
ZAP70	0.955826824727783	1.95476	7.63502	1.14899e-13	2.36373e-12	20.2383
SCG5	-1.10837620302073	2.19162	-7.63327	1.16306e-13	2.39116e-12	20.2264
LRMP	0.948817474534599	1.53575	7.63053	1.18542e-13	2.4356e-12	20.2077
BEX2	1.70508827889006	3.26013	7.63015	1.18855e-13	2.43896e-12	20.2051
ZNF230	0.329095774499473	1.3097	7.63023	1.18791e-13	2.43896e-12	20.2056
CD79A	1.95094982788901	3.42709	7.62624	1.22126e-13	2.5045e-12	20.1785
CCAR2	0.482581141552515	5.16756	7.6239	1.24128e-13	2.54267e-12	20.1626
PRR5	-0.649715173867225	3.46482	-7.62388	1.24143e-13	2.54267e-12	20.1624
CASC15	-0.530064323849666	0.936865	-7.62226	1.25546e-13	2.56979e-12	20.1514
NOP14-AS1	-0.780495500526866	3.10461	-7.62149	1.2622e-13	2.58198e-12	20.1462
WLS	-0.84236699683878	5.39964	-7.62028	1.2729e-13	2.60223e-12	20.1379
FZD9	0.734899392342817	1.09019	7.61839	1.28971e-13	2.63495e-12	20.125
GPX1	0.65145651914295	8.41025	7.61643	1.30732e-13	2.66926e-12	20.1117
EPHX3	2.20754646294345	3.51236	7.61621	1.30936e-13	2.67175e-12	20.1102
SLC16A1	-0.879641714085001	6.4121	-7.61489	1.32138e-13	2.69459e-12	20.1013
PSTK	0.374346044959608	1.17747	7.61437	1.3262e-13	2.70273e-12	20.0977
NIPAL4	-1.82097694766421	4.91843	-7.61328	1.33627e-13	2.72157e-12	20.0903
ADCY7	-0.863173059360729	2.83523	-7.61223	1.34604e-13	2.73975e-12	20.0831
FRAT2	0.775776698278893	4.41261	7.61013	1.36581e-13	2.77826e-12	20.0689
PNPLA1	-1.21147652968037	1.43778	-7.60709	1.39486e-13	2.83557e-12	20.0482
GNGT1	-0.837432269055146	1.56399	-7.60542	1.41111e-13	2.86682e-12	20.0369
ANKRA2	0.468235549701442	3.49954	7.6042	1.42311e-13	2.88941e-12	20.0286
SGIP1	-0.497675230066739	0.936031	-7.60303	1.4347e-13	2.91113e-12	20.0206
MDH1	0.42387597822269	6.21209	7.60263	1.43863e-13	2.91728e-12	20.0179
NAE1	-0.482497544783988	4.73561	-7.59799	1.48572e-13	3.01091e-12	19.9864
TEN1-CDK3	0.352393888303477	0.716113	7.59785	1.4871e-13	3.01184e-12	19.9855
PLCB1	-0.704031345275729	1.69263	-7.59766	1.48905e-13	3.01392e-12	19.9842
N4BP1	-0.605240965929058	5.41062	-7.59107	1.55858e-13	3.1527e-12	19.9395
TOE1	0.489102135581315	3.59969	7.58949	1.57579e-13	3.18159e-12	19.9287
ZFHX2	0.32705588689849	0.396203	7.5895	1.57561e-13	3.18159e-12	19.9288
LINC00460	-1.30554844046365	1.70633	-7.58956	1.57503e-13	3.18159e-12	19.9292
NUS1	-0.42328881278538	4.53499	-7.58704	1.60266e-13	3.23384e-12	19.9121
C11orf63	-0.834870084299263	1.75111	-7.58654	1.60826e-13	3.24314e-12	19.9087
B4GALNT1	-1.05269982437654	2.1372	-7.58601	1.61412e-13	3.25296e-12	19.9051
PARD6A	0.823868893572183	2.02796	7.58251	1.65371e-13	3.33069e-12	19.8814
TMEM255B	-0.486360934316824	1.48496	-7.58239	1.65507e-13	3.33136e-12	19.8806
GPATCH1	0.387740635756937	2.975	7.58158	1.66442e-13	3.34813e-12	19.8751
BRI3BP	0.578290600632244	4.00333	7.58034	1.67879e-13	3.37496e-12	19.8666
CDKAL1	0.435243568668775	3.55589	7.57955	1.68795e-13	3.39128e-12	19.8613
CNEP1R1	-0.458330284510012	3.25049	-7.57939	1.68983e-13	3.39296e-12	19.8602
OIP5-AS1	0.505662037232174	4.66042	7.57727	1.71474e-13	3.44087e-12	19.8459
PCDHGC3	-1.30052735511064	3.89014	-7.57697	1.71826e-13	3.44397e-12	19.8439
PPARD	-0.731757365648042	6.238	-7.57696	1.7184e-13	3.44397e-12	19.8438
RNASE7	-1.92988281348788	4.65746	-7.57572	1.73328e-13	3.47167e-12	19.8353
ARHGDIA	-0.425205272216363	8.21507	-7.57524	1.739e-13	3.48098e-12	19.8321
DBH	0.295249430979979	0.309036	7.57059	1.79577e-13	3.59242e-12	19.8006
UBASH3B	-0.781923575693713	2.54928	-7.57022	1.80038e-13	3.59944e-12	19.7981
NABP2	0.4317611661398	5.55475	7.56935	1.81124e-13	3.61893e-12	19.7922
IKZF2	0.832123203371973	2.00436	7.56879	1.81821e-13	3.63064e-12	19.7885
ERV3-1	-1.22194384264138	3.26391	-7.56828	1.82463e-13	3.64123e-12	19.785
GLOD5	0.241309107832807	0.158822	7.56154	1.91154e-13	3.81234e-12	19.7394
FAM177A1	-0.46960594661047	4.14933	-7.56081	1.9212e-13	3.82927e-12	19.7345
MTMR14	0.421424330874605	3.98132	7.55469	2.00415e-13	3.99216e-12	19.6931
SCML4	0.374919086757991	0.39235	7.55376	2.01693e-13	4.01272e-12	19.6868
GLIS1	-0.913867351598173	1.47767	-7.55381	2.01632e-13	4.01272e-12	19.6871
BDKRB1	-1.00840275026344	2.733	-7.55146	2.04919e-13	4.07442e-12	19.6713
SNX19	-0.56836371268001	4.52686	-7.54799	2.09885e-13	4.17061e-12	19.6478
FAM149A	0.542733442219881	0.812004	7.54527	2.13853e-13	4.24455e-12	19.6295
NKD1	-0.678256877414822	1.15769	-7.54526	2.13866e-13	4.24455e-12	19.6294
TRPV5	0.0671620512820513	0.0387123	7.5442	2.15436e-13	4.27311e-12	19.6222
REEP3	-0.613669462592198	5.10813	-7.5362	2.27639e-13	4.51242e-12	19.5683
MTMR7	0.288931749209695	0.579164	7.53586	2.2818e-13	4.5204e-12	19.5659
OSBPL5	-0.558207513171763	3.39326	-7.5356	2.28581e-13	4.5256e-12	19.5642
FUNDC2P4	0.184640614682122	0.121367	7.53549	2.28767e-13	4.52654e-12	19.5634
PM20D2	0.76282851071303	3.66333	7.53535	2.28974e-13	4.52788e-12	19.5625
TMEM256-PLSCR3	-0.49553880224798	1.2233	-7.53397	2.3117e-13	4.56855e-12	19.5532
TOP2A	0.864406582367403	6.06659	7.53342	2.32042e-13	4.58023e-12	19.5495
SPON1	-1.30525421496312	3.07984	-7.5335	2.31919e-13	4.58023e-12	19.55
UBAC1	0.522991341763257	6.05592	7.53138	2.35321e-13	4.64214e-12	19.5357
SCARF2	-1.04178915700737	2.84403	-7.52957	2.38274e-13	4.69756e-12	19.5235
GFOD1	-0.707204991218829	3.4082	-7.52922	2.38844e-13	4.70596e-12	19.5212
SLC27A4	-0.737683203371968	6.34425	-7.52899	2.39233e-13	4.71078e-12	19.5196
CEP41	-0.47396129258869	1.62618	-7.52883	2.3949e-13	4.71299e-12	19.5185
NCKAP5L	-0.577368809272926	3.38134	-7.52691	2.4267e-13	4.77271e-12	19.5056
CEP170B	-0.646090653319286	5.81294	-7.52378	2.47946e-13	4.87353e-12	19.4845
LY6G6C	-2.16494293993678	4.40186	-7.5199	2.54655e-13	5.00239e-12	19.4584
POC1A	0.666487056550756	4.01523	7.5187	2.56773e-13	5.04096e-12	19.4503
OSTN-AS1	0.3490107200562	0.198396	7.51789	2.58191e-13	5.06576e-12	19.4449
TPM1	-1.10838961362838	4.83563	-7.51648	2.6071e-13	5.11211e-12	19.4354
ENPP4	0.877655886898488	1.53285	7.51611	2.61381e-13	5.12219e-12	19.4328
C5orf38	-1.16054698981384	2.88025	-7.51569	2.62124e-13	5.13367e-12	19.4301
PARVB	-0.842084741833508	3.56836	-7.51396	2.65259e-13	5.19195e-12	19.4184
PDZD8	-0.544707035475934	3.63119	-7.51349	2.66121e-13	5.20569e-12	19.4152
HEYL	-0.906409462592203	3.10951	-7.51327	2.66522e-13	5.21042e-12	19.4138
CYP27A1	1.34547033368458	3.39566	7.51077	2.71135e-13	5.29743e-12	19.3969
IL21R	0.891287548296455	1.73183	7.50835	2.75687e-13	5.38316e-12	19.3806
EFCAB7	0.384743196347031	1.67142	7.50797	2.76413e-13	5.39411e-12	19.378
TNFAIP2	1.14880527572885	6.2094	7.50782	2.76681e-13	5.39611e-12	19.3771
RNU6-140P	-1.15741357920619	4.95884	-7.50555	2.8104e-13	5.47785e-12	19.3618
SLC2A9	-0.937137260273974	3.1756	-7.50127	2.89417e-13	5.63775e-12	19.333
SUGCT	-1.05715035827186	3.03025	-7.50064	2.90662e-13	5.65864e-12	19.3288
EFCAB2	0.411409641728134	0.979824	7.50019	2.91561e-13	5.67275e-12	19.3258
PTOV1-AS1	0.487360129961361	2.99377	7.49988	2.92176e-13	5.68133e-12	19.3237
GAST	-1.74278622760801	2.77893	-7.49933	2.93289e-13	5.69959e-12	19.32
BTLA	0.443156726378644	0.590249	7.49282	3.0667e-13	5.95608e-12	19.2763
DOC2GP	0.572400101861609	0.592242	7.49261	3.07123e-13	5.96133e-12	19.2748
SYT7	-1.31273479100808	3.31048	-7.49234	3.07694e-13	5.96887e-12	19.273
KLK14	-2.5549548682824	3.61023	-7.49013	3.12384e-13	6.05624e-12	19.2582
PLXDC2	-1.0384305374078	3.74347	-7.49002	3.12616e-13	6.05714e-12	19.2575
KCTD10	-0.40746497014401	4.61132	-7.48904	3.14731e-13	6.09451e-12	19.2509
LINC00861	0.379833417632596	0.400201	7.48892	3.14978e-13	6.09567e-12	19.2501
TM4SF19-AS1	-0.860478489638214	1.67929	-7.48821	3.16525e-13	6.12198e-12	19.2453
KIAA1524	0.674084408148928	3.5412	7.4879	3.17183e-13	6.13108e-12	19.2433
POLE3	0.492360628732	6.85039	7.48547	3.22524e-13	6.23063e-12	19.2269
AHSA1	-0.474414355461888	6.87443	-7.48332	3.2731e-13	6.31934e-12	19.2125
ONECUT2	0.35840138742536	0.393636	7.47998	3.34872e-13	6.46152e-12	19.1901
KDM3B	0.533169322093428	4.81268	7.47891	3.37329e-13	6.5051e-12	19.1829
KIF25	0.436539796276783	0.240564	7.47685	3.42123e-13	6.59308e-12	19.1691
BPIFC	-1.49915850368809	1.6527	-7.47678	3.42296e-13	6.59308e-12	19.1686
GABRB2	0.276698282402529	0.135861	7.4758	3.44588e-13	6.63331e-12	19.1621
TRBV13	0.693047748507199	0.557593	7.47438	3.47956e-13	6.693e-12	19.1526
PPP1R14BP3	-0.668686037934661	7.01542	-7.47432	3.48098e-13	6.693e-12	19.1522
ZNF300	0.798611696522657	1.83816	7.47385	3.49206e-13	6.71035e-12	19.149
TSPAN10	-1.13761146469968	2.478	-7.47373	3.49499e-13	6.71203e-12	19.1482
FUZ	0.880482869687393	2.87207	7.47326	3.50623e-13	6.72965e-12	19.1451
ESPL1	0.669426073059362	3.18512	7.47142	3.55077e-13	6.81113e-12	19.1327
PIGF	-0.481484376536709	2.70597	-7.4703	3.57792e-13	6.85918e-12	19.1253
FCRL1	0.364479719002459	0.211131	7.46531	3.70222e-13	7.09332e-12	19.0918
MGME1	0.538752866174929	5.37949	7.46277	3.76711e-13	7.2134e-12	19.0748
LRP11	-0.64425498068142	5.84618	-7.46187	3.79012e-13	7.25322e-12	19.0688
ATP6V0E2	1.05371322444679	2.82143	7.46104	3.8118e-13	7.29042e-12	19.0632
BDKRB2	-0.897389023533544	3.91115	-7.46048	3.82628e-13	7.31385e-12	19.0595
SNAPC1	-0.737242880224796	4.32105	-7.4589	3.86795e-13	7.38916e-12	19.0489
ABHD10	0.519769265893927	4.38501	7.45711	3.91558e-13	7.47579e-12	19.0369
TRIM52	0.372988812785389	1.57431	7.45674	3.9254e-13	7.49015e-12	19.0345
RAB22A	-0.502939722514924	4.74011	-7.45523	3.96604e-13	7.56328e-12	19.0244
EPGN	-2.02989812785388	3.17553	-7.45495	3.97367e-13	7.57341e-12	19.0225
BTF3	0.408265992272561	8.90039	7.45418	3.99473e-13	7.60911e-12	19.0173
TCEANC2	0.328534762908327	1.82882	7.45354	4.01213e-13	7.63778e-12	19.0131
EPT1	-0.556331253951529	4.54859	-7.45345	4.01447e-13	7.63779e-12	19.0125
RACGAP1	0.547444488935724	5.31712	7.45176	4.06121e-13	7.72221e-12	19.0012
MRPS36	0.496194717246221	4.69104	7.45159	4.066e-13	7.72682e-12	19
E2F4	-0.432539736564809	6.10645	-7.45104	4.08105e-13	7.7509e-12	18.9964
HUS1	-0.500588654724274	3.67171	-7.45039	4.09927e-13	7.78099e-12	18.992
ULBP3	-0.970806894977168	2.95441	-7.44972	4.11801e-13	7.81202e-12	18.9876
LINC00504	-0.897642469265894	0.96538	-7.44775	4.17385e-13	7.91334e-12	18.9744
RAB31	-0.836354597822269	6.3536	-7.44754	4.17996e-13	7.92034e-12	18.9729
CHADL	0.763986582367406	1.75641	7.4465	4.2096e-13	7.97186e-12	18.966
C9orf72	0.63469233930453	2.4311	7.4446	4.26452e-13	8.07119e-12	18.9533
MFI2-AS1	1.02511565858799	2.46451	7.44332	4.30182e-13	8.13708e-12	18.9448
IQGAP3	0.698037744994731	3.75842	7.44301	4.31093e-13	8.14957e-12	18.9427
PTGS1	-1.43390799438005	4.73925	-7.44289	4.31458e-13	8.15176e-12	18.9419
SNHG16	-0.453322096944148	4.00795	-7.44242	4.32852e-13	8.17337e-12	18.9387
MUCL1	-2.11196489286969	2.30398	-7.44208	4.33854e-13	8.18756e-12	18.9365
SLC9B2	-0.596516181945909	2.13535	-7.44019	4.39462e-13	8.2886e-12	18.9239
DDX26B	0.530839343168248	1.92562	7.43468	4.56289e-13	8.60099e-12	18.8871
ANO1	-1.70747539866526	5.88109	-7.43428	4.57526e-13	8.61934e-12	18.8844
CR2	0.786187070600632	0.464258	7.4335	4.59959e-13	8.66018e-12	18.8792
TREM1	-1.28661463645943	2.4876	-7.4322	4.64046e-13	8.73208e-12	18.8706
APCDD1L-AS1	-0.969341928345628	1.11417	-7.43184	4.65202e-13	8.7488e-12	18.8681
NUP62CL	0.735677653670532	2.27181	7.42934	4.7318e-13	8.89372e-12	18.8515
PAQR4	0.705921619248334	4.58681	7.42896	4.7442e-13	8.91188e-12	18.8489
PCDHGA1	-0.495868616087109	0.678429	-7.42325	4.93221e-13	9.25974e-12	18.8109
UBR7	0.412836933614335	5.11584	7.42087	5.01285e-13	9.40573e-12	18.795
CACNA1F	0.19341411661398	0.235369	7.41903	5.07594e-13	9.51862e-12	18.7827
CD79B	1.06583557780119	2.20719	7.41767	5.1231e-13	9.60156e-12	18.7737
SNAPIN	0.399144889357221	5.72912	7.41535	5.20465e-13	9.74879e-12	18.7582
ADAMTSL4	-1.22127890410959	3.59894	-7.41436	5.23981e-13	9.80902e-12	18.7516
LOXL2	-1.16820502283105	5.06634	-7.41177	5.33258e-13	9.97125e-12	18.7344
RABGEF1	-0.474091123990166	2.07461	-7.41178	5.33242e-13	9.97125e-12	18.7345
KCTD11	-0.940242384966633	6.15183	-7.41123	5.35232e-13	1.00024e-11	18.7308
NIPSNAP3B	0.549107695820161	0.917723	7.41062	5.37453e-13	1.00382e-11	18.7268
S100PBP	0.317560288022482	2.93133	7.41027	5.38749e-13	1.00566e-11	18.7244
AMPD2	-0.43278392694064	4.10504	-7.40897	5.43524e-13	1.014e-11	18.7157
MCPH1	0.405856793115563	2.69816	7.40768	5.48294e-13	1.02231e-11	18.7072
CLSPN	0.722391745697225	2.80791	7.40501	5.58336e-13	1.04044e-11	18.6894
PNRC2	0.386022367404287	5.68813	7.4008	5.74535e-13	1.07002e-11	18.6614
GPSM1	-0.852185535651561	3.14215	-7.3995	5.79611e-13	1.07886e-11	18.6528
AHR	-0.862864232525459	5.78324	-7.39817	5.84904e-13	1.08809e-11	18.6439
COL5A2	-1.49177541271514	6.59301	-7.39709	5.89174e-13	1.09541e-11	18.6368
IGKV2-28	1.56815591148577	1.34864	7.39693	5.89829e-13	1.096e-11	18.6357
SLC6A11	-1.47034833508957	2.62717	-7.3968	5.90342e-13	1.09633e-11	18.6348
CENPF	0.746029813839129	4.47813	7.39544	5.95835e-13	1.1059e-11	18.6258
NOD2	-1.07139533192834	3.33782	-7.39466	5.98977e-13	1.1111e-11	18.6206
MIR31HG	-1.52397439409905	2.71659	-7.39421	6.00825e-13	1.1139e-11	18.6176
WDR20	-0.362743396557777	3.15514	-7.39378	6.02588e-13	1.11653e-11	18.6147
MPHOSPH6	-0.606040653319285	5.17627	-7.39326	6.04714e-13	1.11984e-11	18.6113
TMEM205	0.662637432384969	6.0079	7.39218	6.09156e-13	1.12742e-11	18.6041
PAPPA	-0.891878717948718	1.81403	-7.38843	6.24824e-13	1.15576e-11	18.5793
SH2D1A	0.910332283105022	1.59109	7.38747	6.2893e-13	1.1627e-11	18.5728
BCAS2	0.433506814190375	6.24377	7.38585	6.35851e-13	1.17483e-11	18.5621
SYNE4	1.02250886195996	1.05655	7.38402	6.43809e-13	1.18819e-11	18.5499
TNFSF15	0.665122862662452	1.16751	7.38405	6.43651e-13	1.18819e-11	18.5502
MIR22HG	-0.792665623463295	4.34932	-7.38349	6.46131e-13	1.1918e-11	18.5464
FRMD1	0.485564502985599	0.151379	7.38299	6.48322e-13	1.19517e-11	18.5431
COCH	1.2365567088163	1.14595	7.3821	6.52248e-13	1.20173e-11	18.5372
IFT172	0.489566526167897	2.61931	7.38175	6.53788e-13	1.20388e-11	18.5349
SEPT7P9	0.157419395855287	0.199329	7.37927	6.64841e-13	1.22355e-11	18.5185
DIXDC1	-0.617767109237795	1.92819	-7.37809	6.70216e-13	1.23275e-11	18.5106
AKR1B15	-1.47050729891113	3.34801	-7.37645	6.77675e-13	1.24506e-11	18.4997
TMEM181	-0.451474615384612	4.80281	-7.37651	6.77405e-13	1.24506e-11	18.5001
MIR25	1.17453702493853	2.83085	7.37607	6.79439e-13	1.2476e-11	18.4972
CEACAM19	-1.12398318932209	3.75739	-7.3747	6.85784e-13	1.25854e-11	18.4881
CENPQ	0.605475170354766	3.8361	7.37067	7.04706e-13	1.29254e-11	18.4614
C3orf58	1.00763565507552	4.07679	7.37013	7.07321e-13	1.29661e-11	18.4578
TONSL	0.679886701791362	3.76764	7.36943	7.10668e-13	1.30201e-11	18.4532
BBOX1	-1.35027378995434	2.56115	-7.36696	7.2266e-13	1.32324e-11	18.4368
SPOCK2	1.21134742536003	3.55983	7.3667	7.23924e-13	1.32481e-11	18.4351
CDCA2	0.733131141552513	3.48989	7.36274	7.43554e-13	1.35998e-11	18.4089
TRBV23-1	0.36056354408149	0.274687	7.36175	7.48581e-13	1.3684e-11	18.4023
TPX2	0.719507804706711	6.51455	7.36099	7.52446e-13	1.3747e-11	18.3973
CUZD1	0.354219167544785	0.605861	7.36053	7.54763e-13	1.37816e-11	18.3943
ZNF772	-0.700651854583771	1.69099	-7.36004	7.57277e-13	1.38198e-11	18.391
PDGFC	-1.05637326308395	3.50832	-7.35945	7.60301e-13	1.38672e-11	18.3871
DCLRE1B	0.5141845943098	3.58286	7.35734	7.71198e-13	1.40581e-11	18.3732
GLUL	1.03767392694064	7.17568	7.35665	7.74817e-13	1.41162e-11	18.3686
TRAT1	0.711590523357921	0.854232	7.35477	7.8475e-13	1.42892e-11	18.3561
QRICH1	0.309094337899547	4.88869	7.35165	8.01472e-13	1.45855e-11	18.3355
KDELR3	-0.966480828942748	4.71506	-7.35143	8.02615e-13	1.45982e-11	18.3341
FAM161A	0.509566287319985	1.4208	7.34955	8.12885e-13	1.47686e-11	18.3216
PRKAB2	-0.607016996838776	3.9452	-7.34963	8.12434e-13	1.47686e-11	18.3222
DCST2	0.610827421847559	0.985559	7.34373	8.45484e-13	1.53523e-11	18.2831
PLEKHN1	-0.912570523357921	3.7312	-7.34342	8.47248e-13	1.53757e-11	18.2811
C16orf93	0.358935781524411	0.772284	7.34316	8.48706e-13	1.53936e-11	18.2794
TRBV25-1	0.591593912890762	0.851676	7.34241	8.53061e-13	1.54552e-11	18.2744
NUP210P3	0.246277193537057	0.1924	7.34233	8.53521e-13	1.54552e-11	18.2739
ADAMTS4	-0.940161636810677	2.9046	-7.34244	8.52839e-13	1.54552e-11	18.2747
SMC5	0.505022493853181	4.06804	7.34087	8.61962e-13	1.55994e-11	18.2642
ZNF345	0.467467249736565	0.983567	7.34043	8.6454e-13	1.56374e-11	18.2613
SLC7A2	1.23974049877064	2.10378	7.33711	8.84117e-13	1.59827e-11	18.2394
DTX2	0.621624179838426	4.98672	7.3353	8.94944e-13	1.61694e-11	18.2275
IGLV4-3	0.945146073059361	0.61905	7.3351	8.96168e-13	1.61736e-11	18.2261
RFC3	0.629206382156655	4.05131	7.33513	8.95986e-13	1.61736e-11	18.2263
EDIL3	-1.35028671935371	3.38781	-7.33406	9.02481e-13	1.62786e-11	18.2193
PPP2R5E	-0.436973572181242	4.44267	-7.33353	9.05666e-13	1.6327e-11	18.2158
RBM15	0.349115518089214	3.39557	7.33263	9.11235e-13	1.64183e-11	18.2098
SYNJ1	0.453019374780471	2.27204	7.33242	9.12511e-13	1.64254e-11	18.2085
HEPHL1	-2.22668825430278	4.48462	-7.3324	9.12633e-13	1.64254e-11	18.2083
THAP9	0.370264675096592	1.76145	7.33229	9.13273e-13	1.64278e-11	18.2076
KIAA0101	0.734221317175977	4.40971	7.33147	9.18358e-13	1.65102e-11	18.2022
POPDC3	-1.44844458025992	2.78497	-7.33117	9.20251e-13	1.65351e-11	18.2002
AK2	0.40647505093081	6.03539	7.32971	9.29342e-13	1.66893e-11	18.1906
KCNK7	-1.39465772743239	3.12228	-7.32794	9.40456e-13	1.68796e-11	18.1789
HBEGF	-1.12780182648403	5.71586	-7.32724	9.44906e-13	1.69502e-11	18.1743
INTS7	0.385507506146818	4.27339	7.32699	9.46509e-13	1.69603e-11	18.1726
TTL	-0.410937636108181	3.49778	-7.32701	9.46366e-13	1.69603e-11	18.1728
CYFIP2	0.810228665261681	2.0836	7.32491	9.59881e-13	1.71905e-11	18.1589
SCYL1	-0.364987783631892	6.22545	-7.32218	9.77696e-13	1.74999e-11	18.1409
C19orf33	-1.45444466807165	7.97638	-7.32179	9.80219e-13	1.75354e-11	18.1384
DEPDC5	0.309027804706707	2.6266	7.31934	9.9658e-13	1.78184e-11	18.1222
FA2H	1.13601759747102	1.77081	7.31829	1.00363e-12	1.79346e-11	18.1153
CCDC101	0.55953042500878	4.21797	7.3177	1.0076e-12	1.79958e-11	18.1114
SBDS	-0.51485523357921	7.16815	-7.31726	1.01061e-12	1.80396e-11	18.1085
SH3GL2	0.300299452054795	0.129827	7.31662	1.01497e-12	1.81075e-11	18.1043
C3orf67	-0.723626455918512	1.69623	-7.31638	1.01663e-12	1.81272e-11	18.1027
GSDMC	-1.44322406392694	5.27394	-7.31433	1.03073e-12	1.83687e-11	18.0892
CDIPT	-0.379657769582013	6.24757	-7.31204	1.04676e-12	1.86441e-11	18.0741
TBC1D10C	0.920327165437303	2.10714	7.31095	1.05443e-12	1.87705e-11	18.0669
XG	-1.0240650052687	3.98909	-7.31086	1.0551e-12	1.87722e-11	18.0663
TRAV4	0.767112841587636	1.00165	7.31047	1.05786e-12	1.8811e-11	18.0638
VRK2	0.552841615735862	4.27446	7.30839	1.07272e-12	1.90649e-11	18.0501
STAT5A	0.695468419388832	4.17435	7.30444	1.10158e-12	1.95672e-11	18.0241
FCER2	0.616050172110994	0.371825	7.30314	1.11125e-12	1.97281e-11	18.0156
DCAF16	0.46216528626625	4.03336	7.30156	1.12312e-12	1.9928e-11	18.0052
CC2D1A	0.46681276431331	5.21982	7.30101	1.12731e-12	1.99916e-11	18.0015
COX7C	0.528363912890753	7.60086	7.3001	1.13424e-12	2.01035e-11	17.9955
RHEBL1	0.787126280295044	2.51444	7.29982	1.13632e-12	2.01294e-11	17.9937
TAPT1	0.365698566912541	2.6047	7.29962	1.13791e-12	2.01467e-11	17.9924
RAB9B	0.428857126800141	0.496866	7.29884	1.14385e-12	2.02408e-11	17.9873
NNMT	-1.3877155426765	5.73587	-7.29838	1.14741e-12	2.02929e-11	17.9842
DNAJC6	-0.597182300667369	0.899809	-7.29809	1.14962e-12	2.0321e-11	17.9823
PWWP2A	0.36003795574289	2.82942	7.29712	1.15715e-12	2.0443e-11	17.976
C16orf59	0.740418861959957	3.24125	7.29674	1.16011e-12	2.04842e-11	17.9735
LUZP1	-0.643515314365997	4.60723	-7.2959	1.16667e-12	2.05889e-11	17.9679
KDELR2	-0.454166073059364	7.546	-7.29432	1.17913e-12	2.07975e-11	17.9575
SPDL1	0.511818904109589	3.31598	7.2935	1.18563e-12	2.09009e-11	17.9522
NDUFB11	0.611851197752013	7.16445	7.29159	1.20094e-12	2.11594e-11	17.9396
CALM1	-0.481925026343519	7.36866	-7.29139	1.20252e-12	2.11757e-11	17.9383
LIMA1	-0.800755289778711	6.72827	-7.28897	1.22222e-12	2.1511e-11	17.9224
BRCA2	0.582935929048123	1.91324	7.28793	1.2308e-12	2.16504e-11	17.9156
FAM178A	0.409734938531789	3.16244	7.28558	1.25036e-12	2.19826e-11	17.9001
KRT17P3	-1.81305530382859	3.33409	-7.28345	1.2683e-12	2.2286e-11	17.8862
RAB11B	0.400502694063944	6.81791	7.28063	1.29255e-12	2.27e-11	17.8676
IGLON5	-0.699311801896734	1.10414	-7.27959	1.30156e-12	2.28458e-11	17.8609
LAMC2	-1.59996250790306	8.71821	-7.27891	1.30753e-12	2.29383e-11	17.8564
TRPV6	0.503959891113453	0.412521	7.27648	1.32902e-12	2.33028e-11	17.8404
ITPKA	0.899988384264137	1.95243	7.27607	1.33264e-12	2.33537e-11	17.8378
CCP110	0.433588967334038	2.63208	7.27281	1.3621e-12	2.38572e-11	17.8164
PBX4	0.64678358623112	1.53845	7.27229	1.36681e-12	2.39214e-11	17.813
SRSF2	0.391516954689147	7.08318	7.27225	1.36723e-12	2.39214e-11	17.8127
PPIB	-0.443968261327713	8.44586	-7.27181	1.37126e-12	2.3979e-11	17.8098
C4orf27	0.517802191780821	4.97913	7.27108	1.37798e-12	2.40837e-11	17.805
AKAP5	0.42521827537759	0.851124	7.26756	1.41084e-12	2.46448e-11	17.782
RIBC1	0.410488314014753	0.847182	7.26746	1.4118e-12	2.46484e-11	17.7813
THBS1	-1.43765962065332	6.128	-7.26713	1.41492e-12	2.46897e-11	17.7791
KRT19P1	0.700119803301721	0.834554	7.26627	1.42304e-12	2.4818e-11	17.7735
ZNF469	-1.06298472778363	2.19357	-7.26578	1.42771e-12	2.48862e-11	17.7703
ZNF79	0.403500393396558	2.93898	7.26483	1.43682e-12	2.50316e-11	17.7641
ERI1	0.483788208640676	3.09042	7.26235	1.46089e-12	2.54374e-11	17.7478
MROH8	0.322643624868283	0.737273	7.26201	1.46418e-12	2.54812e-11	17.7456
SUOX	0.526316108184058	3.19862	7.26041	1.48001e-12	2.57429e-11	17.7351
CEP85	0.533336501580612	3.77277	7.25966	1.48747e-12	2.58588e-11	17.7302
MICALCL	-1.15854617843344	2.52973	-7.25739	1.51018e-12	2.62398e-11	17.7154
CRIP3	0.274315718299965	0.203586	7.25673	1.51688e-12	2.63421e-11	17.711
DDX11	0.662202932911834	3.27402	7.25543	1.53012e-12	2.65579e-11	17.7025
RNF130	0.597130737618548	3.35238	7.25433	1.54138e-12	2.6739e-11	17.6954
NIPAL1	-0.95045521952933	3.26111	-7.25302	1.55499e-12	2.69609e-11	17.6867
DPP3	-0.45389114506498	5.97613	-7.25224	1.5631e-12	2.70872e-11	17.6817
KIF26B	-0.895195370565508	2.42918	-7.24802	1.60783e-12	2.78474e-11	17.654
PAQR8	0.713344654021778	2.14509	7.24741	1.61436e-12	2.79457e-11	17.6501
EDARADD	0.818888331577099	3.17788	7.24715	1.61717e-12	2.79795e-11	17.6484
FDX1	-0.46809180189673	3.97482	-7.24439	1.64721e-12	2.84841e-11	17.6304
TRIP11	-0.442057976817706	3.69079	-7.24371	1.65475e-12	2.85995e-11	17.6259
TRBC2	1.35255685985248	4.30222	7.24199	1.67386e-12	2.89144e-11	17.6147
MSRA	0.662790576044961	2.4294	7.2412	1.68274e-12	2.90524e-11	17.6095
ZNF326	0.404322553565155	2.96952	7.23869	1.71115e-12	2.95273e-11	17.5931
CXCL17	2.10973811731647	4.8818	7.2369	1.73175e-12	2.9867e-11	17.5814
MYLIP	0.954379782226911	4.20562	7.23612	1.74077e-12	3.00066e-11	17.5763
NPM3	-0.704273811029157	6.67694	-7.23377	1.76824e-12	3.04642e-11	17.561
RNF44	0.55666505795574	4.97168	7.23362	1.77003e-12	3.04789e-11	17.56
RAB18	-0.5281761714085	5.50127	-7.23243	1.78407e-12	3.07045e-11	17.5523
ORMDL2	-0.487376916051979	5.38905	-7.23226	1.78619e-12	3.07248e-11	17.5511
KLK11	-1.92491889708465	5.42364	-7.23022	1.81062e-12	3.11285e-11	17.5378
TPD52L1	-0.761291731647348	4.65852	-7.22872	1.82877e-12	3.1424e-11	17.5281
EGFL7	-0.943482167193535	4.40231	-7.22751	1.84364e-12	3.16629e-11	17.5201
AUP1	-0.337335054443267	7.42178	-7.22597	1.86264e-12	3.19724e-11	17.5101
CLPB	-0.646823371970492	3.84829	-7.22406	1.88653e-12	3.23654e-11	17.4976
ZNF41	0.4986447312961	2.55057	7.22268	1.90389e-12	3.26462e-11	17.4887
LRRCC1	0.667552486828243	3.16506	7.22169	1.91654e-12	3.28458e-11	17.4822
ENTPD4	0.516678742536	3.98474	7.21965	1.94273e-12	3.32772e-11	17.4689
HAUS4	0.513690403933968	4.43406	7.2188	1.95381e-12	3.34494e-11	17.4633
SMIM22	1.613277829294	2.07425	7.21649	1.98412e-12	3.39365e-11	17.4483
EIF4A2	0.764462258517741	6.86953	7.21647	1.98434e-12	3.39365e-11	17.4482
STRN3	-0.600130467158408	4.675	-7.21557	1.99625e-12	3.41223e-11	17.4423
VAT1	-0.571681404987701	6.89258	-7.2136	2.02257e-12	3.45541e-11	17.4295
PCDHGC5	-1.10167648753074	1.27325	-7.21212	2.0426e-12	3.4878e-11	17.4199
LRRC37A12P	0.167895511064278	0.0355223	7.21196	2.04479e-12	3.48971e-11	17.4188
DCAF4	-0.577017137337546	3.24549	-7.21073	2.0617e-12	3.51674e-11	17.4108
SULT1C2P1	0.0913023287671233	0.0238362	7.20684	2.11563e-12	3.60685e-11	17.3855
TRBV6-6	0.660133582718651	0.75726	7.20676	2.11684e-12	3.60702e-11	17.3849
GPR135	-0.2838477028451	0.635526	-7.2052	2.13883e-12	3.6426e-11	17.3748
APPL1	0.486203119072705	4.1105	7.20226	2.18106e-12	3.71257e-11	17.3557
LCE1F	-1.89596880576045	2.23451	-7.20141	2.19345e-12	3.73172e-11	17.3501
CCDC14	0.597508647699335	2.92099	7.20096	2.20012e-12	3.74113e-11	17.3472
TRBV12-3	0.521494169301018	0.531834	7.20064	2.2047e-12	3.74696e-11	17.3451
TNFRSF17	1.17165343870741	1.49401	7.19807	2.24276e-12	3.80966e-11	17.3284
VSNL1	-0.938611879171057	5.38899	-7.19786	2.24584e-12	3.81291e-11	17.3271
FAM3C2	-0.756769989462591	3.35985	-7.19648	2.2666e-12	3.84572e-11	17.3181
CUX1	-0.574539789251842	4.77063	-7.19641	2.26753e-12	3.84572e-11	17.3177
ELF3	1.53126370214261	5.07258	7.19578	2.27705e-12	3.85988e-11	17.3136
ZNF732	0.551136476993327	0.395015	7.1956	2.27976e-12	3.86247e-11	17.3124
NPR2	-1.03254436248683	2.28302	-7.19518	2.28622e-12	3.87139e-11	17.3096
GZMM	1.06700792764314	2.08351	7.1929	2.32113e-12	3.92644e-11	17.2948
SAMD9	-1.31531342114506	5.90075	-7.19296	2.32024e-12	3.92644e-11	17.2952
UTY	1.14035480857042	1.37567	7.19124	2.34681e-12	3.96728e-11	17.284
THOC3	0.676080674394096	4.08907	7.19118	2.3477e-12	3.96728e-11	17.2837
IFNWP19	-1.54272775553214	2.74858	-7.18787	2.39989e-12	4.05337e-11	17.2622
INPP5D	0.889825591851073	2.82375	7.18744	2.40685e-12	4.06302e-11	17.2593
POU5F1	0.67818818405339	1.47938	7.18666	2.41935e-12	4.082e-11	17.2543
TRBV28	1.25560402528978	3.3692	7.18622	2.42631e-12	4.09163e-11	17.2514
ATP10D	-0.822232132068849	4.30438	-7.18561	2.43627e-12	4.10631e-11	17.2474
SLAMF1	0.67455789603091	1.37277	7.18551	2.43786e-12	4.10688e-11	17.2468
PINK1	-0.662076926589391	4.24158	-7.18294	2.47977e-12	4.17532e-11	17.2301
MT1E	-1.76787408500175	6.49115	-7.17798	2.56274e-12	4.31281e-11	17.1979
GP1BA	0.528044408148929	0.835324	7.17693	2.58049e-12	4.34044e-11	17.1912
ZWILCH	0.483225145767475	4.0607	7.17669	2.58472e-12	4.34531e-11	17.1896
KDM5D	1.34449322093432	1.85944	7.17591	2.59816e-12	4.36565e-11	17.1845
TMEM117	-0.616800593607305	3.72467	-7.17399	2.6314e-12	4.41923e-11	17.1721
MIR588	0.2811122971549	0.0971328	7.17123	2.67993e-12	4.49843e-11	17.1542
ILF3	0.381221015103613	6.24894	7.1684	2.73061e-12	4.58113e-11	17.1359
CD27	1.27392548998946	3.19751	7.16802	2.73755e-12	4.59043e-11	17.1334
NAA30	-0.416803726729887	3.73689	-7.16723	2.75198e-12	4.61225e-11	17.1282
TRAV38-1	0.398505567263786	0.357607	7.16503	2.79221e-12	4.67728e-11	17.114
CD8B	1.09521126448893	1.84014	7.16149	2.85858e-12	4.786e-11	17.0911
EXO1	0.630220312609763	3.50049	7.1604	2.87912e-12	4.81791e-11	17.0841
SELENBP1	1.07543549350193	2.74558	7.15939	2.89851e-12	4.84787e-11	17.0775
UBE2H	-0.53266891113452	6.29485	-7.15845	2.91653e-12	4.87552e-11	17.0714
SIRPG	1.01374517035476	1.99671	7.15779	2.9294e-12	4.89453e-11	17.0671
MTA2	0.40067564805058	6.78802	7.15714	2.94207e-12	4.91319e-11	17.0629
RAET1K	0.427097671232876	0.602154	7.15605	2.96323e-12	4.946e-11	17.0559
SRM	-0.504758398314006	7.10174	-7.15582	2.9677e-12	4.95092e-11	17.0544
MEMO1P1	-0.554599448542323	2.62888	-7.15526	2.97886e-12	4.967e-11	17.0507
IL6R	-0.781564801545485	3.87678	-7.1541	3.00181e-12	5.00271e-11	17.0432
TRDV1	0.668674882332279	0.61457	7.15334	3.0168e-12	5.02512e-11	17.0384
LAMB1	-0.820396301369859	6.02042	-7.14881	3.1085e-12	5.17524e-11	17.0091
TACC3	0.606688637161919	4.99268	7.14827	3.11974e-12	5.1913e-11	17.0055
RBM22	0.331012996136282	5.21484	7.14811	3.12304e-12	5.19415e-11	17.0045
TRIM45	0.58208105374078	1.8071	7.14724	3.14109e-12	5.22151e-11	16.9989
CTSL	-0.968890358271863	6.82216	-7.14663	3.15371e-12	5.23982e-11	16.995
HESX1	0.408948566912539	0.813035	7.14564	3.17449e-12	5.27165e-11	16.9885
ZC3H12D	0.427115823674043	0.88617	7.14501	3.1877e-12	5.29091e-11	16.9845
DNMT3A	0.514544011239903	3.01708	7.14483	3.19144e-12	5.29442e-11	16.9833
PUS7	-0.596996705303829	4.32026	-7.14134	3.26581e-12	5.41504e-11	16.9608
HSD17B4	0.457131556023879	4.85405	7.14089	3.27563e-12	5.42857e-11	16.9579
NFYB	0.389286519142955	3.85783	7.14054	3.28323e-12	5.4384e-11	16.9556
RPRD1A	0.497498285915001	4.08766	7.13982	3.2989e-12	5.46158e-11	16.9509
SP4	0.470261296101159	2.07861	7.13903	3.31602e-12	5.48714e-11	16.9459
DHFRP1	0.58499033719705	1.44125	7.1378	3.34321e-12	5.52933e-11	16.9379
PI3	-2.62065727783633	10.9806	-7.13597	3.3838e-12	5.59364e-11	16.9261
ZNF84	0.477423786441872	2.43915	7.13332	3.44342e-12	5.68931e-11	16.909
SLC24A2	-0.390314007727432	0.49729	-7.13069	3.50367e-12	5.78593e-11	16.892
KIAA0125	0.495694657534247	0.493081	7.12971	3.52648e-12	5.82065e-11	16.8857
PTCHD3P2	0.303293242009133	0.17428	7.12785	3.5699e-12	5.88935e-11	16.8737
MTTP	0.136704323849667	0.111003	7.12761	3.57564e-12	5.89584e-11	16.8721
PLA2R1	-0.912083884791009	2.91008	-7.12749	3.5784e-12	5.8974e-11	16.8714
CDSN	-1.64977452406042	1.71154	-7.12693	3.59172e-12	5.91637e-11	16.8678
DTNBP1	0.505679754127152	3.83342	7.12333	3.67796e-12	6.05537e-11	16.8446
NME4	-0.834836986301373	4.94246	-7.123	3.68585e-12	6.06531e-11	16.8425
SPATA7	-0.473794200913242	1.43485	-7.12231	3.70278e-12	6.0901e-11	16.838
TNFAIP6	-1.1658940112399	3.7094	-7.12167	3.71846e-12	6.1128e-11	16.8338
ALKBH8	-0.484685194942045	2.59111	-7.11998	3.76003e-12	6.17803e-11	16.823
KLHL23	0.86621573937478	1.92636	7.11969	3.76724e-12	6.18677e-11	16.8211
GPN3	0.379139329118372	4.53665	7.11749	3.82212e-12	6.27374e-11	16.807
IL34	1.04461070600632	2.66263	7.1171	3.83211e-12	6.28697e-11	16.8044
SPATA18	0.715449125395153	1.76412	7.1148	3.89054e-12	6.37963e-11	16.7896
PRSS46	0.0998137934668073	0.0563292	7.11419	3.90614e-12	6.40164e-11	16.7857
ABCC3	-0.994036013347382	2.89158	-7.11409	3.90892e-12	6.40164e-11	16.785
MSRB1	-0.739516951176671	6.20192	-7.11405	3.90984e-12	6.40164e-11	16.7848
NID1	-1.26794442219881	5.2075	-7.11248	3.95048e-12	6.46492e-11	16.7747
PAK3	0.405058788198103	0.297952	7.11132	3.98068e-12	6.51109e-11	16.7672
SHISA4	-1.08277457323499	3.532	-7.11051	4.00195e-12	6.54259e-11	16.762
[truncated: 30,651 more rows]

## Sheet: S4
Characterization of DEGs using limma result for Subtype 2
Genes	logFC	AveExpr	t	P.Value	adj.P.Val	B			Top100 Genes
SMC1B	-3.46886	0.79381	-44.0922	1.03638e-174	3.38357e-170	386.125			SPRR2G
ZFR2	-2.51978	0.434877	-38.1146	2.92186e-150	4.76965e-146	330.956			KRTDAP
SYCP2	-3.54396	1.24284	-34.1151	8.02837e-133	8.73701e-129	291.465			KLK5
STAG3	-3.07802	1.11357	-32.1559	5.69092e-124	4.64493e-120	271.385			KRT1
TCAM1P	-2.68672	0.731167	-31.7043	6.64528e-122	4.3391e-118	266.691			KLK7
ZNF541	-2.80189	0.733734	-30.2359	4.09456e-115	2.22799e-111	251.268			KLK8
RAD9B	-1.13154	0.629766	-28.18	1.90564e-105	8.88789e-102	229.286			CXCL14
TAF7L	-2.4586	0.575285	-26.7134	1.89386e-98	7.72883e-95	213.363			MMP1
SYCE2	-2.08914	1.0942	-26.0656	2.46043e-95	8.92534e-92	206.275			DSG1
ABCA17P	-1.68817	0.38644	-25.7689	6.61934e-94	2.16108e-90	203.019			MMP13
SOX30	-1.85527	0.639338	-25.4392	2.58555e-92	7.67391e-89	199.394			MMP10
MEI1	-2.86759	1.50401	-25.298	1.24535e-91	3.38818e-88	197.839			SBSN
SHCBP1L	-1.19236	0.188737	-23.7225	5.48092e-84	1.37647e-80	180.425			LCE3D
RPA2	-1.40677	6.05859	-23.279	7.90026e-82	1.84234e-78	175.505			PTHLH
ARHGEF33	-0.880484	0.315819	-23.1721	2.61942e-81	5.70126e-78	174.319			KRT14
ZPBP2	-1.07691	0.16947	-23.0762	7.67511e-81	1.56611e-77	173.255			SPRR2B
LINC00925	-2.81605	1.42784	-22.9948	1.9128e-80	3.67348e-77	172.351			MMP3
C19orf57	-2.04404	2.0158	-22.8538	9.29887e-80	1.68661e-76	170.785			KRT75
MYO3A	-2.20189	0.665271	-22.5804	1.9995e-78	3.43577e-75	167.748			LCE3E
TCP11	-2.16397	0.637625	-22.5673	2.31541e-78	3.77968e-75	167.603			CDA
RNA5SP71	-1.54654	0.248123	-22.3804	1.88599e-77	2.93208e-74	165.526			TENM2
C11orf85	-1.28812	0.26878	-22.3024	4.52649e-77	6.71731e-74	164.659			KLK10
YBX2	-2.59889	1.12089	-22.2395	9.16434e-77	1.30086e-73	163.961			FAM25A
WNK3	-0.935703	0.356362	-22.2243	1.08673e-76	1.47831e-73	163.792			WFDC12
GRIN2C	-0.956712	0.423157	-22.0006	1.33745e-75	1.74661e-72	161.306			CASP14
CDKN2C	-2.52931	3.87055	-21.7039	3.73351e-74	4.68814e-71	158.01			IGFL1
UPB1	-1.26799	0.298923	-21.5461	2.19119e-73	2.64955e-70	156.257			KLK6
SYNGR3	-2.49645	1.69367	-21.318	2.8278e-72	3.29722e-69	153.725			S100A7
RIBC2	-2.43501	2.2084	-21.0905	3.62141e-71	4.07695e-68	151.199			IGFBP6
ADORA2A-AS1	-0.942983	0.275851	-20.8198	7.50752e-70	8.17018e-67	148.197			DMKN
CCDC155	-0.872993	0.171493	-20.5645	1.3071e-68	1.37658e-65	145.367			COL4A6
CEACAMP5	-0.678709	0.138918	-20.5153	2.26482e-68	2.31068e-65	144.822			PI3
ZNF620	-1.04286	0.84196	-20.3043	2.39778e-67	2.3722e-64	142.485			INHBA
KLHL35	-1.90785	0.959046	-19.9585	1.13751e-65	1.09227e-62	138.662			SPRR4
NEFH	-3.09196	1.06081	-19.8555	3.58638e-65	3.34537e-62	137.524			KLK14
IL17RB	-1.81762	1.56976	-19.6243	4.71234e-64	4.27356e-61	134.973			GJB6
GBX1	-1.62059	0.262897	-19.5885	7.01777e-64	6.19233e-61	134.578			KRT6C
GPR137C	-0.782287	0.555256	-19.1311	1.13088e-61	9.71607e-59	129.544			PRR9
ZMAT1	-1.16842	0.601806	-18.8868	1.69432e-60	1.41836e-57	126.862			AREG
LIG1	-1.31475	4.43636	-18.6434	2.49872e-59	2.03946e-56	124.196			S100A7A
PRDM15	-0.831372	1.8951	-18.2169	2.74983e-57	2.18967e-54	119.538			CPA4
RFPL1S	-0.801902	0.227885	-18.0683	1.40745e-56	1.09406e-53	117.921			ASPRV1
FOXRED2	-1.88321	4.21712	-17.7527	4.4752e-55	3.39782e-52	114.493			MAGEA3
RANBP17	-0.963528	0.387778	-17.407	1.94525e-53	1.44338e-50	110.756			F2RL1
MCM5	-1.33035	5.5056	-17.3788	2.64577e-53	1.91953e-50	110.451			DSC1
ZYG11A	-1.7145	0.934783	-17.1917	2.02248e-52	1.43543e-49	108.436			GSDMA
KCNS1	-2.51783	1.17575	-17.0334	1.1253e-51	7.81679e-49	106.736			PPP2R2C
YPEL1	-0.925585	0.653626	-16.9731	2.16034e-51	1.46939e-48	106.089			CCNA1
MCM2	-1.68861	6.11489	-16.9208	3.80297e-51	2.51808e-48	105.529			CAV1
HMSD	-1.58739	0.876063	-16.9195	3.8564e-51	2.51808e-48	105.515			GOLGA7B
ASF1B	-1.54433	5.38817	-16.8524	7.96241e-51	5.09719e-48	104.797			CRCT1
TDRD10	-1.56517	0.617437	-16.8388	9.22623e-51	5.79266e-48	104.651			SERPINE1
XRCC1	-0.920102	4.98923	-16.7326	2.90134e-50	1.78723e-47	103.516			HEPHL1
A3GALT2	-0.387037	0.164416	-16.6273	9.0163e-50	5.45119e-47	102.393			FSTL3
TLX2	-1.22725	0.58398	-16.5992	1.21908e-49	7.23645e-47	102.094			HSPB3
F2RL1	2.41452	5.32382	16.4916	3.87427e-49	2.2587e-46	100.948			GALNT6
RNF212	-2.36414	1.1812	-16.3051	2.8575e-48	1.6367e-45	98.9688			RDH12
RORB	-1.46103	0.482485	-16.1327	1.80098e-47	1.01377e-44	97.145			SRPX
ZNF367	-1.52695	3.29133	-16.1158	2.15843e-47	1.19438e-44	96.9656			PNLIPRP3
TIMELESS	-1.16686	4.97768	-16.0459	4.54498e-47	2.47308e-44	96.228			LINC00162
LIPE	-1.46525	1.98588	-16.0275	5.52797e-47	2.95864e-44	96.034			SPINK6
LMNB1	-1.45808	5.55074	-15.9619	1.11047e-46	5.84752e-44	95.343			SPRR1B
DHFR	-1.40916	3.25618	-15.942	1.37203e-46	7.11016e-44	95.1335			LY6G6C
MCM6	-1.21369	5.64345	-15.8731	2.85102e-46	1.45438e-43	94.4089			KRT6B
WDR76	-1.46206	3.59157	-15.8538	3.49661e-46	1.75627e-43	94.2067			IGFL3
HMGN2	-1.10789	7.75353	-15.8108	5.51443e-46	2.7278e-43	93.7554			KLK13
CLGN	-2.03699	0.843851	-15.801	6.11791e-46	2.98116e-43	93.6526			KRT16
CHDH	-1.42134	0.874578	-15.7171	1.4869e-45	7.13889e-43	92.7728			SDR9C7
CPEB1	-0.845338	0.379759	-15.6774	2.2622e-45	1.07038e-42	92.3572			AKR1B10
TMPO	-1.26728	5.11875	-15.6697	2.45342e-45	1.14428e-42	92.2768			SPRR2E
TLX3	-2.34671	0.816903	-15.4525	2.42029e-44	1.11292e-41	90.0094			MAGEA4
MSX2	1.92977	2.54528	15.391	4.6205e-44	2.09514e-41	89.3689			MUCL1
ACBD7	-1.32475	0.738553	-15.3524	6.92965e-44	3.09917e-41	88.9675			IGFL2
PCNA	-1.2631	8.11557	-15.2654	1.7231e-43	7.60213e-41	88.0652			IGF2BP2
USP1	-0.964916	5.27381	-15.2574	1.87472e-43	8.16079e-41	87.9817			TNC
RAMP2-AS1	-0.803216	0.424777	-15.241	2.22623e-43	9.5634e-41	87.8115			EREG
COL4A6	2.66778	3.20565	15.2026	3.32495e-43	1.40978e-40	87.4141			MAGEA6
CHAF1B	-1.22101	3.38382	-15.1798	4.22134e-43	1.7669e-40	87.1777			SLURP1
FKBP6	-0.310883	0.122223	-15.1666	4.84385e-43	1.994e-40	87.0415			GJA1
CNTD1	-0.889332	0.742675	-15.1658	4.88606e-43	1.994e-40	87.0329			DES
INPP5F	-1.05907	3.60844	-15.1022	9.48855e-43	3.82447e-40	86.3755			EPGN
PSIP1	-1.41321	4.06845	-15.0357	1.89567e-42	7.54754e-40	85.6901			HOXC13
ASRGL1	-1.43276	1.19509	-15.0271	2.07356e-42	8.15635e-40	85.6012			COL12A1
FAM111B	-1.63379	3.85639	-14.9461	4.81427e-42	1.87115e-39	84.767			CALB2
CDK6	1.83708	4.57023	14.9322	5.55929e-42	2.13529e-39	84.6245			SH2D5
CDC7	-1.20155	3.27877	-14.9253	5.97728e-42	2.26914e-39	84.5527			CLCA2
HMGB2	-1.44649	6.76665	-14.8834	9.23308e-42	3.46485e-39	84.122			FLRT3
E2F1	-1.58858	4.62145	-14.773	2.894e-41	1.07367e-38	82.9906			EEF1A2
MAP7D2	-2.45978	1.24102	-14.7653	3.13435e-41	1.14978e-38	82.9116			CA12
TCF19	-1.30709	5.04642	-14.7339	4.33667e-41	1.57315e-38	82.59			MFAP5
ARHGAP4	-1.97525	3.64807	-14.6917	6.70801e-41	2.40663e-38	82.1581			IL36RN
KEL	-1.52319	0.472141	-14.6894	6.86696e-41	2.43688e-38	82.1349			AMIGO2
TMPO-AS1	-1.20577	1.98329	-14.6159	1.46442e-40	5.14089e-38	81.3849			RNASE7
SIM2	-1.89008	1.5496	-14.4967	4.98809e-40	1.73246e-37	80.1712			MSX2
FAM81A	-1.04722	0.873575	-14.4821	5.79548e-40	1.99169e-37	80.0226			C6orf15
MYO5A	1.54246	4.1178	14.4495	8.09693e-40	2.75363e-37	79.6915			KLK11
HMGN2P15	-1.59988	1.36332	-14.3876	1.52624e-39	5.13697e-37	79.0638			VEGFC
PIK3R3	-1.43329	3.04122	-14.3738	1.7582e-39	5.85731e-37	78.9237			RAB38
TENM2	2.93443	4.84413	14.3414	2.44927e-39	8.07716e-37	78.5954			CARD18
CBY3	-0.434046	0.232217	-14.3253	2.88698e-39	9.42542e-37	78.4326			DLX3
MEIS1	-1.19126	2.07802	-14.3189	3.08143e-39	9.96066e-37	78.368
RBBP4	-0.809314	5.23123	-14.2915	4.07511e-39	1.30436e-36	78.0913
JADE1	-0.942253	2.46374	-14.2412	6.8105e-39	2.15873e-36	77.5828
FANCL	-1.05209	4.05337	-14.2044	9.90746e-39	3.11018e-36	77.2116
STMN1	-1.35177	6.38367	-14.1873	1.17893e-38	3.66569e-36	77.0394
RTN4	0.924575	7.13598	14.1828	1.23452e-38	3.80231e-36	76.9938
CSH2	-0.196268	0.035838	-14.1499	1.72404e-38	5.26042e-36	76.6631
RFC5	-1.02772	4.46843	-14.1449	1.81413e-38	5.48403e-36	76.6127
NUSAP1	-1.34232	5.76755	-14.1145	2.47028e-38	7.39907e-36	76.307
RIPPLY3	-1.61678	0.946999	-14.1134	2.49883e-38	7.41653e-36	76.2956
CHAF1A	-1.14488	4.7949	-14.0923	3.09608e-38	9.10638e-36	76.0834
DONSON	-1.00522	3.71066	-14.0732	3.75557e-38	1.09475e-35	75.8922
BTNL9	-1.93054	1.15646	-14.0349	5.53832e-38	1.60013e-35	75.5076
C1QTNF4	-0.973394	0.392227	-14.0223	6.29039e-38	1.80148e-35	75.3816
KIAA2022	-0.682447	0.234995	-13.9619	1.15849e-37	3.28889e-35	74.777
MCM3	-1.13639	6.66312	-13.927	1.64844e-37	4.63951e-35	74.4278
GLS2	-0.908824	0.540511	-13.8387	4.01601e-37	1.12064e-34	73.5462
KIRREL	1.65393	4.6989	13.7979	6.05243e-37	1.67457e-34	73.1401
RNF217	1.10904	3.36625	13.7776	7.42843e-37	2.03801e-34	72.9373
PTHLH	3.13905	6.65582	13.6977	1.6546e-36	4.50163e-34	72.1445
ADARB2	-1.02986	0.433937	-13.6755	2.06774e-36	5.57913e-34	71.9239
RMI2	-1.44943	4.41652	-13.669	2.2057e-36	5.90259e-34	71.86
C14orf39	-0.63837	0.226989	-13.657	2.48878e-36	6.60598e-34	71.7404
FKBP9	1.21943	6.3401	13.6299	3.26206e-36	8.5887e-34	71.4726
CHPF	1.38496	7.0322	13.62	3.60389e-36	9.41277e-34	71.3739
IKZF3	-1.7849	2.04085	-13.5949	4.62816e-36	1.19921e-33	71.1263
SVIP	-1.65615	1.76257	-13.5858	5.0714e-36	1.30371e-33	71.0358
ZNF879	-0.925262	1.07486	-13.5493	7.29957e-36	1.86185e-33	70.6753
RNF32	-0.744979	1.07149	-13.5385	8.12644e-36	2.05668e-33	70.5691
CBX7	-1.27436	2.7655	-13.5251	9.28824e-36	2.33263e-33	70.4368
ARHGAP26	-1.2897	2.28898	-13.5195	9.82753e-36	2.44923e-33	70.3809
WDR48	-0.662597	3.57945	-13.5124	1.05468e-35	2.60857e-33	70.311
HELLS	-1.1148	2.75622	-13.5114	1.06512e-35	2.61459e-33	70.3013
ZWINT	-1.1171	5.70493	-13.5007	1.18423e-35	2.88527e-33	70.1963
PAX1	-2.24062	0.765955	-13.4892	1.32819e-35	3.21206e-33	70.0828
CENPK	-1.23866	2.55182	-13.4864	1.36619e-35	3.27966e-33	70.0548
FAM221A	-0.815598	0.73705	-13.4665	1.66406e-35	3.96557e-33	69.8596
TMSB15A	-2.08125	1.64379	-13.4499	1.96256e-35	4.64301e-33	69.6963
BCL2	-1.50795	2.07418	-13.4371	2.23084e-35	5.22891e-33	69.5695
RHBDL3	-1.38288	0.871819	-13.4365	2.24224e-35	5.22891e-33	69.5644
ANKRD32	-0.752287	2.00858	-13.4348	2.28076e-35	5.28102e-33	69.5476
FAM3B	-2.89204	1.73411	-13.4292	2.4122e-35	5.54602e-33	69.4921
LMO4	-1.51136	4.85714	-13.4275	2.4537e-35	5.60198e-33	69.4752
C3orf70	-1.34755	1.29503	-13.4225	2.57736e-35	5.84345e-33	69.4266
HADH	-0.930269	5.29384	-13.4197	2.64972e-35	5.96608e-33	69.3992
RAB11FIP5	1.00068	4.80425	13.4121	2.85736e-35	6.38952e-33	69.3245
POLA1	-0.92683	3.50775	-13.3774	4.03446e-35	8.96035e-33	68.983
NEURL1B	-1.44244	4.40854	-13.375	4.12797e-35	9.10607e-33	68.9604
ZCWPW1	-1.20225	2.00819	-13.3419	5.73055e-35	1.25565e-32	68.6357
PRIM1	-1.01922	3.70061	-13.3308	6.39761e-35	1.39246e-32	68.5267
MAP4K4	1.01045	5.64299	13.2889	9.685e-35	2.09401e-32	68.1163
TXLNA	-0.748478	5.95822	-13.2608	1.27871e-34	2.74653e-32	67.8413
BRD8	-0.757959	3.85012	-13.2493	1.43234e-34	3.05642e-32	67.729
SLFN13	-1.70805	2.26321	-13.248	1.4506e-34	3.07527e-32	67.7165
TRIM73	-0.241453	0.171717	-13.2283	1.76116e-34	3.70956e-32	67.5245
CDK2	-0.857005	5.01308	-13.2235	1.84773e-34	3.86698e-32	67.477
HOXC13	2.02702	3.34189	13.1935	2.48273e-34	5.16281e-32	67.1847
BRIP1	-1.03036	2.35659	-13.1638	3.32459e-34	6.8697e-32	66.8957
TXNDC16	-1.07722	2.3899	-13.1517	3.74577e-34	7.69131e-32	66.7776
NTN3	-0.429524	0.198582	-13.1329	4.50537e-34	9.1932e-32	66.5949
SAP30L	-0.730047	3.76487	-13.0908	6.81364e-34	1.38169e-31	66.1855
GGA2	-0.944312	4.776	-13.0721	8.18993e-34	1.65052e-31	66.0035
PLAC8	-2.58748	2.34503	-13.0604	9.17845e-34	1.83839e-31	65.8907
LDHC	-1.15128	0.568737	-13.0582	9.37794e-34	1.8669e-31	65.8694
KLK8	3.46426	5.30297	13.0521	9.95993e-34	1.97074e-31	65.8099
MIS18A	-0.936061	4.62596	-12.9989	1.67611e-33	3.29648e-31	65.2948
HAUS5	-0.86362	3.66327	-12.9979	1.6931e-33	3.30996e-31	65.2848
GALNT6	2.20835	4.65543	12.9876	1.87268e-33	3.63924e-31	65.1851
CENPH	-1.20841	4.16749	-12.9722	2.17628e-33	4.20422e-31	65.0364
SOWAHA	-0.782427	0.403483	-12.9685	2.25636e-33	4.33328e-31	65.0006
ZNF667	-0.78181	0.446138	-12.9398	2.98678e-33	5.70248e-31	64.7231
CCDC177	-0.862096	0.426797	-12.9317	3.23395e-33	6.13848e-31	64.6444
KNTC1	-0.936673	3.06254	-12.9238	3.49324e-33	6.59232e-31	64.5681
CAV1	2.28282	7.59304	12.9228	3.5257e-33	6.61534e-31	64.559
BARD1	-0.975231	2.67691	-12.909	4.03405e-33	7.52592e-31	64.4257
FAM184A	-0.638912	0.416551	-12.8714	5.81733e-33	1.07911e-30	64.0635
CDKN2A	-3.65033	3.5519	-12.8702	5.88687e-33	1.08584e-30	64.0517
FSTL3	2.22525	5.20855	12.8692	5.94539e-33	1.09048e-30	64.0419
USB1	0.959653	4.97029	12.8531	6.9513e-33	1.26785e-30	63.8873
BZRAP1	-1.07545	1.03012	-12.848	7.30379e-33	1.32475e-30	63.8383
GOLGA2P5	-0.805626	0.868722	-12.8469	7.3825e-33	1.33162e-30	63.8277
GKAP1	-0.980916	1.14595	-12.8432	7.65516e-33	1.37322e-30	63.7918
LINC01006	-1.51121	1.87076	-12.8248	9.15453e-33	1.63321e-30	63.6148
ENDOD1	1.35329	5.60587	12.8087	1.06988e-32	1.89834e-30	63.4606
FAM89A	1.56925	5.00303	12.7764	1.46482e-32	2.58504e-30	63.1498
TMEM178B	-1.76224	0.962142	-12.7681	1.58671e-32	2.78511e-30	63.0707
CENPU	-1.26321	4.50506	-12.7314	2.26481e-32	3.9541e-30	62.7186
IMPDH1	1.19341	6.19566	12.7234	2.44645e-32	4.24849e-30	62.6423
POLD1	-0.920683	4.81184	-12.7206	2.51321e-32	4.34133e-30	62.6156
SMOX	1.50647	4.69148	12.7093	2.80477e-32	4.81948e-30	62.5071
C9orf172	-1.11349	1.61727	-12.7011	3.03488e-32	5.18759e-30	62.429
MGA	-0.756368	2.92238	-12.6734	3.96643e-32	6.74458e-30	62.1642
ZADH2	-0.811507	3.26858	-12.6585	4.58373e-32	7.75386e-30	62.0211
PRPS2	-0.939439	5.76163	-12.6553	4.72405e-32	7.93117e-30	61.9913
SLC3A2	1.09308	7.72805	12.6551	4.73713e-32	7.93117e-30	61.9885
IGF2BP2	2.09459	5.29633	12.649	5.02287e-32	8.36666e-30	61.9306
NKX2-3	-1.69265	0.760389	-12.6259	6.27847e-32	1.04051e-29	61.7098
RNF149	0.747625	5.64999	12.6008	7.9963e-32	1.3185e-29	61.4706
POLE	-0.807157	3.34648	-12.5715	1.05957e-31	1.73834e-29	61.1921
DDX25	-0.404057	0.102397	-12.5289	1.59518e-31	2.60397e-29	60.7874
IL17REL	-1.44903	0.392373	-12.5067	1.97426e-31	3.20675e-29	60.5765
SLC7A5	1.83826	8.38394	12.5015	2.07543e-31	3.35439e-29	60.5271
ZDHHC9	0.879437	5.05419	12.4845	2.44286e-31	3.92879e-29	60.3658
CSTF3-AS1	-0.233565	0.125884	-12.4575	3.16482e-31	5.06495e-29	60.1097
APBB2	1.12575	3.25275	12.4512	3.36196e-31	5.35421e-29	60.0499
ACTN1	1.49429	6.90953	12.4386	3.79044e-31	6.0073e-29	59.9312
IGFBPL1	-1.15507	0.596019	-12.4347	3.93728e-31	6.20988e-29	59.8936
MYO1B	1.50701	6.06735	12.4286	4.17465e-31	6.55259e-29	59.8357
HLTF	-1.44053	4.1746	-12.3699	7.30883e-31	1.14172e-28	59.2818
MIR363	-0.540583	0.0927801	-12.3311	1.05837e-30	1.64542e-28	58.9156
RNASEH2A	-1.05657	5.85316	-12.3204	1.17187e-30	1.81323e-28	58.8148
SPRYD3	0.698174	5.97861	12.3136	1.24952e-30	1.92425e-28	58.7514
DLX1	1.36586	1.73202	12.2924	1.52994e-30	2.34504e-28	58.5511
INHBA	2.60757	4.95043	12.2878	1.59792e-30	2.43781e-28	58.5081
UNG	-0.838401	6.03685	-12.2854	1.63493e-30	2.48266e-28	58.4855
EYA2	-2.61146	2.94627	-12.2495	2.29865e-30	3.47437e-28	58.1485
GOLGA7B	2.28174	3.36819	12.2409	2.49377e-30	3.75192e-28	58.0679
HSPA12A	1.4808	2.19382	12.2286	2.80383e-30	4.19906e-28	57.952
PODXL2	-2.71759	3.79238	-12.217	3.1302e-30	4.66643e-28	57.8431
DYRK1A	-0.625226	4.17361	-12.2148	3.19532e-30	4.74185e-28	57.8227
MYH10	1.54969	4.54306	12.2126	3.26236e-30	4.81944e-28	57.8022
CD8BP	-2.00914	0.631355	-12.2048	3.5138e-30	5.1675e-28	57.7288
E2F8	-1.12271	2.72816	-12.1899	4.04322e-30	5.91943e-28	57.59
H2AFZ	-0.933107	8.1057	-12.1674	5.00451e-30	7.29408e-28	57.379
WDR34	-1.1632	6.19534	-12.1441	6.2347e-30	9.04669e-28	57.1617
TRIM74	-0.472357	0.309948	-12.1297	7.14565e-30	1.03226e-27	57.0268
TYK2	-0.770228	4.91546	-12.1281	7.25649e-30	1.04366e-27	57.0116
PDIK1L	-0.770455	2.98115	-12.1223	7.66534e-30	1.09762e-27	56.9574
SMPDL3B	-1.63473	1.94325	-12.1208	7.77161e-30	1.10798e-27	56.9437
GPBP1	-0.562367	5.08139	-12.116	8.13553e-30	1.15482e-27	56.8985
PPP2R2C	2.30418	4.47998	12.1009	9.37646e-30	1.32521e-27	56.7581
RBBP7	-0.714493	5.40044	-12.0939	1.00175e-29	1.4097e-27	56.6927
MMP1	3.40791	8.55772	12.089	1.04942e-29	1.47044e-27	56.6467
MMP17	1.41704	2.5796	12.0756	1.1903e-29	1.66072e-27	56.5222
LPCAT1	1.22538	5.14444	12.0734	1.215e-29	1.68798e-27	56.5019
SLC37A2	1.5352	4.08541	12.0707	1.24607e-29	1.72381e-27	56.4769
SRPX	2.18958	3.88901	12.0644	1.32211e-29	1.82128e-27	56.4183
RAF1	-0.561769	4.99708	-12.059	1.39185e-29	1.90929e-27	56.3675
CYB5RL	-0.552056	0.946248	-12.0571	1.41607e-29	1.93438e-27	56.3504
NUP62	-0.596253	5.5969	-12.0551	1.44368e-29	1.96389e-27	56.3313
CBX5	-1.09587	4.41291	-12.051	1.50056e-29	2.03279e-27	56.2931
PROCR	1.69782	5.79871	12.0404	1.65706e-29	2.23553e-27	56.195
GJA1	2.06686	8.5591	12.0314	1.80392e-29	2.42364e-27	56.111
CEP120	-0.658441	2.87763	-12.0282	1.85859e-29	2.48686e-27	56.0815
HMX2	-1.03111	0.387751	-11.9956	2.52479e-29	3.35191e-27	55.7786
CYP4X1	-2.35992	2.41788	-11.9956	2.52563e-29	3.35191e-27	55.7783
CAV2	1.30897	5.6934	11.9937	2.57089e-29	3.396e-27	55.7607
FOXD3	-1.16798	0.773498	-11.9933	2.57966e-29	3.396e-27	55.7573
RALGPS1	-0.877419	1.32081	-11.9928	2.59298e-29	3.39982e-27	55.7522
SLC4A3	1.30436	2.62426	11.9635	3.41295e-29	4.45704e-27	55.4806
NASP	-0.8701	5.3498	-11.9612	3.48584e-29	4.53409e-27	55.4597
SPON2	1.73998	4.95215	11.9584	3.5799e-29	4.63796e-27	55.4333
CXCL14	3.41064	8.79325	11.9223	5.0208e-29	6.47901e-27	55.0989
FBXW5	-0.863385	6.84161	-11.917	5.27544e-29	6.78081e-27	55.05
ZNF157	-0.446994	0.217118	-11.9156	5.34182e-29	6.8392e-27	55.0376
WBP2NL	-0.321784	0.283277	-11.8725	7.99276e-29	1.01933e-26	54.6392
RAD18	-0.798031	2.7237	-11.8575	9.19238e-29	1.16775e-26	54.5009
E2F2	-1.14945	3.11525	-11.8541	9.48688e-29	1.2005e-26	54.4697
NR3C2	-1.00236	0.714439	-11.845	1.03314e-28	1.30231e-26	54.3854
HIRIP3	-0.807909	3.88384	-11.8189	1.3176e-28	1.6545e-26	54.145
SCAI	-0.530776	1.41935	-11.79	1.72375e-28	2.1562e-26	53.8793
ISOC1	-0.861452	4.57708	-11.7841	1.81998e-28	2.26789e-26	53.8256
CDA	2.93918	5.67327	11.7787	1.91408e-28	2.37608e-26	53.7758
EZH2	-1.0855	4.1292	-11.7701	2.07379e-28	2.56458e-26	53.6966
UBTD1	1.04557	5.02456	11.7452	2.61224e-28	3.21828e-26	53.4684
TBX1	1.65102	3.47233	11.7194	3.31874e-28	4.07331e-26	53.2317
OXER1	-1.11945	1.14478	-11.7096	3.63488e-28	4.44462e-26	53.1418
UBXN11	-1.15611	3.03253	-11.7033	3.85133e-28	4.69172e-26	53.0846
EMC3-AS1	-0.72945	1.22938	-11.6993	3.99822e-28	4.85256e-26	53.0476
KLK5	4.24626	5.70615	11.698	4.04767e-28	4.89438e-26	53.0354
PYGL	1.78569	6.67337	11.6914	4.29999e-28	5.18029e-26	52.9757
PPM1D	-0.600547	3.0287	-11.6898	4.36733e-28	5.24208e-26	52.9603
OGFOD1	0.611858	4.64924	11.6891	4.39414e-28	5.25494e-26	52.9542
DMRTA2	-2.03226	1.09487	-11.6879	4.44192e-28	5.29269e-26	52.9436
CEP70	-1.15085	3.42359	-11.6766	4.93412e-28	5.85779e-26	52.8397
TOPBP1	-0.972277	4.8027	-11.6642	5.52963e-28	6.54099e-26	52.727
PDE6B	-1.12602	0.844606	-11.6564	5.94462e-28	7.0065e-26	52.6555
ZBED3	-0.975121	1.53574	-11.6499	6.31326e-28	7.41422e-26	52.596
MXD3	-1.14964	2.26322	-11.6387	7.00022e-28	8.19151e-26	52.4939
SMTN	1.29252	4.56965	11.6373	7.09347e-28	8.27098e-26	52.4808
ZNF396	-0.448989	0.588203	-11.6309	7.52468e-28	8.74255e-26	52.4225
TIFA	-0.861229	3.43254	-11.6155	8.67363e-28	1.00417e-25	52.2821
KIF15	-0.985516	2.78042	-11.6125	8.91333e-28	1.02828e-25	52.2551
HS3ST4	-1.19599	0.442752	-11.5768	1.23899e-27	1.42432e-25	51.9296
DTL	-1.05651	3.98046	-11.5628	1.40864e-27	1.61366e-25	51.8027
NOS2	-1.93191	1.19358	-11.5589	1.46031e-27	1.66699e-25	51.7671
MECOM	-1.50807	2.24658	-11.531	1.88681e-27	2.14636e-25	51.5139
RRAS2	1.08209	4.83742	11.5274	1.95067e-27	2.2113e-25	51.481
REXO2	0.908876	5.13375	11.514	2.20552e-27	2.49155e-25	51.3596
TDRD9	-1.14414	0.453296	-11.5062	2.3704e-27	2.66858e-25	51.2883
KIF24	-0.980344	2.13321	-11.4954	2.61566e-27	2.93457e-25	51.191
TMPRSS2	-2.23371	1.81215	-11.4827	2.9388e-27	3.28582e-25	51.0759
C7orf34	-0.315871	0.0840103	-11.474	3.18169e-27	3.54525e-25	50.9974
C8G	-1.63158	1.40983	-11.4703	3.29114e-27	3.65474e-25	50.964
LIN54	-0.660616	3.07163	-11.4648	3.46136e-27	3.83073e-25	50.9142
SLBP	-0.688762	6.31539	-11.4408	4.31415e-27	4.75839e-25	50.6965
DSN1	-0.883488	4.62498	-11.4323	4.66043e-27	5.12302e-25	50.6202
TMEM87B	0.689098	4.8775	11.4315	4.69324e-27	5.14178e-25	50.6133
RAB38	1.90632	6.66224	11.4198	5.22526e-27	5.7055e-25	50.5071
CCNE2	-1.04165	2.12312	-11.4056	5.95021e-27	6.47541e-25	50.3788
FAF1	-0.561252	4.42616	-11.3928	6.68303e-27	7.24876e-25	50.264
NUP210	-1.98736	4.12797	-11.388	6.98453e-27	7.55069e-25	50.2204
RGS20	1.84898	2.99148	11.3862	7.09723e-27	7.6472e-25	50.2045
MET	1.35568	5.35887	11.3853	7.15917e-27	7.68857e-25	50.196
C20orf194	0.887213	2.88304	11.3478	1.00724e-26	1.07818e-24	49.8586
SOX14	-1.44752	0.278767	-11.3435	1.04725e-26	1.11193e-24	49.8201
ZDHHC23	-0.967299	1.89729	-11.3435	1.04746e-26	1.11193e-24	49.8199
COL4A4	-1.12533	0.787669	-11.343	1.05216e-26	1.11193e-24	49.8155
LINC00466	-0.193786	0.0843839	-11.343	1.0524e-26	1.11193e-24	49.8152
TMEM150A	0.744041	3.22827	11.3414	1.06774e-26	1.1245e-24	49.8009
KIF3C	1.15176	3.37975	11.3395	1.08574e-26	1.13978e-24	49.7844
HLF	-1.72712	1.7463	-11.323	1.26162e-26	1.32017e-24	49.6361
SNAI2	1.23432	6.5344	11.3225	1.26781e-26	1.32241e-24	49.6312
DMKN	2.72435	6.10103	11.3195	1.30246e-26	1.35422e-24	49.6046
ZFP3	-1.03964	1.78444	-11.3043	1.49519e-26	1.54968e-24	49.4682
CYP4Z1	-0.660005	0.305035	-11.2982	1.58057e-26	1.63299e-24	49.4133
KRT14	3.11739	13.1596	11.2939	1.64335e-26	1.6925e-24	49.3749
FOXA1	-2.36589	2.36835	-11.2871	1.74837e-26	1.79499e-24	49.3136
PAFAH1B2	0.662812	5.52743	11.2802	1.86138e-26	1.90503e-24	49.2518
THSD1	1.80747	3.94953	11.2585	2.26637e-26	2.31226e-24	49.0572
MTMR2	0.731213	4.33534	11.2525	2.39169e-26	2.43252e-24	49.0041
NSUN7	-0.973878	0.936023	-11.2471	2.5128e-26	2.54776e-24	48.9552
KRTDAP	4.54094	8.08249	11.2444	2.57417e-26	2.60191e-24	48.9314
SKAP1	-1.35717	1.9587	-11.2329	2.85736e-26	2.87923e-24	48.8283
MNS1	-1.10512	1.68722	-11.2267	3.02002e-26	3.03377e-24	48.7736
COL12A1	2.01285	5.93104	11.2188	3.24559e-26	3.25037e-24	48.7024
GCHFR	-1.32289	2.36604	-11.185	4.40459e-26	4.39758e-24	48.4007
TTC7B	0.854753	1.93218	11.1792	4.64086e-26	4.61936e-24	48.3491
RTKN2	-1.08071	1.74646	-11.1764	4.75651e-26	4.72008e-24	48.3248
PTMA	-0.813834	9.32112	-11.1632	5.35926e-26	5.30209e-24	48.2069
SPRR2G	4.54459	6.61784	11.1542	5.81053e-26	5.73118e-24	48.127
CLIP4	1.02446	3.87486	11.1512	5.97026e-26	5.86052e-24	48.1002
AMIGO2	1.93941	4.22291	11.1511	5.97756e-26	5.86052e-24	48.099
CACNA1D	-0.362498	0.262388	-11.1448	6.32603e-26	6.1836e-24	48.043
TBRG1	0.609933	3.21087	11.1431	6.424e-26	6.26062e-24	48.0278
C19orf26	0.781168	1.32101	11.1424	6.46634e-26	6.28312e-24	48.0214
GPC2	-0.970839	1.13973	-11.1299	7.23111e-26	7.00538e-24	47.9109
CUL9	-0.862138	3.06884	-11.1202	7.89633e-26	7.6272e-24	47.824
RBMS1	0.67762	4.44283	11.1097	8.67548e-26	8.35507e-24	47.731
SEMA3C	1.89931	5.04935	11.0993	9.52188e-26	9.14325e-24	47.639
KLK7	3.51864	5.59504	11.0971	9.71372e-26	9.30011e-24	47.6193
TYMS	-1.20543	5.26386	-11.0947	9.92463e-26	9.47425e-24	47.5981
DNAJA2	0.547729	5.58531	11.0925	1.01196e-25	9.6322e-24	47.5789
FANCC	-0.792551	2.77721	-11.0839	1.09326e-25	1.03758e-23	47.5026
C21orf58	-0.907106	1.98261	-11.0802	1.13065e-25	1.06996e-23	47.4693
GALNT18	1.17988	5.10391	11.0781	1.15175e-25	1.08677e-23	47.4511
ABCA3	-1.87346	1.88929	-11.076	1.17363e-25	1.10422e-23	47.4325
ZFP62	-0.688335	3.47245	-11.0724	1.21197e-25	1.13703e-23	47.4007
TBC1D16	0.934861	3.59517	11.0699	1.23953e-25	1.15954e-23	47.3785
TACR2	-0.713343	0.882664	-11.0666	1.27667e-25	1.19088e-23	47.3494
MDFI	1.38203	6.29691	11.059	1.3671e-25	1.2716e-23	47.2817
SLC38A7	0.74006	3.83957	11.0545	1.42409e-25	1.32085e-23	47.2414
SGOL1	-0.859303	2.36588	-11.0426	1.58419e-25	1.46517e-23	47.1362
C9orf84	-0.731893	0.937017	-11.0253	1.84949e-25	1.70571e-23	46.9832
FCF1P2	-0.680119	3.76222	-11.0238	1.87462e-25	1.72402e-23	46.9699
CDT1	-1.08745	4.85425	-11.0229	1.88952e-25	1.73284e-23	46.9621
FOSL1	1.85446	6.72267	11.0186	1.9625e-25	1.79473e-23	46.9246
FEZ1	1.76315	3.80975	11.0123	2.07644e-25	1.89362e-23	46.8689
TMEM158	1.62968	3.8947	11.0048	2.21984e-25	2.01876e-23	46.8029
CHORDC1	0.930278	3.26933	10.9927	2.47379e-25	2.24346e-23	46.6959
IGFBP6	2.73134	7.18847	10.9845	2.66272e-25	2.4081e-23	46.6232
MGAT3	-1.73075	1.58441	-10.9815	2.73408e-25	2.46581e-23	46.5971
CRB2	-0.925019	0.335403	-10.9742	2.9175e-25	2.62398e-23	46.5329
RNF5	-0.71168	6.21632	-10.9717	2.98358e-25	2.67604e-23	46.5108
CBFA2T2	-0.809351	3.43892	-10.9624	3.24137e-25	2.89929e-23	46.429
AHNAK2	1.85934	5.78554	10.9613	3.27464e-25	2.91614e-23	46.4189
GCK	-0.85597	0.488695	-10.9612	3.27807e-25	2.91614e-23	46.4178
XKR5	-0.376041	0.199376	-10.9585	3.35869e-25	2.97975e-23	46.3938
CENPM	-1.17542	4.44626	-10.9569	3.40498e-25	3.01262e-23	46.3803
PARM1	-1.86462	2.96297	-10.956	3.43426e-25	3.03032e-23	46.3719
IRS1	1.4886	4.03786	10.9548	3.47087e-25	3.05436e-23	46.3614
CCHCR1	-0.969395	4.01146	-10.9529	3.52976e-25	3.09784e-23	46.3448
RAB42	-1.29422	2.00976	-10.9479	3.69018e-25	3.22995e-23	46.3009
H2AFV	-0.642861	6.24064	-10.9473	3.70857e-25	3.23737e-23	46.296
FBLIM1	1.32702	6.2236	10.9385	4.01105e-25	3.49207e-23	46.2185
FSCN1	1.17493	8.99333	10.9371	4.06272e-25	3.52765e-23	46.2059
PASK	-0.688698	1.91662	-10.9299	4.33189e-25	3.75139e-23	46.1425
NKX2-4	-0.825056	0.157578	-10.9282	4.39624e-25	3.79705e-23	46.128
TRAF2	-1.01716	4.78859	-10.9276	4.4199e-25	3.80741e-23	46.1227
PRSS44	-0.258696	0.0940121	-10.913	5.03575e-25	4.32651e-23	45.9938
IQCB1	-1.04128	4.26522	-10.8966	5.82578e-25	4.99213e-23	45.8499
CDC25C	-0.995079	2.69983	-10.8885	6.25776e-25	5.34826e-23	45.7792
MYB	-1.42579	1.38557	-10.8854	6.4356e-25	5.48589e-23	45.7516
FGD5-AS1	-0.801334	5.49399	-10.8816	6.65322e-25	5.65662e-23	45.7187
IRX6	-1.67242	1.00666	-10.8608	7.99926e-25	6.77514e-23	45.5367
DNMT1	-0.855449	5.17141	-10.8607	8.0103e-25	6.77514e-23	45.5354
CA12	1.96045	6.25232	10.8574	8.24659e-25	6.95697e-23	45.5067
SLC16A8	-1.03747	0.970748	-10.8518	8.6661e-25	7.29203e-23	45.4577
PANX1	1.11624	5.43591	10.8407	9.55947e-25	8.02307e-23	45.3608
DEK	-0.882301	6.83718	-10.8397	9.64734e-25	8.07606e-23	45.3517
TMEM194A	-0.954046	3.9878	-10.8348	1.0072e-24	8.40084e-23	45.3092
CIT	-0.946346	3.02087	-10.8347	1.00868e-24	8.40084e-23	45.3077
TUBB3	1.29474	2.17218	10.8312	1.04042e-24	8.64314e-23	45.2771
DNAJC9	-0.717561	4.25014	-10.829	1.06037e-24	8.78654e-23	45.2584
RFC4	-1.11757	4.92582	-10.8279	1.07056e-24	8.84849e-23	45.2489
MAP3K14	-0.984892	3.32909	-10.826	1.08918e-24	8.97967e-23	45.2319
HUNK	-0.956818	1.05493	-10.8221	1.12723e-24	9.26757e-23	45.198
GCSAM	-0.911546	1.91961	-10.8219	1.12978e-24	9.26757e-23	45.1958
FOXE3	-0.722702	0.333042	-10.8186	1.16327e-24	9.51841e-23	45.1669
PSPC1	-0.650296	4.69576	-10.8167	1.18207e-24	9.64583e-23	45.1511
ANKRD34B	-0.768402	0.326957	-10.8165	1.18475e-24	9.64583e-23	45.1488
HTRA1	1.56673	7.49759	10.8158	1.19177e-24	9.67884e-23	45.143
PCM1	-0.705858	4.01495	-10.8031	1.33391e-24	1.08063e-22	45.0317
SHC1	0.892939	6.92538	10.7972	1.40563e-24	1.13592e-22	44.98
CDH13	1.59688	3.71435	10.7913	1.4799e-24	1.19298e-22	44.9292
CLDN10	-1.93995	1.01262	-10.7889	1.51136e-24	1.21534e-22	44.9084
GAS5-AS1	-0.649398	1.40542	-10.7883	1.52049e-24	1.21968e-22	44.9025
JKAMP	0.632528	4.60597	10.7825	1.59925e-24	1.27972e-22	44.8526
HOMER3	1.11834	5.64067	10.7745	1.71735e-24	1.37086e-22	44.7822
TMEM150C	-1.36312	2.2176	-10.773	1.74045e-24	1.38591e-22	44.769
PRSS36	-0.91535	1.54341	-10.7682	1.81439e-24	1.44127e-22	44.7279
CENPJ	-0.839652	2.57609	-10.7441	2.24467e-24	1.77874e-22	44.5178
ZNF214	-0.690695	0.63203	-10.736	2.41044e-24	1.90547e-22	44.4474
ARHGAP33	-0.967206	1.98439	-10.7307	2.52665e-24	1.98959e-22	44.4009
DLX3	1.90261	3.53891	10.7305	2.52904e-24	1.98959e-22	44.4
CEP164	0.690229	3.05856	10.7147	2.90837e-24	2.28251e-22	44.262
ZBTB18	-1.10947	3.30252	-10.7113	2.99689e-24	2.34634e-22	44.2324
C5orf34	-0.861223	1.85899	-10.7046	3.17673e-24	2.48119e-22	44.1749
AGAP3	0.75968	4.59165	10.6836	3.82015e-24	2.97661e-22	43.9928
TMSB4Y	-1.21769	0.866892	-10.678	4.01216e-24	3.11615e-22	43.9443
COL19A1	-0.698767	0.214131	-10.6779	4.01832e-24	3.11615e-22	43.9428
RHOXF1	-0.769446	0.321984	-10.677	4.04959e-24	3.13296e-22	43.9352
SERPINE1	2.26014	7.76057	10.6764	4.0703e-24	3.14154e-22	43.9301
ADORA2A	-0.193113	0.196644	-10.6674	4.40561e-24	3.39232e-22	43.852
AGPAT4	1.21156	2.61103	10.6521	5.03875e-24	3.87071e-22	43.7194
GPR62	-0.372031	0.263495	-10.6517	5.05548e-24	3.87445e-22	43.7161
UHRF1	-0.992064	4.12356	-10.6499	5.13349e-24	3.92502e-22	43.701
SLC7A8	1.85669	6.25832	10.6442	5.39747e-24	4.11721e-22	43.6515
CREB3L4	-0.980757	3.28751	-10.637	5.7493e-24	4.37537e-22	43.5891
WDR66	1.18217	3.24882	10.6367	5.76382e-24	4.37621e-22	43.5866
MORC2-AS1	-0.233584	0.231434	-10.6272	6.26533e-24	4.74595e-22	43.5043
CASP2	-0.695263	4.12643	-10.6205	6.64276e-24	5.0202e-22	43.4465
PBX1	-1.39826	2.1961	-10.6036	7.70112e-24	5.80661e-22	43.3006
ERO1LB	-1.0584	2.20186	-10.602	7.81021e-24	5.87529e-22	43.2867
GALNS	0.896403	3.64666	10.6016	7.83486e-24	5.88029e-22	43.2836
TIMM21	-0.707243	3.24063	-10.5816	9.3274e-24	6.98443e-22	43.1114
HMGB3P22	-0.580581	0.452857	-10.5788	9.56493e-24	7.1459e-22	43.0866
MLH1	-0.549078	4.46983	-10.5707	1.02581e-23	7.6463e-22	43.0175
TM4SF19	1.78656	2.94658	10.5684	1.04653e-23	7.78295e-22	42.9978
CCDC86	0.834913	5.99863	10.5657	1.07199e-23	7.95415e-22	42.974
SMARCA2	-1.12662	4.92107	-10.5619	1.10778e-23	8.20112e-22	42.9416
ADAM22	-0.677637	0.542963	-10.5591	1.1348e-23	8.38215e-22	42.9178
IL18	1.64531	5.00892	10.5457	1.27611e-23	9.4046e-22	42.802
HACL1	-0.718366	3.47785	-10.543	1.30599e-23	9.60315e-22	42.7791
TCEA3	-1.59612	4.03685	-10.5387	1.3561e-23	9.9492e-22	42.7419
SHISA8	-0.775172	0.420703	-10.5355	1.39478e-23	1.021e-21	42.7142
ZNF37BP	-0.629224	1.3841	-10.5348	1.4029e-23	1.02465e-21	42.7085
CYTH3	0.853893	4.16712	10.5168	1.64009e-23	1.19521e-21	42.5542
FANCD2	-0.832816	2.87219	-10.5047	1.82312e-23	1.32564e-21	42.4498
HMGN1P4	-0.74928	0.613853	-10.5042	1.83113e-23	1.32851e-21	42.4455
BTBD11	1.39522	3.4509	10.5001	1.89615e-23	1.37263e-21	42.411
SCML2	-0.963976	1.06619	-10.4995	1.90651e-23	1.37707e-21	42.4057
RHOD	1.71202	7.49053	10.4951	1.98077e-23	1.42755e-21	42.3679
MARK4	0.647574	4.55055	10.4863	2.138e-23	1.53748e-21	42.2925
CDC42EP4	-1.1138	6.04015	-10.4767	2.32457e-23	1.66797e-21	42.21
ENPP5	-1.22967	1.01548	-10.4763	2.33163e-23	1.66936e-21	42.207
FAM69A	0.835055	4.13918	10.4743	2.37333e-23	1.6955e-21	42.1895
ZNF180	-0.588892	2.39052	-10.4678	2.51076e-23	1.78976e-21	42.1339
TOP1MT	1.01154	4.53265	10.4673	2.52237e-23	1.79363e-21	42.1293
MBD4	-0.602019	5.13426	-10.467	2.52717e-23	1.79363e-21	42.1275
CEP78	-0.671773	2.39793	-10.4655	2.56168e-23	1.81418e-21	42.1141
COLCA1	-1.55867	0.803883	-10.4635	2.60576e-23	1.8414e-21	42.0972
SUV39H1	-0.897836	3.79447	-10.4626	2.6268e-23	1.85226e-21	42.0893
ATAD2	-0.959073	4.73818	-10.4613	2.65585e-23	1.86871e-21	42.0784
SPIB	-1.81839	1.08536	-10.453	2.85511e-23	2.00459e-21	42.007
C5	-0.901333	1.37334	-10.4495	2.94055e-23	2.06015e-21	41.9779
CCDC125	-0.671546	1.94538	-10.4467	3.01376e-23	2.10692e-21	41.9537
HDAC6	-0.52667	3.45753	-10.4407	3.17324e-23	2.21367e-21	41.9028
SH2D4A	-1.09954	3.7581	-10.4379	3.2538e-23	2.26503e-21	41.878
RMND5B	-0.715221	3.58159	-10.435	3.33409e-23	2.31598e-21	41.854
CAMSAP2	0.822654	4.88349	10.4315	3.43897e-23	2.38377e-21	41.8234
PHLDB2	1.3581	4.21052	10.4259	3.60763e-23	2.49538e-21	41.7761
DKK3	1.51399	5.84925	10.4242	3.66065e-23	2.5267e-21	41.7617
CABLES2	-0.751956	3.29526	-10.4221	3.72876e-23	2.56828e-21	41.7435
CDKN2B-AS1	-0.822988	0.803844	-10.4202	3.78911e-23	2.60436e-21	41.7277
PER3	-1.26715	3.13354	-10.4181	3.85956e-23	2.6472e-21	41.7095
ORC1	-0.951637	3.83581	-10.4124	4.0534e-23	2.77433e-21	41.6611
C1QTNF6	1.41405	3.99405	10.408	4.21183e-23	2.87673e-21	41.6233
2024-09-03	-1.19938	1.33403	-10.4072	4.24245e-23	2.8916e-21	41.6161
LINC00941	1.48706	1.90883	10.4026	4.41141e-23	3.0005e-21	41.5776
TFDP2	-0.967191	3.37947	-10.3949	4.71793e-23	3.20231e-21	41.5113
ZNF667-AS1	-1.10212	1.30885	-10.3913	4.86499e-23	3.29527e-21	41.481
RNU7-141P	-0.406678	0.102289	-10.3905	4.90008e-23	3.31217e-21	41.4739
SFXN3	1.01236	4.72965	10.3839	5.18776e-23	3.49938e-21	41.4176
LINC01125	-0.349629	0.385028	-10.3777	5.46882e-23	3.68136e-21	41.3655
ACACB	-0.734819	1.23447	-10.3753	5.58303e-23	3.74537e-21	41.3451
LHX2	-1.4626	1.45596	-10.3753	5.58686e-23	3.74537e-21	41.3444
CHPT1	-1.24699	2.73668	-10.3714	5.77389e-23	3.86283e-21	41.3119
SH2D5	1.99726	2.83981	10.3693	5.88008e-23	3.92583e-21	41.294
SP9	-0.967625	0.612953	-10.3679	5.95347e-23	3.96671e-21	41.2817
MCM7	-0.999352	7.03128	-10.3655	6.07944e-23	4.04239e-21	41.2611
KTN1-AS1	0.873396	1.98808	10.3642	6.14647e-23	4.07866e-21	41.2502
GPR150	-0.505579	0.498908	-10.3545	6.68316e-23	4.4258e-21	41.1676
TLDC1	1.16969	4.40601	10.3535	6.74003e-23	4.45442e-21	41.1592
GPHA2	-0.620396	0.258962	-10.3404	7.54307e-23	4.97508e-21	41.0482
XKR4	-0.454339	0.114232	-10.3368	7.77648e-23	5.11868e-21	41.0181
QSOX1	0.883673	6.08427	10.3356	7.8574e-23	5.16154e-21	41.0079
KIAA0930	0.659015	5.78819	10.3329	8.04697e-23	5.27545e-21	40.9843
C16orf72	0.630206	3.96698	10.3326	8.06856e-23	5.279e-21	40.9817
PRRG1	1.08576	2.31438	10.3291	8.31373e-23	5.42853e-21	40.9522
ADCY6	-0.976666	2.66443	-10.3153	9.35599e-23	6.09689e-21	40.8356
MMP3	3.05664	5.88594	10.3101	9.78521e-23	6.35294e-21	40.7913
FAM98A	0.511469	4.89659	10.3101	9.78782e-23	6.35294e-21	40.7911
INF2	0.823668	5.34155	10.2991	1.07593e-22	6.96964e-21	40.6977
MAT2B	-0.687938	5.2313	-10.2988	1.07841e-22	6.97185e-21	40.6954
CHPF2	0.71913	5.85157	10.2964	1.10092e-22	7.1033e-21	40.675
LIN9	-0.693137	2.74382	-10.292	1.14314e-22	7.36119e-21	40.6379
WDR6	-0.728688	5.36585	-10.2829	1.23538e-22	7.93953e-21	40.5613
DTD2	0.839252	4.18958	10.2743	1.32976e-22	8.52924e-21	40.4887
UPP1	1.59604	5.81726	10.2682	1.40198e-22	8.97488e-21	40.4365
MAGI3	-0.87091	2.69825	-10.2647	1.44472e-22	9.23035e-21	40.4068
HNRNPL	-0.359415	6.52466	-10.2637	1.45633e-22	9.2864e-21	40.3989
SIGIRR	-1.00903	3.7343	-10.2632	1.46333e-22	9.30128e-21	40.3942
SSBP2	-0.827923	2.06944	-10.2631	1.46436e-22	9.30128e-21	40.3935
TNFRSF12A	1.40132	7.06628	10.257	1.54274e-22	9.7801e-21	40.3421
KDM5B	0.874145	5.05819	10.253	1.5969e-22	1.01038e-20	40.308
DDX10	0.710705	3.4045	10.2504	1.6323e-22	1.03078e-20	40.2864
KCNA2	-0.646339	0.226784	-10.2485	1.65851e-22	1.04531e-20	40.2707
HLCS	-0.647179	3.09207	-10.2374	1.82455e-22	1.14775e-20	40.1765
HTR7	1.87105	2.81672	10.2285	1.96765e-22	1.23538e-20	40.102
DCBLD1	1.29682	4.15018	10.2274	1.98773e-22	1.24559e-20	40.092
GRIN2A	-0.767301	0.286499	-10.2219	2.08205e-22	1.3022e-20	40.0462
CPA4	2.45089	3.95569	10.2217	2.08695e-22	1.30277e-20	40.0439
NR1D2	-0.934145	4.23713	-10.2198	2.11946e-22	1.32054e-20	40.0287
DCUN1D5	1.10318	5.93679	10.2125	2.25656e-22	1.40106e-20	39.9668
SRSF10	-0.425008	4.51983	-10.2125	2.25728e-22	1.40106e-20	39.9665
KLK10	2.92858	6.91868	10.2102	2.30072e-22	1.42531e-20	39.9477
MDM1	-0.747403	1.9887	-10.2069	2.36695e-22	1.46356e-20	39.9197
KCNB2	-0.69468	0.253434	-10.2047	2.41097e-22	1.48797e-20	39.9015
DHRS7	0.937521	5.71532	10.184	2.87661e-22	1.77199e-20	39.7273
MSH6	-0.705787	4.3697	-10.1799	2.97851e-22	1.83131e-20	39.6929
SSX2IP	-0.737903	3.1415	-10.1791	3.00063e-22	1.84144e-20	39.6856
SGPP1	1.15431	3.94596	10.1781	3.0253e-22	1.8531e-20	39.6776
CCNI2	-0.917589	0.681377	-10.1773	3.04526e-22	1.86183e-20	39.6711
KIAA1328	-0.42957	1.13462	-10.1743	3.12514e-22	1.90709e-20	39.6455
KATNAL2	-0.768705	0.838042	-10.1669	3.32698e-22	2.02648e-20	39.5838
GPR153	1.33834	5.24154	10.1601	3.52668e-22	2.14412e-20	39.5263
WNT7A	1.83533	2.55732	10.1579	3.59363e-22	2.18076e-20	39.5077
PRIMA1	-1.60476	2.07318	-10.1534	3.73243e-22	2.26079e-20	39.4703
CRBN	-0.523791	2.92642	-10.1517	3.78741e-22	2.28598e-20	39.4559
FBXO43	-0.620275	0.681707	-10.1517	3.78802e-22	2.28598e-20	39.4557
C2CD4B	-1.05408	1.22152	-10.1508	3.81802e-22	2.29983e-20	39.4479
PPFIBP1	0.824342	4.24029	10.1487	3.88542e-22	2.33612e-20	39.4307
C8orf4	-1.896	4.04366	-10.1383	4.2461e-22	2.54682e-20	39.3431
CCND1	1.73948	6.95152	10.1381	4.25146e-22	2.54682e-20	39.3419
RNF165	-1.04576	1.05135	-10.1355	4.34571e-22	2.59851e-20	39.3202
ATF5	-1.06421	5.50428	-10.1339	4.40653e-22	2.63006e-20	39.3065
RMI1	-0.837636	3.80955	-10.1288	4.59931e-22	2.74011e-20	39.2643
MAMDC4	-1.04271	1.4358	-10.123	4.83283e-22	2.874e-20	39.2154
CLMP	1.65572	3.57952	10.1223	4.86045e-22	2.88516e-20	39.2098
MMP10	3.34409	6.16593	10.1206	4.933e-22	2.92292e-20	39.1952
PAPD5	0.653154	2.95845	10.1189	5.00326e-22	2.95918e-20	39.1812
HENMT1	-1.20661	3.64005	-10.1169	5.09093e-22	3.00558e-20	39.1641
HCG27	-0.461177	0.561394	-10.1141	5.21059e-22	3.07068e-20	39.1412
FIGNL1	-0.876784	3.56601	-10.1117	5.3211e-22	3.13015e-20	39.1205
ZNF644	-0.543255	3.78828	-10.1084	5.46985e-22	3.21186e-20	39.0933
FEN1	-0.798453	6.08334	-10.0816	6.8652e-22	4.02397e-20	38.8691
ADAM28	-1.17742	1.54182	-10.0772	7.12251e-22	4.16731e-20	38.8328
NUTF2	0.636534	6.364	10.0685	7.66653e-22	4.47758e-20	38.7602
TNFRSF11A	-0.682099	1.19843	-10.0539	8.67372e-22	5.05678e-20	38.6384
SYT10	-0.302575	0.069307	-10.0516	8.84318e-22	5.14638e-20	38.6193
ILDR1	-1.5277	2.66602	-10.0491	9.03656e-22	5.24956e-20	38.598
VPS9D1-AS1	1.42514	3.78077	10.0431	9.50598e-22	5.51245e-20	38.548
SRPK2	0.801919	4.75539	10.042	9.59676e-22	5.55523e-20	38.5387
PCP2	-1.0887	1.11489	-10.0388	9.85802e-22	5.69636e-20	38.5122
EML1	1.22933	2.62112	10.0369	1.00153e-21	5.77704e-20	38.4966
RNF150	-1.19176	1.06959	-10.0337	1.02914e-21	5.92579e-20	38.4697
CAMK2N1	1.61635	4.33815	10.0267	1.09199e-21	6.27664e-20	38.4113
FBXO5	-0.742875	3.33828	-10.0258	1.10024e-21	6.31296e-20	38.4038
FAM13B	-0.688852	2.88098	-10.024	1.1172e-21	6.39902e-20	38.3888
HPDL	-1.6058	2.18119	-10.0202	1.15297e-21	6.59234e-20	38.3577
PSMC3IP	-0.789362	2.87046	-10.0185	1.1702e-21	6.67915e-20	38.343
HAUS1	-0.828076	4.41547	-10.0056	1.30427e-21	7.4314e-20	38.236
ENPP6	-0.940263	0.382496	-10.0021	1.34289e-21	7.63812e-20	38.2073
TMEM71	-0.849134	1.13897	-9.99389	1.43923e-21	8.17184e-20	38.1389
SLC35F3	1.46322	1.8942	9.99098	1.47494e-21	8.36002e-20	38.1147
DUT	-0.769573	5.39728	-9.98905	1.49897e-21	8.48151e-20	38.0988
SLC7A6	0.697585	2.57192	9.98335	1.57271e-21	8.88338e-20	38.0514
WHSC1	-0.768828	3.74565	-9.97671	1.6629e-21	9.37656e-20	37.9964
TANGO6	0.608398	3.11926	9.97624	1.66952e-21	9.39765e-20	37.9925
CBLN2	-1.02871	0.430907	-9.97241	1.72416e-21	9.68851e-20	37.9608
EDNRA	1.37068	3.64416	9.96457	1.84154e-21	1.03303e-19	37.8958
AREG	2.47073	5.9879	9.96369	1.85527e-21	1.03895e-19	37.8885
SAE1	-0.528596	6.73787	-9.95903	1.9293e-21	1.07856e-19	37.8499
IRX2	1.62217	3.60693	9.95694	1.96346e-21	1.09578e-19	37.8326
MIR3616	-0.477662	0.161373	-9.95327	2.02492e-21	1.12815e-19	37.8022
NAV1	1.09394	3.97022	9.94485	2.17317e-21	1.20868e-19	37.7325
CDK1	-0.866037	5.28349	-9.94445	2.18045e-21	1.21067e-19	37.7292
ASCL4	-0.681987	0.194421	-9.94222	2.22153e-21	1.23139e-19	37.7108
GPAT2	-1.12982	0.825709	-9.93915	2.27954e-21	1.26139e-19	37.6854
RAP2CP1	-0.455986	0.198193	-9.93044	2.45216e-21	1.35462e-19	37.6134
YKT6	0.609782	7.1254	9.92024	2.67096e-21	1.473e-19	37.5291
CCDC97	-0.512282	5.03221	-9.90552	3.02134e-21	1.66342e-19	37.4075
TBL1Y	-0.628555	0.288006	-9.89457	3.31113e-21	1.8199e-19	37.3172
NEURL1	-1.32184	1.44505	-9.88054	3.72302e-21	2.04284e-19	37.2016
CCDC150	-0.465494	0.714847	-9.87881	3.77719e-21	2.06909e-19	37.1873
MN1	1.48002	3.6439	9.8774	3.82201e-21	2.09014e-19	37.1757
PDGFA	1.07545	4.28431	9.876	3.86702e-21	2.11121e-19	37.1641
WDR62	-0.774998	2.67257	-9.87248	3.98226e-21	2.1705e-19	37.1352
SFMBT1	-0.668236	2.71671	-9.87131	4.0213e-21	2.18813e-19	37.1256
TP53	-1.44738	5.30442	-9.86833	4.12272e-21	2.23958e-19	37.101
C17orf104	-0.275767	0.218058	-9.86231	4.33502e-21	2.35099e-19	37.0515
TMCO4	-0.812324	3.68318	-9.86149	4.36482e-21	2.36323e-19	37.0447
PNMA3	-0.862494	0.533301	-9.85861	4.47103e-21	2.41673e-19	37.021
SAP30	-0.905333	3.99992	-9.85781	4.50113e-21	2.42897e-19	37.0144
LEAP2	-0.490208	0.622859	-9.8467	4.93792e-21	2.66029e-19	36.9231
CENPW	-1.08202	6.37922	-9.84524	4.99811e-21	2.68828e-19	36.9111
TRA2B	-0.483996	5.24555	-9.84267	5.10655e-21	2.74208e-19	36.89
DUSP14	1.01476	6.12037	9.84234	5.12041e-21	2.74501e-19	36.8873
KLC3	1.37109	4.39037	9.84198	5.13614e-21	2.74893e-19	36.8843
DDB2	-0.785611	4.59438	-9.83603	5.39704e-21	2.88384e-19	36.8354
FAM83E	-1.80114	3.03112	-9.83518	5.43529e-21	2.89953e-19	36.8284
HMGN1	-0.650837	6.05057	-9.82649	5.843e-21	3.11053e-19	36.7571
KALP	-0.579058	0.302688	-9.82635	5.84987e-21	3.11053e-19	36.7559
PPWD1	-0.533362	3.89556	-9.82581	5.87631e-21	3.11951e-19	36.7515
CERCAM	1.3281	4.95049	9.82261	6.03508e-21	3.19859e-19	36.7252
KHDRBS1	-0.358702	7.15492	-9.82136	6.09815e-21	3.22678e-19	36.715
BOP1	0.888478	6.51441	9.81678	6.33496e-21	3.34666e-19	36.6774
ITGA5	1.52402	5.9938	9.81445	6.45882e-21	3.40658e-19	36.6583
KLF7	1.07044	4.15677	9.81335	6.51828e-21	3.4324e-19	36.6493
HMOX2	0.788444	6.08583	9.81274	6.5516e-21	3.44439e-19	36.6442
PTPN18	-0.770775	4.19406	-9.81237	6.57174e-21	3.44942e-19	36.6412
SPRYD7	0.747744	3.92258	9.8061	6.92318e-21	3.62806e-19	36.5898
CSNK2A2	0.540105	5.18905	9.80453	7.01393e-21	3.66972e-19	36.577
TUBB2A	1.50072	6.40571	9.80337	7.08184e-21	3.69916e-19	36.5675
PLS3	0.74602	6.96394	9.80319	7.09285e-21	3.69916e-19	36.566
POLQ	-0.853862	2.34816	-9.80149	7.19346e-21	3.74565e-19	36.5521
DMC1	-0.75999	0.993352	-9.80035	7.26192e-21	3.77527e-19	36.5427
CRIM1	1.0841	4.96543	9.80013	7.27508e-21	3.7761e-19	36.541
ABL2	0.79278	3.57463	9.79984	7.29291e-21	3.77935e-19	36.5385
DPAGT1	0.598128	4.30853	9.78553	8.21291e-21	4.24937e-19	36.4214
TJP3	-1.7207	2.07318	-9.78193	8.46261e-21	4.37164e-19	36.3919
UBD	-2.30707	3.53555	-9.77577	8.90586e-21	4.59334e-19	36.3415
MSL2	-0.704525	4.59042	-9.76834	9.47232e-21	4.8778e-19	36.2807
CGGBP1	-0.558916	4.67399	-9.75927	1.02115e-20	5.25016e-19	36.2067
FCRL4	-0.375289	0.161292	-9.75245	1.08056e-20	5.54685e-19	36.1509
SLC25A40	-0.679589	3.21617	-9.75168	1.08746e-20	5.57354e-19	36.1446
SETD3	0.514409	5.12137	9.7486	1.11558e-20	5.70869e-19	36.1195
SP140L	0.862021	3.51755	9.74101	1.18792e-20	6.06934e-19	36.0575
RILPL1	0.574582	2.84019	9.73093	1.29116e-20	6.58651e-19	35.9753
PRRG3	-0.819016	0.43485	-9.73056	1.29519e-20	6.5968e-19	35.9723
SLC25A23	-1.21185	4.52089	-9.72732	1.3303e-20	6.76504e-19	35.9459
TMEM56	-0.876561	0.959241	-9.72554	1.34998e-20	6.84979e-19	35.9314
HMCES	-0.670887	6.55795	-9.72544	1.35116e-20	6.84979e-19	35.9306
ICA1	-1.10206	1.62629	-9.72394	1.36804e-20	6.92464e-19	35.9183
UGT2B28	-0.206677	0.0564537	-9.70801	1.56047e-20	7.88642e-19	35.7886
FAM222A	-1.05954	1.98582	-9.70566	1.59108e-20	8.02866e-19	35.7694
ZNF546	-0.291214	0.565466	-9.70107	1.65251e-20	8.3258e-19	35.7321
SLC35F2	1.04739	4.44078	9.69845	1.68862e-20	8.4946e-19	35.7108
CALB2	1.99952	3.1205	9.6962	1.7202e-20	8.64016e-19	35.6925
KIAA1211L	-1.20643	2.40314	-9.6918	1.78387e-20	8.94619e-19	35.6567
GOLGA5	0.559738	5.6921	9.68912	1.82367e-20	9.131e-19	35.6349
C11orf24	0.688778	5.46181	9.68895	1.82631e-20	9.131e-19	35.6335
ZNF540	-0.325712	0.43733	-9.67141	2.11031e-20	1.05347e-18	35.491
ORAOV1P1	-0.232364	0.112145	-9.66581	2.20979e-20	1.10145e-18	35.4456
ZNF519	-0.362242	0.547707	-9.66364	2.24969e-20	1.11963e-18	35.428
RRM2	-0.897117	5.78219	-9.65707	2.3747e-20	1.17889e-18	35.3747
RFC2	-0.630196	5.77672	-9.657	2.37599e-20	1.17889e-18	35.3741
EFCAB13	-0.330445	0.470487	-9.65654	2.38505e-20	1.1816e-18	35.3704
LHFPL4	-0.72168	0.214708	-9.65533	2.409e-20	1.19165e-18	35.3605
SPOCK1	1.86792	2.98223	9.6523	2.46965e-20	1.21981e-18	35.336
EAF2	-0.876354	2.67438	-9.65196	2.47673e-20	1.22146e-18	35.3332
MORC4	-0.71244	4.07639	-9.65046	2.50739e-20	1.23471e-18	35.3211
PDGFB	1.05482	4.08323	9.64774	2.56412e-20	1.26075e-18	35.299
PRIMPOL	-0.654437	3.386	-9.6417	2.69471e-20	1.32296e-18	35.25
THAP5P1	-0.492251	0.470199	-9.62707	3.03895e-20	1.48973e-18	35.1315
TEX15	-0.601513	0.219986	-9.62426	3.10983e-20	1.5208e-18	35.1088
PTRF	1.00616	8.46737	9.62419	3.11167e-20	1.5208e-18	35.1082
PCBD2	-0.548835	1.86433	-9.62017	3.21607e-20	1.56948e-18	35.0757
OIP5	-0.925084	3.55605	-9.61882	3.25189e-20	1.58459e-18	35.0648
SMC2	-0.848743	4.56844	-9.61441	3.37159e-20	1.64047e-18	35.0291
PODNL1	1.2815	2.99285	9.61388	3.38625e-20	1.64515e-18	35.0249
ITGA2B	-0.560839	0.658388	-9.61044	3.4833e-20	1.68979e-18	34.997
KRT75	3.02053	4.82416	9.60983	3.50071e-20	1.69571e-18	34.9921
MCIDAS	-0.67636	0.839852	-9.6083	3.54502e-20	1.71463e-18	34.9797
MTHFD1L	0.827863	4.70479	9.60772	3.56193e-20	1.72027e-18	34.975
KIF13A	0.842328	4.64252	9.60276	3.70977e-20	1.78902e-18	34.9349
DLX2	1.21178	1.42745	9.60199	3.73327e-20	1.7977e-18	34.9287
MFAP2	1.43206	5.63235	9.59573	3.92979e-20	1.88954e-18	34.8781
TTC6	-0.322807	0.172941	-9.59348	4.00284e-20	1.92183e-18	34.86
RBM14	-0.41662	5.44797	-9.59249	4.03523e-20	1.93454e-18	34.852
BHLHE40-AS1	-0.504285	0.87796	-9.59212	4.04758e-20	1.93762e-18	34.849
RNF216P1	0.590115	3.02904	9.5875	4.20357e-20	2.00935e-18	34.8118
RASEF	-1.31236	2.30633	-9.58549	4.27345e-20	2.03747e-18	34.7955
EI24	0.620476	6.77132	9.58545	4.2749e-20	2.03747e-18	34.7952
ZNF473	-0.544914	2.53548	-9.58152	4.41462e-20	2.101e-18	34.7635
ZDHHC8	0.701677	4.60641	9.57529	4.64555e-20	2.20768e-18	34.7132
APOBEC3B	-1.50842	4.79489	-9.57511	4.6523e-20	2.20768e-18	34.7118
TUBB6	1.07732	7.31175	9.57291	4.73696e-20	2.24459e-18	34.694
PITPNM2	0.712091	2.80254	9.56958	4.86761e-20	2.30316e-18	34.6672
KLB	-0.269432	0.253596	-9.56914	4.88528e-20	2.30817e-18	34.6636
B4GALNT3	1.59272	4.81947	9.56699	4.97187e-20	2.34569e-18	34.6463
ARHGAP11B	-0.650213	1.60044	-9.5623	5.16622e-20	2.43387e-18	34.6085
NRIP3	-1.16361	2.40217	-9.55892	5.31081e-20	2.49838e-18	34.5813
C1orf168	-0.254084	0.108876	-9.55829	5.33825e-20	2.50767e-18	34.5762
CTSE	-0.920969	0.428261	-9.556	5.43921e-20	2.55143e-18	34.5578
STX3	0.674998	4.54119	9.55424	5.51816e-20	2.58475e-18	34.5436
MMP13	3.3841	5.04934	9.55288	5.57959e-20	2.60978e-18	34.5327
KIAA1875	-0.499519	0.445985	-9.54896	5.76135e-20	2.69094e-18	34.5011
FXYD5	1.23848	6.87185	9.54814	5.79968e-20	2.70497e-18	34.4945
KCNJ15	1.44314	3.31716	9.54554	5.92424e-20	2.75912e-18	34.4736
CD44	0.970943	8.15991	9.54105	6.14549e-20	2.85809e-18	34.4375
IFNL4	-0.175688	0.0594503	-9.53986	6.20525e-20	2.88178e-18	34.4279
STIL	-0.809701	3.03167	-9.53726	6.33833e-20	2.9394e-18	34.407
HOXC13-AS	1.61462	2.61264	9.53093	6.67478e-20	3.09104e-18	34.356
SLC25A39	0.547398	7.33638	9.52607	6.94448e-20	3.21138e-18	34.317
ALG6	-0.526826	3.24775	-9.52431	7.04474e-20	3.25313e-18	34.3029
HMGA2	1.72913	2.36584	9.52278	7.13314e-20	3.2893e-18	34.2906
E2F7	-1.01587	2.96232	-9.52209	7.17346e-20	3.30323e-18	34.285
GINS1	-0.831467	4.22058	-9.51936	7.33465e-20	3.3727e-18	34.2631
CD19	-1.16844	1.01514	-9.51897	7.35805e-20	3.3787e-18	34.26
ENAH	0.974295	5.20477	9.51381	7.67426e-20	3.51895e-18	34.2185
MLLT6	-0.687412	4.49751	-9.51241	7.76216e-20	3.55426e-18	34.2073
RBL1	-0.692334	3.36599	-9.50708	8.10669e-20	3.70682e-18	34.1645
CLCA2	1.98578	8.25146	9.50646	8.14783e-20	3.72042e-18	34.1595
CDIP1	-0.835232	4.45747	-9.49697	8.80213e-20	4.01358e-18	34.0834
INSM1	-0.99925	0.34685	-9.48552	9.66098e-20	4.39905e-18	33.9917
DOC2B	-1.73445	3.6762	-9.4779	1.02779e-19	4.67345e-18	33.9307
EFNB3	1.23845	1.95576	9.47762	1.0302e-19	4.67786e-18	33.9283
EZH1	-0.515838	3.14718	-9.4751	1.05144e-19	4.7677e-18	33.9082
DEGS1	0.876919	6.69181	9.47167	1.08117e-19	4.8957e-18	33.8808
TCEANC	-0.3692	1.0766	-9.47141	1.08343e-19	4.89915e-18	33.8787
RINL	-0.866046	2.2433	-9.47002	1.0958e-19	4.94825e-18	33.8675
SH3BP5-AS1	-0.527373	1.09406	-9.46633	1.12913e-19	5.09171e-18	33.838
PTK7	0.875303	6.05238	9.4628	1.16192e-19	5.23232e-18	33.8098
EPHA6	-0.503748	0.190583	-9.45812	1.20691e-19	5.42742e-18	33.7724
CYP26B1	1.65768	3.54871	9.45634	1.22447e-19	5.49884e-18	33.7581
RBMX	-0.435121	6.08363	-9.45338	1.25423e-19	5.62476e-18	33.7345
NIP7	0.647976	5.37759	9.45188	1.26956e-19	5.68566e-18	33.7225
VTI1B	0.519279	5.18092	9.45084	1.2803e-19	5.72592e-18	33.7142
PRNP	1.0831	8.52984	9.4468	1.32292e-19	5.90845e-18	33.6819
FEZ2	0.501081	3.52784	9.4386	1.41391e-19	6.30621e-18	33.6164
PRSS23	1.42461	4.75251	9.4338	1.46997e-19	6.5473e-18	33.5781
SLC6A16	-0.537007	0.645178	-9.43231	1.48782e-19	6.61774e-18	33.5662
SBSN	3.26768	8.28381	9.42933	1.52416e-19	6.77019e-18	33.5424
WDR87	-0.209633	0.049694	-9.42449	1.58502e-19	7.03093e-18	33.5038
CCDC28A	-0.594393	4.79006	-9.42085	1.6324e-19	7.23127e-18	33.4748
CARD10	1.27812	4.7303	9.42029	1.63984e-19	7.25442e-18	33.4703
XPC	-0.656449	3.85336	-9.41881	1.65969e-19	7.33227e-18	33.4585
VEGFC	1.91473	4.17085	9.41748	1.67755e-19	7.40117e-18	33.4479
ISL1	-1.02093	0.652543	-9.4157	1.70191e-19	7.49851e-18	33.4337
GAS2L3	-0.686555	1.83807	-9.41491	1.71276e-19	7.53612e-18	33.4274
NMU	-1.80009	4.21732	-9.40991	1.78353e-19	7.83695e-18	33.3876
HNRNPAB	-0.560457	7.82416	-9.40499	1.85585e-19	8.14377e-18	33.3484
RTKN	0.740311	5.2565	9.39766	1.96913e-19	8.62927e-18	33.29
FKBP14	0.833871	3.77437	9.39672	1.98413e-19	8.68335e-18	33.2825
MXRA7	0.822965	4.36202	9.3957	2.00057e-19	8.74202e-18	33.2744
KBTBD12	-0.940035	0.463868	-9.39556	2.00289e-19	8.74202e-18	33.2733
ZNF554	-0.544213	1.63048	-9.39064	2.084e-19	9.08389e-18	33.2342
DBX2	-0.600465	0.198256	-9.38823	2.12504e-19	9.25042e-18	33.2149
SREBF1	-0.924249	5.99097	-9.38486	2.18353e-19	9.49239e-18	33.1882
SSFA2	1.04609	5.76442	9.38405	2.19784e-19	9.54192e-18	33.1818
KRT17	1.77515	12.7336	9.3714	2.43402e-19	1.05532e-17	33.0812
SASS6	-0.644477	2.78411	-9.3706	2.44971e-19	1.06072e-17	33.0749
INPP5A	0.571722	4.19645	9.36713	2.5194e-19	1.08945e-17	33.0472
LY75	-1.05145	2.09385	-9.36007	2.66673e-19	1.15163e-17	32.9912
EHD2	1.04038	7.29681	9.35761	2.72011e-19	1.17313e-17	32.9717
KIFC3	1.04759	4.27794	9.3547	2.78479e-19	1.19944e-17	32.9486
UBE2T	-0.934104	5.56361	-9.35181	2.8502e-19	1.226e-17	32.9257
TNFRSF13C	-1.0105	1.46219	-9.34662	2.97187e-19	1.27665e-17	32.8845
FAP	1.5487	3.05511	9.34261	3.06938e-19	1.31681e-17	32.8527
GINS4	-0.941261	2.52803	-9.32788	3.45535e-19	1.48045e-17	32.736
ELOVL1	0.609762	7.15285	9.32304	3.59254e-19	1.53721e-17	32.6977
PPP1R14C	1.37943	6.43947	9.32061	3.66339e-19	1.56548e-17	32.6784
MAATS1	-0.481256	0.216093	-9.31862	3.72232e-19	1.58694e-17	32.6627
SLC45A3	0.78787	2.45325	9.31859	3.72335e-19	1.58694e-17	32.6624
OAF	0.960546	4.87084	9.31501	3.83181e-19	1.63104e-17	32.6342
SRPX2	1.19276	4.24797	9.30784	4.05887e-19	1.72414e-17	32.5774
PSORS1C1	0.986661	1.3666	9.30777	4.06109e-19	1.72414e-17	32.5769
LINC00634	-0.538652	0.464469	-9.30259	4.23345e-19	1.79498e-17	32.536
NRG1	1.59254	3.16835	9.30087	4.29253e-19	1.81767e-17	32.5223
ESR1	-0.812634	0.815882	-9.29552	4.48048e-19	1.8948e-17	32.4801
MIR600HG	-0.807915	1.26952	-9.29272	4.5824e-19	1.9354e-17	32.4579
FAM182A	-0.426547	0.203408	-9.28909	4.71751e-19	1.98989e-17	32.4293
NSMAF	0.581577	4.32956	9.28872	4.73152e-19	1.99322e-17	32.4264
ESCO2	-0.788689	2.06163	-9.28715	4.79142e-19	2.01585e-17	32.414
POLH	-0.653116	3.49201	-9.28156	5.01108e-19	2.10556e-17	32.3699
NT5E	1.85923	4.42991	9.28128	5.02248e-19	2.10764e-17	32.3676
PTTG1	-0.94012	6.31471	-9.28074	5.0439e-19	2.1139e-17	32.3634
TWIST2	1.26072	3.39484	9.27564	5.25433e-19	2.19927e-17	32.3232
TAF1D	0.926631	4.17357	9.27087	5.45902e-19	2.27924e-17	32.2855
MAP7D3	0.714876	2.89946	9.27086	5.45935e-19	2.27924e-17	32.2855
COL5A3	1.46389	4.93421	9.26927	5.52908e-19	2.30541e-17	32.273
ZFP14	-0.529284	1.20066	-9.26666	5.64601e-19	2.35116e-17	32.2523
TNC	2.08636	7.62815	9.26388	5.77312e-19	2.40103e-17	32.2304
FDCSP	-4.03149	3.80951	-9.26339	5.79586e-19	2.40742e-17	32.2265
GYLTL1B	1.34452	5.377	9.26125	5.89596e-19	2.44589e-17	32.2097
TBL2	0.529741	4.75119	9.25779	6.06101e-19	2.51117e-17	32.1825
ELF2	-0.416803	3.3182	-9.25382	6.25676e-19	2.58898e-17	32.1512
PRSS12	-1.63422	2.97163	-9.25238	6.32921e-19	2.61565e-17	32.1398
DLG3	-0.784215	3.78659	-9.24879	6.51352e-19	2.68841e-17	32.1116
SALL4P7	-0.0746964	0.0278378	-9.2465	6.63382e-19	2.73461e-17	32.0935
MCM8	-0.732205	3.02932	-9.24219	6.86618e-19	2.82682e-17	32.0596
SLC25A5P1	-0.417577	0.528115	-9.24075	6.94538e-19	2.85583e-17	32.0483
MEMO1	0.432084	1.55953	9.24019	6.97636e-19	2.86201e-17	32.044
PIEZO1	0.818929	5.59412	9.24017	6.97795e-19	2.86201e-17	32.0437
GSDMA	2.32572	3.23499	9.23967	7.00574e-19	2.8698e-17	32.0398
DENND1C	-0.770227	3.27393	-9.23951	7.01451e-19	2.8698e-17	32.0386
PGPEP1	-0.850934	2.34638	-9.23913	7.03574e-19	2.87286e-17	32.0356
PHF19	-0.739068	4.04423	-9.23906	7.03992e-19	2.87286e-17	32.035
LINC00683	-0.235255	0.140707	-9.23891	7.04841e-19	2.87286e-17	32.0338
HP1BP3	-0.556843	5.95019	-9.23344	7.36289e-19	2.9973e-17	31.9908
ZNF672	-0.605989	4.81878	-9.23321	7.37663e-19	2.99916e-17	31.989
NT5M	-1.20094	1.90114	-9.23087	7.51566e-19	3.04924e-17	31.9706
CCRN4L	1.10534	4.03494	9.23082	7.51849e-19	3.04924e-17	31.9702
ZSCAN30	-0.549207	1.93868	-9.2274	7.72666e-19	3.12687e-17	31.9433
HEATR3	0.522039	4.11623	9.22736	7.72906e-19	3.12687e-17	31.943
BCL2L11	-0.639793	3.97745	-9.22647	7.78399e-19	3.1452e-17	31.9361
NADK2	-0.715811	3.84688	-9.22425	7.92285e-19	3.19735e-17	31.9187
GOLT1A	-1.01917	0.635941	-9.22399	7.93972e-19	3.2002e-17	31.9166
GMNN	-0.801735	4.76034	-9.2233	7.98337e-19	3.21382e-17	31.9112
PITX1	-1.34793	6.75772	-9.21757	8.3564e-19	3.35985e-17	31.8662
HNRNPM	-0.417675	7.21767	-9.21245	8.70508e-19	3.49574e-17	31.8259
KIAA1407	-0.666397	1.79118	-9.20177	9.47822e-19	3.80153e-17	31.7421
MUC4	-2.05447	1.74314	-9.2009	9.54357e-19	3.82305e-17	31.7354
CCDC60	-0.730425	0.329653	-9.19949	9.65164e-19	3.8616e-17	31.7243
SPRED3	0.643216	1.20838	9.19813	9.75659e-19	3.89881e-17	31.7136
CCDC160	-0.490056	0.264829	-9.19675	9.86426e-19	3.93702e-17	31.7028
GABRP	-2.52348	2.22737	-9.1906	1.03596e-18	4.12966e-17	31.6546
DFNA5	1.26512	3.579	9.18782	1.0591e-18	4.21319e-17	31.6328
ZNF114	1.36326	2.10688	9.18777	1.05949e-18	4.21319e-17	31.6324
ZNF773	0.535019	1.25268	9.18552	1.07868e-18	4.28428e-17	31.6148
APOO	-0.683247	4.85591	-9.18392	1.09247e-18	4.33378e-17	31.6023
TUBA4A	1.27956	7.76572	9.18183	1.11079e-18	4.40111e-17	31.5859
SLC25A32	0.560476	4.65034	9.18103	1.11789e-18	4.42386e-17	31.5796
ACVR1	0.775976	5.07001	9.18084	1.11957e-18	4.42515e-17	31.5781
ANKRD28	-0.567503	3.28522	-9.17315	1.19014e-18	4.6984e-17	31.5179
NR2C2AP	-0.770751	5.16362	-9.17016	1.21871e-18	4.80539e-17	31.4946
NABP1	0.933189	3.0158	9.16863	1.23367e-18	4.85848e-17	31.4826
DESI1	0.538291	5.17872	9.16813	1.23856e-18	4.87186e-17	31.4787
RNF138	-0.675386	3.97712	-9.16556	1.26411e-18	4.96639e-17	31.4585
OLFM2	1.46247	4.8007	9.16508	1.26895e-18	4.97941e-17	31.4548
IGFL2	2.10398	2.73048	9.16018	1.31926e-18	5.17063e-17	31.4165
RAD54L	-0.788967	3.42085	-9.15908	1.33085e-18	5.20977e-17	31.4079
ARL4D	1.31587	6.29426	9.1538	1.38779e-18	5.42618e-17	31.3666
PCAT6	1.30121	3.7835	9.15306	1.39593e-18	5.45147e-17	31.3609
RHOQ	0.692134	4.42598	9.15162	1.41203e-18	5.50776e-17	31.3496
LYPD6	-1.15239	1.26932	-9.14842	1.44828e-18	5.64243e-17	31.3246
CNTLN	-0.681933	1.65933	-9.14434	1.49591e-18	5.82105e-17	31.2928
DCUN1D3	0.799365	3.31613	9.14093	1.53698e-18	5.97371e-17	31.2661
FHOD1	0.783531	4.24452	9.13827	1.56964e-18	6.09342e-17	31.2454
GRK6	-0.523911	5.13058	-9.13589	1.5995e-18	6.20196e-17	31.2268
TLR10	-0.776584	0.773857	-9.13341	1.63133e-18	6.31789e-17	31.2074
PIAS2	-0.50874	1.89762	-9.12932	1.68496e-18	6.51784e-17	31.1756
EPB41L4A-AS2	-0.635254	1.07228	-9.12521	1.74071e-18	6.72553e-17	31.1435
SH3RF3	0.953783	2.48292	9.125	1.74366e-18	6.72898e-17	31.1418
ATP6V0E2-AS1	-0.483482	0.524096	-9.11992	1.81523e-18	6.99689e-17	31.1022
EPHX2	-1.17098	3.10928	-9.11361	1.90812e-18	7.34625e-17	31.0531
INHBB	1.43591	3.07039	9.11296	1.918e-18	7.37562e-17	31.048
SMAD4	-0.540209	3.44616	-9.11013	1.96139e-18	7.5336e-17	31.026
KRT16P4	1.7509	2.75349	9.10932	1.97393e-18	7.57282e-17	31.0197
N4BP3	-0.856534	2.81306	-9.10556	2.03354e-18	7.79237e-17	30.9904
WDFY2	0.694854	3.06353	9.10229	2.08689e-18	7.98742e-17	30.9649
ACTR1B	-0.624574	5.79367	-9.10086	2.11056e-18	8.06858e-17	30.9538
CEP152	-0.566656	1.8504	-9.09662	2.1824e-18	8.33347e-17	30.9209
AKR1A1	-0.585678	6.60849	-9.09427	2.22341e-18	8.48013e-17	30.9025
FOXF2	1.10569	3.38641	9.09246	2.25541e-18	8.59213e-17	30.8885
L3HYPDH	0.770373	2.79983	9.09103	2.28094e-18	8.67929e-17	30.8774
SPRY4	0.944772	3.68814	9.08646	2.36481e-18	8.98792e-17	30.8418
ZNF619	-0.470135	1.54104	-9.07964	2.49558e-18	9.47392e-17	30.7888
BNIP3	1.20368	4.97551	9.07876	2.51304e-18	9.51852e-17	30.782
HNRNPUL1	-0.610264	6.98676	-9.07875	2.51316e-18	9.51852e-17	30.7819
CR1L	-0.352916	0.205631	-9.07834	2.52133e-18	9.53839e-17	30.7787
OR8T1P	-0.279185	0.245707	-9.07366	2.61617e-18	9.88572e-17	30.7424
FAM159A	-0.601818	0.656101	-9.0703	2.68645e-18	1.01396e-16	30.7163
ZNF641	-0.549667	2.79855	-9.06809	2.73364e-18	1.03058e-16	30.6991
IL31RA	1.02599	1.50423	9.06542	2.7916e-18	1.05007e-16	30.6785
DSG1	3.39258	5.11047	9.06542	2.79177e-18	1.05007e-16	30.6784
UBASH3A	-0.874737	1.24388	-9.06236	2.85976e-18	1.0744e-16	30.6547
SERINC2	1.27102	7.57428	9.06092	2.89241e-18	1.08542e-16	30.6436
ISCU	-0.486644	5.09908	-9.05735	2.97502e-18	1.11514e-16	30.6158
KLK9	1.18978	1.30349	9.05675	2.9891e-18	1.11913e-16	30.6112
DPF1	1.03298	1.66653	9.05514	3.0273e-18	1.13213e-16	30.5987
DPY19L2P2	-0.43401	0.463969	-9.0486	3.1871e-18	1.19053e-16	30.548
NGF	1.59881	2.21398	9.04666	3.23633e-18	1.20754e-16	30.5329
SLC1A1	-1.13172	1.6134	-9.04624	3.2469e-18	1.2101e-16	30.5297
MSH2	-0.643377	4.49331	-9.0438	3.31e-18	1.23221e-16	30.5108
C16orf96	-0.174904	0.13436	-9.04304	3.32976e-18	1.23815e-16	30.5049
PI15	1.1948	1.88828	9.04165	3.36634e-18	1.25033e-16	30.4942
PAQR5	1.60679	3.02213	9.03968	3.41888e-18	1.26841e-16	30.4789
MS4A1	-1.31895	0.98419	-9.03925	3.43053e-18	1.27128e-16	30.4756
PEAR1	0.875008	2.01623	9.03694	3.49343e-18	1.29312e-16	30.4577
RBM10	-0.400223	5.69522	-9.03618	3.51428e-18	1.29937e-16	30.4518
CYP4F12	-1.29214	1.21204	-9.03296	3.60439e-18	1.33118e-16	30.4269
C16orf87	0.556458	2.22951	9.03021	3.68335e-18	1.3588e-16	30.4056
GHRL	-0.380609	0.492521	-9.02618	3.80185e-18	1.40093e-16	30.3744
LIMD2	-0.946326	3.5509	-9.02369	3.87694e-18	1.42699e-16	30.3551
ZSCAN16	-0.880294	2.26369	-9.02266	3.90835e-18	1.43694e-16	30.3472
BRCA1	-0.723328	3.12877	-9.02209	3.926e-18	1.4418e-16	30.3428
GINS2	-0.930898	4.257	-9.01957	4.00452e-18	1.46898e-16	30.3233
MYCN	-1.01156	1.15298	-9.01895	4.02398e-18	1.47447e-16	30.3185
RAB19	-0.626902	0.690949	-9.01567	4.12889e-18	1.51121e-16	30.2932
KLF11	-0.741567	3.88309	-9.01319	4.21028e-18	1.53927e-16	30.274
BDNF-AS	-0.462861	0.716076	-9.01285	4.22129e-18	1.54157e-16	30.2714
FLRT2	1.25832	2.00503	9.01018	4.31093e-18	1.57255e-16	30.2507
TPBG	0.80707	5.23358	9.00301	4.5604e-18	1.6617e-16	30.1953
TRAF3IP2	0.658561	4.94245	8.99895	4.70789e-18	1.71352e-16	30.164
SV2B	-0.755635	0.470083	-8.99501	4.85543e-18	1.76526e-16	30.1336
C5orf66	-0.507016	0.834063	-8.98137	5.40293e-18	1.96212e-16	30.0284
CCNA1	2.3035	2.7899	8.98062	5.43493e-18	1.97155e-16	30.0226
SORCS2	1.56827	2.92031	8.97571	5.64785e-18	2.04652e-16	29.9848
SC5D	0.986782	4.4743	8.97495	5.68156e-18	2.05645e-16	29.9789
VCAM1	-1.78419	3.0293	-8.97418	5.71607e-18	2.06665e-16	29.973
TESK2	-0.70047	3.16	-8.97041	5.8873e-18	2.1262e-16	29.9439
CENPC	-0.532832	2.60668	-8.96766	6.01526e-18	2.17001e-16	29.9228
S100A10	0.875614	9.93611	8.9655	6.11742e-18	2.20443e-16	29.9062
NAV3	0.980878	1.19577	8.9604	6.3667e-18	2.29173e-16	29.8669
STK17A	0.849843	5.45511	8.95857	6.45804e-18	2.32205e-16	29.8529
ZNF365	1.01168	1.44923	8.95706	6.53506e-18	2.34716e-16	29.8412
BZRAP1-AS1	-0.348705	0.49205	-8.95302	6.74471e-18	2.4198e-16	29.8101
PAFAH1B3	-0.875671	5.82437	-8.95276	6.75828e-18	2.422e-16	29.8081
ANKRD20A10P	-0.74196	0.589209	-8.94693	7.0731e-18	2.53116e-16	29.7633
LTBR	0.601464	6.41224	8.94683	7.07838e-18	2.53116e-16	29.7626
PXN	0.914576	6.00281	8.94566	7.14389e-18	2.55179e-16	29.7535
PLEKHG4	-1.32245	2.97954	-8.94151	7.3788e-18	2.63282e-16	29.7217
PLK4	-0.714411	3.33323	-8.9413	7.39069e-18	2.63419e-16	29.7201
IL11	1.47372	2.82761	8.93503	7.76176e-18	2.76342e-16	29.6719
EFNB2	1.12964	5.61024	8.9348	7.77538e-18	2.76526e-16	29.6701
PMM2	0.639303	2.94353	8.93382	7.83532e-18	2.78354e-16	29.6626
ATAD5	-0.644519	2.23261	-8.93218	7.93602e-18	2.81625e-16	29.65
MCM4	-0.775374	6.2854	-8.92678	8.27782e-18	2.93436e-16	29.6085
PPP1R8	-0.343306	5.58792	-8.92626	8.31096e-18	2.94291e-16	29.6046
ASB16-AS1	-0.601315	2.95815	-8.92329	8.50552e-18	3.00854e-16	29.5818
ZHX3	0.672653	3.09854	8.9227	8.5451e-18	3.01927e-16	29.5772
EFCAB6	-0.256396	0.309165	-8.92119	8.64596e-18	3.0516e-16	29.5657
SKA1	-0.82603	3.63235	-8.9205	8.69291e-18	3.06486e-16	29.5604
SLC25A35	-0.660445	1.93557	-8.91601	9.00211e-18	3.17045e-16	29.526
CERS3	1.58887	5.04621	8.9126	9.24476e-18	3.2524e-16	29.4998
FAM126A	0.813842	3.2373	8.91157	9.31914e-18	3.27504e-16	29.4919
ETV6	-0.673276	4.46636	-8.91019	9.42005e-18	3.30694e-16	29.4813
CAMK2D	0.769991	4.59651	8.90084	1.01308e-17	3.55264e-16	29.4097
TMED11P	-0.111364	0.0493946	-8.89694	1.04428e-17	3.65811e-16	29.3799
SIAH1	0.716249	3.21708	8.89341	1.07336e-17	3.75595e-16	29.3528
OTUD7A	-0.409056	0.52036	-8.89301	1.07672e-17	3.76368e-16	29.3498
SERPINH1	1.10348	7.46923	8.89221	1.08341e-17	3.78301e-16	29.3437
FURIN	0.779997	7.01386	8.89142	1.09009e-17	3.80228e-16	29.3376
LPAR5	0.964962	4.25755	8.88583	1.13857e-17	3.96713e-16	29.2948
WDTC1	-0.598904	5.23588	-8.88329	1.16122e-17	4.04175e-16	29.2754
NOTCH1	-1.05148	4.92796	-8.88082	1.18375e-17	4.11576e-16	29.2565
TRMT12	0.79645	4.2131	8.88037	1.18785e-17	4.12564e-16	29.2531
GRIPAP1	-0.533351	4.35704	-8.87858	1.2045e-17	4.17901e-16	29.2394
UBE2Q2	0.745866	5.36952	8.87642	1.22485e-17	4.24509e-16	29.2229
TSPAN31	0.522598	3.95094	8.87237	1.26401e-17	4.37619e-16	29.1919
ITGB3BP	-0.681153	2.77347	-8.87179	1.26972e-17	4.3913e-16	29.1875
ALX3	-0.579656	0.245187	-8.8689	1.29856e-17	4.48627e-16	29.1654
ALDH6A1	-0.747254	2.68211	-8.86556	1.3326e-17	4.59902e-16	29.1399
WWC2	0.813226	2.40963	8.86529	1.3354e-17	4.6038e-16	29.1379
ADAMTS15	1.58502	2.70451	8.8641	1.34779e-17	4.64161e-16	29.1288
WNK2	-1.72673	1.92793	-8.86218	1.36803e-17	4.70637e-16	29.1141
KLRB1	-1.09405	1.80784	-8.85818	1.41114e-17	4.84956e-16	29.0836
GJB6	2.55158	7.65766	8.85117	1.48994e-17	5.115e-16	29.0301
CHTOP	-0.375172	5.34349	-8.85055	1.49711e-17	5.13421e-16	29.0254
DZIP3	-0.592942	2.11629	-8.84774	1.53012e-17	5.24192e-16	29.0039
ZNF420	-0.817053	1.66476	-8.84728	1.5356e-17	5.25517e-16	29.0004
GATM	-1.26549	2.43697	-8.84712	1.53745e-17	5.25598e-16	28.9992
SLC35F5	0.621123	4.10097	8.84251	1.59332e-17	5.44129e-16	28.9641
ADAMTS14	1.08689	2.44396	8.8406	1.61713e-17	5.51681e-16	28.9495
TGFB1	0.742995	6.98285	8.83939	1.63237e-17	5.56301e-16	28.9403
ARNT2	-1.35904	1.81348	-8.83274	1.71853e-17	5.85053e-16	28.8897
MMS19	0.438663	5.04972	8.82892	1.77017e-17	6.02006e-16	28.8605
RDH12	2.19811	2.85146	8.82682	1.79909e-17	6.11205e-16	28.8446
SIK3	0.571386	3.64681	8.82238	1.86196e-17	6.31906e-16	28.8108
RIC3	-0.491528	0.39574	-8.82127	1.87796e-17	6.36675e-16	28.8024
CDKN1B	-0.658996	5.5871	-8.81943	1.90491e-17	6.4514e-16	28.7884
MDK	-1.47321	6.87593	-8.80891	2.06624e-17	6.99054e-16	28.7084
DERL3	-1.66871	3.33971	-8.80544	2.12247e-17	7.17334e-16	28.682
DVL1	0.679683	6.26106	8.80412	2.14423e-17	7.23938e-16	28.6719
HOXA1	0.890426	2.61692	8.80236	2.17347e-17	7.33052e-16	28.6586
B3GALT5	-0.939739	0.527028	-8.80216	2.17678e-17	7.33411e-16	28.6571
EXO5	-0.658728	2.74864	-8.80053	2.20439e-17	7.41948e-16	28.6447
PRSS45	-0.270993	0.125072	-8.79943	2.22315e-17	7.47493e-16	28.6364
NDEL1	0.798719	4.79753	8.79832	2.24238e-17	7.53182e-16	28.6279
CYCSP10	-0.482333	0.596435	-8.79749	2.25669e-17	7.57208e-16	28.6216
POLD3	-0.634493	3.74007	-8.79149	2.36361e-17	7.92271e-16	28.5761
NCAPH2	-0.660159	5.78427	-8.78627	2.46085e-17	8.2402e-16	28.5364
STON2	1.07863	4.74264	8.78132	2.55653e-17	8.55181e-16	28.4989
ARSJ	1.27067	3.39459	8.7808	2.56675e-17	8.57721e-16	28.495
PTN	-2.11995	3.93855	-8.77881	2.60646e-17	8.70101e-16	28.4799
TTPAL	0.793559	4.19379	8.77611	2.66114e-17	8.87444e-16	28.4594
CNOT8	-0.418404	5.15404	-8.77452	2.69404e-17	8.97088e-16	28.4474
ZBTB8B	-0.145764	0.0519141	-8.77445	2.69555e-17	8.97088e-16	28.4468
KIF11	-0.751274	4.9165	-8.77396	2.7056e-17	8.99515e-16	28.4431
FANCA	-0.653589	2.57358	-8.77349	2.71541e-17	9.01858e-16	28.4396
GTPBP8	-0.552317	3.35253	-8.77088	2.77066e-17	9.19275e-16	28.4198
KIFC1	-0.79281	5.34501	-8.76887	2.81385e-17	9.32655e-16	28.4045
PCNT	-0.591343	3.56523	-8.76654	2.8647e-17	9.48546e-16	28.3869
C5orf30	-0.700854	2.65972	-8.76603	2.87605e-17	9.51341e-16	28.383
MIR23C	-0.355015	0.121841	-8.76224	2.96107e-17	9.7847e-16	28.3544
C4orf46	-0.61062	3.22972	-8.76114	2.98626e-17	9.85797e-16	28.346
ZNF33A	-0.499263	3.22711	-8.76005	3.01148e-17	9.9312e-16	28.3378
TK1	-0.885009	7.50439	-8.7525	3.19165e-17	1.05147e-15	28.2806
SHE	-0.701034	1.12359	-8.75033	3.24535e-17	1.06809e-15	28.2642
NRBF2	0.639684	5.65706	8.74747	3.31748e-17	1.09073e-15	28.2426
DGCR8	-0.432112	3.95795	-8.7447	3.38884e-17	1.11307e-15	28.2216
IPCEF1	-0.509811	0.753287	-8.7413	3.47848e-17	1.14136e-15	28.1959
CD40LG	-0.680563	0.703047	-8.73865	3.54989e-17	1.16362e-15	28.176
UBE2V1	0.591097	2.73768	8.73844	3.55569e-17	1.16435e-15	28.1743
ZDHHC24	0.561501	3.52585	8.73818	3.56271e-17	1.16548e-15	28.1724
MARK3	0.626069	5.03161	8.73051	3.77898e-17	1.235e-15	28.1144
EIF3B	0.557593	6.77459	8.72599	3.91228e-17	1.27728e-15	28.0803
PTPRG-AS1	-0.41784	0.36938	-8.71914	4.12334e-17	1.34484e-15	28.0286
LINC00494	-0.286913	0.136708	-8.71798	4.16026e-17	1.35553e-15	28.0199
BCAT2	-0.732419	4.39924	-8.71784	4.16458e-17	1.35559e-15	28.0189
TNFRSF13B	-0.577979	0.403895	-8.71646	4.20904e-17	1.36869e-15	28.0084
PTS	0.722495	4.0515	8.71457	4.27029e-17	1.3867e-15	27.9942
SRRT	-0.41656	6.19049	-8.71449	4.2729e-17	1.3867e-15	27.9936
MACF1	0.817954	4.45305	8.71373	4.298e-17	1.39346e-15	27.9878
HNRNPA0	-0.422087	5.82152	-8.71349	4.30593e-17	1.39464e-15	27.986
MFSD4	-1.39128	1.49233	-8.711	4.389e-17	1.42014e-15	27.9672
MCMDC2	-0.386529	0.610172	-8.7087	4.46689e-17	1.4432e-15	27.9499
HSPB3	2.21935	2.98557	8.70855	4.47221e-17	1.4432e-15	27.9488
SPIC	-0.327436	0.126732	-8.70851	4.47353e-17	1.4432e-15	27.9485
LINC00939	-0.20127	0.099371	-8.7055	4.57798e-17	1.47544e-15	27.9258
PRPF38A	-0.403475	4.57251	-8.70364	4.6436e-17	1.49511e-15	27.9118
TNRC6C-AS1	-0.823595	2.20928	-8.70131	4.72701e-17	1.52047e-15	27.8943
PTPRE	0.773677	3.16427	8.69849	4.83008e-17	1.55209e-15	27.873
TSC2	-0.527403	4.38918	-8.69048	5.13571e-17	1.64721e-15	27.8127
ARCN1	0.62815	6.83445	8.69036	5.14053e-17	1.64721e-15	27.8118
XPR1	0.765499	4.82745	8.69034	5.14122e-17	1.64721e-15	27.8116
UBE2F	0.673969	4.57208	8.69003	5.15339e-17	1.64949e-15	27.8093
EPB41L4A	-0.796448	1.35366	-8.68977	5.16361e-17	1.65114e-15	27.8074
ZNF471	-0.541566	0.571681	-8.68496	5.35704e-17	1.71132e-15	27.7712
DLGAP4	0.605859	5.37197	8.68476	5.36539e-17	1.71231e-15	27.7697
PMEPA1	1.39527	5.91822	8.68445	5.37799e-17	1.71466e-15	27.7673
CLEC2D	-0.741357	1.7747	-8.68108	5.51829e-17	1.75767e-15	27.742
MTMR1	-0.663341	4.63113	-8.67421	5.81579e-17	1.85062e-15	27.6904
DOK4	0.866927	4.23275	8.67369	5.83897e-17	1.85619e-15	27.6865
NSMF	0.776833	4.97628	8.67298	5.87089e-17	1.86452e-15	27.6811
LFNG	1.22049	4.70125	8.66983	6.01365e-17	1.908e-15	27.6575
AVL9	0.476597	3.31899	8.66872	6.06485e-17	1.92238e-15	27.6491
SHMT1	-0.771159	3.81853	-8.6684	6.07992e-17	1.92529e-15	27.6467
ING3	-0.475155	2.39431	-8.66572	6.20555e-17	1.96317e-15	27.6266
KHK	-1.04111	2.28867	-8.66244	6.36285e-17	2.01098e-15	27.602
ME1	1.46714	4.89322	8.6613	6.41868e-17	2.02667e-15	27.5934
ADARB1	0.764848	2.66299	8.66077	6.44427e-17	2.03278e-15	27.5894
MEIS1-AS2	-0.168892	0.113784	-8.65954	6.50549e-17	2.05011e-15	27.5802
C17orf53	-0.820842	3.3254	-8.65772	6.59603e-17	2.07663e-15	27.5666
FAM53B	-0.675361	4.9206	-8.65746	6.60924e-17	2.07879e-15	27.5646
WFDC12	2.88507	3.37518	8.65548	6.70972e-17	2.10836e-15	27.5497
YIF1A	0.613484	6.5944	8.65495	6.737e-17	2.1149e-15	27.5458
LSM3	-0.667958	4.65111	-8.65164	6.90951e-17	2.16697e-15	27.5209
DEXI	0.551208	3.47174	8.64933	7.03237e-17	2.20339e-15	27.5036
RAD51AP1	-0.877542	3.87691	-8.64832	7.08626e-17	2.21814e-15	27.4961
HMGB2P1	-0.522856	0.330263	-8.64729	7.14214e-17	2.23349e-15	27.4883
C18orf54	-0.643644	2.04042	-8.64261	7.40157e-17	2.31241e-15	27.4532
N4BP2L1	-0.727976	1.79752	-8.64189	7.44244e-17	2.32295e-15	27.4478
RBBP9	-0.621844	4.24862	-8.64029	7.53401e-17	2.34793e-15	27.4358
GLIPR1	1.0665	3.71072	8.64024	7.53686e-17	2.34793e-15	27.4354
DTX2P1-UPK3BP1-PMS2P11	-0.59313	1.32229	-8.6353	7.82537e-17	2.43549e-15	27.3985
CLDN7	-1.67665	6.01708	-8.63301	7.96326e-17	2.47604e-15	27.3813
UQCRC1	-0.481898	7.56213	-8.63227	8.00844e-17	2.48772e-15	27.3757
ZBED3-AS1	-0.185247	0.186878	-8.62975	8.16324e-17	2.5334e-15	27.3569
PHIP	-0.581336	3.51929	-8.62678	8.34983e-17	2.58884e-15	27.3347
RFX5	-0.662229	4.76475	-8.6261	8.39358e-17	2.59994e-15	27.3295
SEC23A	0.757215	4.4241	8.62483	8.47478e-17	2.6226e-15	27.3201
CNGB1	1.80279	2.19293	8.62402	8.52715e-17	2.63592e-15	27.314
RSPRY1	0.46307	4.12072	8.62392	8.53397e-17	2.63592e-15	27.3132
FANCI	-0.731024	4.4322	-8.62162	8.68418e-17	2.67978e-15	27.2961
FAM208A	-0.503215	4.05831	-8.62094	8.72944e-17	2.69121e-15	27.291
GARS	0.526663	6.86442	8.6095	9.52298e-17	2.93308e-15	27.2054
PXMP2	-0.72775	4.10476	-8.60739	9.67701e-17	2.97771e-15	27.1896
KLK6	2.75102	5.33144	8.60696	9.7081e-17	2.98446e-15	27.1865
TBR1	-0.163516	0.0501865	-8.60263	1.00327e-16	3.08136e-15	27.1541
THBS2	1.796	5.88331	8.6017	1.0104e-16	3.10034e-15	27.1472
TRMT61A	0.693251	4.72643	8.59919	1.02983e-16	3.15697e-15	27.1284
OR2I1P	-2.03809	3.34446	-8.59675	1.04908e-16	3.21299e-15	27.1102
KRBA1	0.816874	3.24538	8.59458	1.06653e-16	3.26336e-15	27.094
DHRS3	-1.14924	5.98964	-8.59219	1.08603e-16	3.31991e-15	27.0762
CYP2E1	-0.940286	0.826484	-8.58406	1.15511e-16	3.52779e-15	27.0155
NAP1L4	-0.478597	6.54764	-8.58122	1.18033e-16	3.60108e-15	26.9943
RALB	0.7026	6.72972	8.58111	1.18132e-16	3.60108e-15	26.9935
CASP9	-0.551812	2.96899	-8.57702	1.2185e-16	3.71098e-15	26.963
SPOCD1	1.04054	1.73277	8.57454	1.24156e-16	3.77768e-15	26.9446
C1orf112	-0.606066	2.51445	-8.57392	1.24746e-16	3.79211e-15	26.9399
CLTCL1	0.834276	2.11086	8.57292	1.2569e-16	3.81723e-15	26.9325
C4orf19	-1.20002	1.19181	-8.57114	1.27396e-16	3.86545e-15	26.9192
ABCA2	-0.94844	2.93629	-8.5657	1.3276e-16	4.02445e-15	26.8787
IK	-0.415115	6.13866	-8.56186	1.36678e-16	4.13941e-15	26.8501
IFT122	-0.595996	3.01653	-8.55402	1.45023e-16	4.38806e-15	26.7918
SLC6A2	1.36398	1.58332	8.55146	1.47866e-16	4.46993e-15	26.7727
LONP2	0.459043	4.38945	8.54544	1.54748e-16	4.67365e-15	26.728
ITFG1	0.504564	4.24075	8.54527	1.54941e-16	4.67517e-15	26.7268
SUSD4	-1.74242	3.55062	-8.54244	1.58303e-16	4.77217e-15	26.7057
SNX14	0.489861	3.88731	8.54141	1.59536e-16	4.80491e-15	26.698
CCNF	-0.717356	4.05133	-8.54069	1.60405e-16	4.82664e-15	26.6927
H1FX	-0.777018	7.97264	-8.53986	1.61409e-16	4.85237e-15	26.6866
PHGDH	-1.49445	4.45832	-8.53897	1.625e-16	4.88069e-15	26.6799
COL13A1	0.775623	1.94339	8.5388	1.62709e-16	4.88248e-15	26.6787
BCAR1	0.671498	5.04893	8.53572	1.66544e-16	4.99294e-15	26.6558
CDK5R1	1.05278	3.90722	8.53413	1.68558e-16	5.04869e-15	26.644
GUSB	-0.61436	5.32027	-8.53078	1.72867e-16	5.17302e-15	26.6191
ZNF566	-0.478184	1.3792	-8.52659	1.7842e-16	5.32953e-15	26.5881
ATG3	-0.454315	4.76877	-8.52659	1.78424e-16	5.32953e-15	26.588
AASDHPPT	0.634239	4.09138	8.52499	1.80591e-16	5.38933e-15	26.5762
MYO5C	-1.10714	1.72249	-8.52166	1.85193e-16	5.52163e-15	26.5514
GPD1L	-0.864466	3.2869	-8.51896	1.89003e-16	5.63009e-15	26.5314
TTTY14	-0.822593	0.624857	-8.51864	1.89449e-16	5.63822e-15	26.5291
MPP2	-0.828807	1.12618	-8.51609	1.93134e-16	5.74265e-15	26.5102
CBS	-0.434087	0.322831	-8.51561	1.93827e-16	5.75803e-15	26.5066
TP73	-1.01464	3.51933	-8.51456	1.9537e-16	5.79858e-15	26.4988
KEAP1	-0.5603	6.41521	-8.51216	1.9894e-16	5.89594e-15	26.481
ASTE1	-0.566035	3.03737	-8.51211	1.99011e-16	5.89594e-15	26.4807
REPS2	-0.604661	1.28446	-8.51009	2.02062e-16	5.98089e-15	26.4657
KRT19	-4.05498	7.36918	-8.50788	2.0546e-16	6.07242e-15	26.4493
UCP2	-1.23077	5.20228	-8.50784	2.05526e-16	6.07242e-15	26.449
SIRPA	1.09637	5.69162	8.50657	2.07506e-16	6.12536e-15	26.4396
AMY2B	-0.54423	0.554253	-8.5061	2.08232e-16	6.13788e-15	26.4362
FAM212B	-0.564056	2.0061	-8.50606	2.08306e-16	6.13788e-15	26.4358
B9D2	-0.687218	3.38013	-8.50255	2.13883e-16	6.29654e-15	26.4098
ZNF527	-0.396306	1.16826	-8.50118	2.16103e-16	6.35615e-15	26.3997
ARTN	1.4166	3.51065	8.50102	2.16363e-16	6.35808e-15	26.3985
SAMD4A	0.910628	2.29493	8.49899	2.19692e-16	6.45008e-15	26.3835
DBP	-0.881237	2.82911	-8.49855	2.20423e-16	6.46573e-15	26.3802
LINC00682	-0.239969	0.0452243	-8.49819	2.21019e-16	6.47741e-15	26.3776
GLT8D2	1.15475	2.97898	8.49769	2.21853e-16	6.496e-15	26.3739
FJX1	1.06606	4.6418	8.49591	2.24846e-16	6.57774e-15	26.3607
FOLR3	1.78412	1.879	8.49267	2.30396e-16	6.73408e-15	26.3367
ARRDC4	1.22332	4.53302	8.49068	2.33867e-16	6.82941e-15	26.322
GPR158	0.95579	1.15334	8.49002	2.35039e-16	6.85751e-15	26.3171
THAP10	-0.594811	1.97833	-8.48809	2.38478e-16	6.94571e-15	26.3028
PPIF	0.880726	7.63304	8.48808	2.38487e-16	6.94571e-15	26.3028
KCTD6	-0.518706	2.15095	-8.48701	2.40417e-16	6.99567e-15	26.2949
HNRNPH1	-0.526753	6.09624	-8.48631	2.41685e-16	7.02629e-15	26.2897
CD276	0.84908	6.20162	8.485	2.44073e-16	7.08941e-15	26.28
ECHDC2	-0.904567	2.55155	-8.47954	2.54314e-16	7.38032e-15	26.2396
GAD2	-0.0996085	0.0248726	-8.47918	2.55001e-16	7.39275e-15	26.237
TM7SF3	-0.846987	5.52961	-8.47908	2.55196e-16	7.39275e-15	26.2362
CNTRL	-0.644121	2.89105	-8.47719	2.58837e-16	7.4916e-15	26.2223
RAD51C	-0.583438	2.80886	-8.47683	2.59537e-16	7.50518e-15	26.2196
ATMIN	0.433574	5.08584	8.4763	2.60567e-16	7.5283e-15	26.2158
NKAPP1	-0.329807	0.831991	-8.47124	2.70676e-16	7.81347e-15	26.1783
RDH11	0.586075	5.36871	8.46952	2.74196e-16	7.90809e-15	26.1656
CDR2L	1.00014	4.34556	8.46199	2.90144e-16	8.36066e-15	26.1101
TRBV19	-1.03279	1.3879	-8.46145	2.91325e-16	8.38727e-15	26.1061
MFAP5	1.95585	3.58338	8.45774	2.99538e-16	8.61615e-15	26.0787
TLN2	0.781582	1.97723	8.4544	3.07137e-16	8.82696e-15	26.0541
STX1A	0.812629	2.63372	8.45182	3.13151e-16	8.99186e-15	26.0351
LINC00162	2.17802	2.84424	8.45162	3.13622e-16	8.99748e-15	26.0336
MAP4K5	0.566923	4.32616	8.45143	3.14053e-16	9.00193e-15	26.0322
PREP	0.450126	5.61009	8.44859	3.20822e-16	9.18789e-15	26.0113
DCP2	-0.438265	3.1528	-8.44822	3.21715e-16	9.2054e-15	26.0085
2024-03-02	-0.942009	2.25424	-8.44728	3.23974e-16	9.26191e-15	26.0017
NIFK	0.520981	6.0255	8.44435	3.31183e-16	9.45971e-15	25.98
NPPC	-1.53571	1.02047	-8.44118	3.39144e-16	9.67864e-15	25.9567
LSP1P2	-0.485277	0.182685	-8.44017	3.41722e-16	9.74369e-15	25.9492
ENTPD7	0.960642	4.24677	8.437	3.49918e-16	9.96868e-15	25.9259
SETMAR	-0.621268	2.70088	-8.43069	3.66843e-16	1.04417e-14	25.8795
FBXO25	-0.601791	2.81724	-8.42524	3.82121e-16	1.08672e-14	25.8394
CEP63	-0.4366	2.85588	-8.42497	3.82914e-16	1.08802e-14	25.8374
CEP44	-0.494795	2.44037	-8.42389	3.86014e-16	1.09588e-14	25.8294
TPCN2	1.00175	3.39935	8.42351	3.87105e-16	1.09802e-14	25.8267
PAXBP1	-0.484689	3.08112	-8.42329	3.87749e-16	1.09889e-14	25.825
NSL1	-0.476797	3.75495	-8.41997	3.97492e-16	1.12553e-14	25.8006
BRPF1	-0.438545	3.77319	-8.41665	4.07493e-16	1.15285e-14	25.7762
ZNF76	-0.510581	3.29064	-8.40722	4.37232e-16	1.23591e-14	25.707
MAP4K1	-1.05409	2.44382	-8.40307	4.51012e-16	1.27376e-14	25.6765
NCAPG2	-0.7085	3.99	-8.40115	4.57522e-16	1.29103e-14	25.6624
C6orf195	-0.114359	0.102939	-8.40026	4.60565e-16	1.29849e-14	25.6559
LINC00342	-1.03205	1.88959	-8.39858	4.66382e-16	1.31376e-14	25.6436
PARP1	-0.579347	6.24182	-8.39408	4.82322e-16	1.35749e-14	25.6105
ALDH1L2	1.16163	2.42791	8.3935	4.84381e-16	1.36211e-14	25.6063
ATP5A1	-0.569059	6.68829	-8.39314	4.85686e-16	1.3646e-14	25.6037
KSR1	-0.725663	2.73981	-8.3913	4.92417e-16	1.38232e-14	25.5902
NCR3	-0.682309	0.856171	-8.38765	5.05989e-16	1.4192e-14	25.5635
DSC1	2.33393	2.4845	8.38288	5.24324e-16	1.46937e-14	25.5285
NCDN	0.568384	4.59449	8.38149	5.29784e-16	1.4834e-14	25.5183
EXT2	0.7472	5.97325	8.3795	5.37693e-16	1.50425e-14	25.5037
FADS2	-1.40982	3.73181	-8.37773	5.44822e-16	1.52289e-14	25.4908
FANCG	-0.79368	4.45624	-8.37702	5.4772e-16	1.52968e-14	25.4856
DYDC2	-0.378611	0.251961	-8.37409	5.59833e-16	1.56217e-14	25.4641
H3F3A	-0.489156	4.66338	-8.36549	5.96847e-16	1.66404e-14	25.4012
AMFR	0.50632	5.75198	8.3615	6.14816e-16	1.71267e-14	25.372
C6orf120	0.543604	4.41569	8.35683	6.36575e-16	1.77177e-14	25.3378
HOXA-AS3	-0.345058	0.332384	-8.35615	6.39776e-16	1.77917e-14	25.3329
MLLT1	-0.488984	5.59308	-8.35515	6.4456e-16	1.79094e-14	25.3256
AKNA	-0.797871	3.1268	-8.35476	6.46429e-16	1.79461e-14	25.3227
KTN1	0.726696	5.6895	8.35135	6.63029e-16	1.83913e-14	25.2978
FAM182B	-0.597088	0.579207	-8.34635	6.88137e-16	1.90716e-14	25.2613
DENND2D	-0.685431	3.88939	-8.34457	6.97323e-16	1.93097e-14	25.2483
SOWAHC	0.898878	5.98221	8.34367	7.01978e-16	1.94222e-14	25.2417
TPGS2	-0.628543	4.19769	-8.34194	7.11047e-16	1.96564e-14	25.2291
IQCG	-1.22846	2.96807	-8.3409	7.16585e-16	1.97928e-14	25.2215
GCH1	-0.803122	4.10442	-8.3374	7.35444e-16	2.02965e-14	25.196
OTUB1	0.471379	6.24408	8.33673	7.39114e-16	2.03806e-14	25.1911
CARD18	1.90627	2.14551	8.3354	7.46436e-16	2.05651e-14	25.1814
PLBD2	0.65076	5.83963	8.33402	7.5414e-16	2.07598e-14	25.1713
RBMXL1	-0.58556	3.85669	-8.33172	7.67085e-16	2.10984e-14	25.1546
TMED3	0.637325	4.12682	8.33061	7.73427e-16	2.12549e-14	25.1465
SYK	-0.950492	5.1909	-8.33049	7.74131e-16	2.12564e-14	25.1456
MEIS3	0.999594	2.22451	8.3295	7.79863e-16	2.13958e-14	25.1384
PPP2R1B	0.624669	4.0166	8.32808	7.88088e-16	2.16033e-14	25.128
PLA2G2D	-1.32448	1.16176	-8.32721	7.93214e-16	2.17255e-14	25.1217
RRM1	-0.597529	6.49015	-8.3258	8.01528e-16	2.19349e-14	25.1114
OXNAD1	-0.482543	2.39068	-8.32533	8.04336e-16	2.19933e-14	25.108
TMEM143	-0.557232	2.20212	-8.32029	8.35011e-16	2.28129e-14	25.0712
SFI1	-0.538931	2.2361	-8.31643	8.59191e-16	2.34539e-14	25.0432
IGFL1	2.75833	5.39206	8.31118	8.93287e-16	2.43643e-14	25.0049
KRT16P5	1.83067	2.97069	8.3106	8.97151e-16	2.44492e-14	25.0007
EEFSEC	-0.546324	5.18799	-8.30855	9.10898e-16	2.48032e-14	24.9858
PRDX2	-1.00995	7.50038	-8.30813	9.13708e-16	2.4859e-14	24.9827
PPP1R3E	-0.566565	1.9814	-8.30778	9.16072e-16	2.49025e-14	24.9802
LTBP1	1.42059	5.80957	8.30693	9.21894e-16	2.50399e-14	24.974
MTMR8	-0.495178	0.557174	-8.30539	9.32454e-16	2.53057e-14	24.9628
BCL11A	-0.91218	3.10851	-8.30435	9.39632e-16	2.54793e-14	24.9552
RNF207	-0.855685	1.75549	-8.30329	9.47042e-16	2.56589e-14	24.9475
LRRC59	0.517587	7.04162	8.30226	9.54277e-16	2.58335e-14	24.94
NDUFB4	-0.582975	7.12881	-8.2984	9.81963e-16	2.6561e-14	24.9119
ALDH1L1-AS2	-0.210838	0.0901658	-8.29425	1.01254e-15	2.73653e-14	24.8818
NR1I3	-0.316836	0.540307	-8.2929	1.02274e-15	2.76182e-14	24.872
NPHS1	-0.254509	0.104043	-8.292	1.02959e-15	2.77801e-14	24.8654
TGFBI	1.76292	7.73491	8.28839	1.05741e-15	2.85073e-14	24.8392
ZNF10	-0.558206	1.55909	-8.28812	1.05954e-15	2.85412e-14	24.8372
C3orf17	-0.467465	4.32041	-8.28486	1.08536e-15	2.92126e-14	24.8136
AES	-0.557659	7.13766	-8.2822	1.10688e-15	2.97673e-14	24.7943
IGHM	-2.83967	5.75131	-8.27884	1.13476e-15	3.0492e-14	24.7699
SPRR4	2.57957	3.64471	8.27854	1.13728e-15	3.05346e-14	24.7677
SPAG5	-0.725091	4.39318	-8.27626	1.15657e-15	3.10268e-14	24.7512
SPTLC3	1.28679	2.22228	8.27502	1.1672e-15	3.12864e-14	24.7422
ZNF354C	-0.686779	1.26779	-8.27225	1.19128e-15	3.19057e-14	24.7221
ALOXE3	1.65014	2.86393	8.27163	1.19675e-15	3.20257e-14	24.7176
RIN1	1.06933	4.65585	8.27091	1.20317e-15	3.21713e-14	24.7124
SLC44A2	-0.691366	6.36733	-8.27062	1.20577e-15	3.22143e-14	24.7102
GEN1	-0.544409	2.54223	-8.26916	1.21885e-15	3.25372e-14	24.6996
SRSF3	-0.372672	6.69089	-8.26863	1.22359e-15	3.26371e-14	24.6958
SLC44A5	1.14587	2.76502	8.26627	1.24505e-15	3.31825e-14	24.6787
GPR68	1.34	4.80117	8.25999	1.30413e-15	3.47285e-14	24.6332
LHX1	0.974075	0.981962	8.25829	1.32055e-15	3.51372e-14	24.6209
LINC00426	-0.445724	0.597959	-8.25753	1.328e-15	3.53066e-14	24.6154
PHLDB1	0.830296	2.56493	8.25623	1.34078e-15	3.55949e-14	24.606
TPD52L2	0.563217	6.77563	8.25621	1.34102e-15	3.55949e-14	24.6058
LACTB	0.535413	4.03495	8.25602	1.3429e-15	3.56158e-14	24.6044
LCE3D	3.18872	6.00545	8.25578	1.34524e-15	3.56488e-14	24.6027
MAP1LC3B	0.467201	5.34988	8.25185	1.3848e-15	3.66676e-14	24.5742
IRAK3	-0.843399	1.84303	-8.2515	1.38837e-15	3.67322e-14	24.5717
WDR90	-0.695487	2.74123	-8.24997	1.40411e-15	3.71184e-14	24.5606
VAMP1	-0.702196	2.12234	-8.24928	1.41127e-15	3.72777e-14	24.5556
LRRC41	0.446682	5.05636	8.24418	1.46531e-15	3.86738e-14	24.5187
NCK1	-0.761892	5.24398	-8.24375	1.46994e-15	3.87646e-14	24.5156
RPA1	-0.524947	6.06755	-8.24091	1.50098e-15	3.95511e-14	24.4951
LCE3E	2.94716	4.46159	8.23957	1.51585e-15	3.99108e-14	24.4854
SIDT2	0.530415	3.56141	8.23824	1.53071e-15	4.02697e-14	24.4758
KIF2C	-0.745773	5.19805	-8.23766	1.53727e-15	4.04095e-14	24.4716
LINC00909	-0.540379	2.34892	-8.23709	1.54379e-15	4.05485e-14	24.4675
SESN3	1.20245	4.80064	8.23631	1.55263e-15	4.07478e-14	24.4619
FLRT3	1.98237	3.1398	8.23597	1.55658e-15	4.08186e-14	24.4594
MDM2	-0.621828	4.00389	-8.2344	1.57467e-15	4.12598e-14	24.448
POU4F1	-0.663829	0.443737	-8.23339	1.58634e-15	4.15323e-14	24.4408
2024-09-01	-0.934448	2.42387	-8.2281	1.64932e-15	4.31466e-14	24.4025
KHDC1L	1.74324	2.35097	8.22595	1.67564e-15	4.38e-14	24.387
BACE1	0.736579	3.82714	8.22559	1.68006e-15	4.38804e-14	24.3844
GNA12	0.677053	5.48109	8.22471	1.69091e-15	4.41286e-14	24.3781
KANSL2	-0.436983	4.58974	-8.2244	1.69483e-15	4.41956e-14	24.3758
RBM7	0.456807	3.07117	8.22337	1.70765e-15	4.44944e-14	24.3684
KIAA1456	-0.392987	0.356225	-8.22278	1.71513e-15	4.46536e-14	24.3641
APCDD1L	1.40835	2.02604	8.21782	1.77873e-15	4.62724e-14	24.3283
EVA1A	1.41226	3.01602	8.21531	1.81194e-15	4.70989e-14	24.3102
BCL2L14	-0.671186	0.762671	-8.21412	1.82779e-15	4.7473e-14	24.3016
MED17	0.512667	2.983	8.21363	1.83433e-15	4.76051e-14	24.2981
TRBV9	-0.893733	1.0988	-8.21098	1.87049e-15	4.85049e-14	24.2789
IL2RG	-1.38213	4.62009	-8.21059	1.87573e-15	4.86023e-14	24.2762
ARHGEF19	-0.885577	4.98148	-8.20888	1.89945e-15	4.91779e-14	24.2638
HMGN2P5	-0.769024	2.62104	-8.2041	1.96725e-15	5.08624e-14	24.2294
ECI1	-0.740354	5.15604	-8.20408	1.96763e-15	5.08624e-14	24.2292
SP5	-0.847063	0.725491	-8.20374	1.9725e-15	5.0948e-14	24.2268
DDX12P	-0.751916	1.76335	-8.20288	1.98502e-15	5.12035e-14	24.2205
SLC16A2	1.34836	3.55553	8.20284	1.98553e-15	5.12035e-14	24.2203
SLC35E4	0.700285	2.47958	8.20096	2.01321e-15	5.18763e-14	24.2067
FCF1P6	-0.180069	0.0603223	-8.19441	2.11224e-15	5.43852e-14	24.1595
IGFL3	2.15662	2.22499	8.19144	2.15864e-15	5.5536e-14	24.1382
CSPG5	-0.639885	0.773942	-8.1908	2.16888e-15	5.57557e-14	24.1335
SQLE	0.887683	6.46395	8.19032	2.17654e-15	5.59084e-14	24.1301
IKBKE	-0.699752	4.29732	-8.1902	2.17847e-15	5.5914e-14	24.1292
KIAA1683	-0.485645	0.542761	-8.18632	2.2413e-15	5.74816e-14	24.1013
TRBJ2-2P	-1.13677	0.973833	-8.18068	2.33568e-15	5.98551e-14	24.0608
SLC52A2	0.583906	6.46576	8.1778	2.38547e-15	6.10829e-14	24.0401
FAM64A	-0.944197	3.47639	-8.17734	2.39353e-15	6.12414e-14	24.0367
GPR1	1.41296	2.57476	8.17556	2.42495e-15	6.19966e-14	24.0239
DHRS13	-0.722568	2.53097	-8.17506	2.43385e-15	6.21755e-14	24.0203
CALD1	1.0496	5.8399	8.1708	2.51083e-15	6.4092e-14	23.9898
P4HTM	-0.757753	2.21062	-8.16995	2.52657e-15	6.44434e-14	23.9836
OCA2	-1.05086	0.787467	-8.16926	2.53941e-15	6.47203e-14	23.9786
PNLIPRP3	2.18042	2.52715	8.16906	2.54301e-15	6.47614e-14	23.9773
LMAN1	-0.664776	5.80408	-8.16895	2.5452e-15	6.47667e-14	23.9764
TSPYL2	-0.695918	3.13015	-8.1671	2.57983e-15	6.55969e-14	23.9631
PBK	-0.910932	4.40447	-8.16494	2.62085e-15	6.6588e-14	23.9476
FAM25A	2.88746	5.18062	8.16391	2.64066e-15	6.70391e-14	23.9403
ZNF319	0.671234	3.69547	8.16263	2.66559e-15	6.76194e-14	23.931
ZSCAN31	0.978335	2.86663	8.15319	2.85594e-15	7.23918e-14	23.8633
CDCA7	-1.022	4.16459	-8.14866	2.95194e-15	7.47671e-14	23.8308
OLFM1	-1.7571	2.93195	-8.1478	2.97048e-15	7.51784e-14	23.8247
B3GNT4	0.807315	1.69427	8.14724	2.98275e-15	7.54306e-14	23.8206
FAAH2	-1.0242	3.00151	-8.14175	3.10458e-15	7.84506e-14	23.7813
TSC22D2	0.848	3.85176	8.1335	3.29707e-15	8.32505e-14	23.7222
SIAE	0.686408	2.82793	8.13209	3.33115e-15	8.40458e-14	23.7121
BNC1	1.34641	5.90781	8.12964	3.3912e-15	8.5447e-14	23.6946
INPP5B	-0.364431	2.65462	-8.12961	3.39192e-15	8.5447e-14	23.6944
MARVELD1	0.870593	6.01453	8.12859	3.41731e-15	8.60204e-14	23.6871
FMNL2	0.814991	4.77298	8.12646	3.47074e-15	8.7298e-14	23.6718
KCNK6	0.974305	5.07961	8.12378	3.53926e-15	8.89528e-14	23.6526
FCRL2	-0.38939	0.27387	-8.12132	3.60316e-15	9.04892e-14	23.6351
BCORP1	-0.112164	0.0640907	-8.12111	3.60873e-15	9.05595e-14	23.6335
USP4	-0.434508	4.26157	-8.11796	3.69237e-15	9.25872e-14	23.611
OGG1	-0.446199	2.15389	-8.11494	3.7745e-15	9.45741e-14	23.5894
CNOT10	-0.410667	3.8472	-8.11318	3.82317e-15	9.57201e-14	23.5769
GTF3C5	-0.552642	5.97893	-8.11266	3.83772e-15	9.60107e-14	23.5731
FAM26E	0.802146	1.57893	8.11185	3.86036e-15	9.6503e-14	23.5674
IER3IP1	-0.582301	4.95018	-8.11074	3.89181e-15	9.72147e-14	23.5594
DEPDC4	-0.304424	0.705327	-8.11022	3.90643e-15	9.75054e-14	23.5557
TRAIP	-0.707708	2.71643	-8.10858	3.95341e-15	9.86028e-14	23.544
USP49	-0.387788	1.35989	-8.10419	4.08161e-15	1.01722e-13	23.5126
DUSP18	0.59699	2.2608	8.10363	4.09824e-15	1.02059e-13	23.5086
KRT86	-0.870147	1.376	-8.10216	4.14234e-15	1.03079e-13	23.4981
SENP1	-0.46065	3.61073	-8.10166	4.15723e-15	1.0337e-13	23.4946
RABL2A	-0.502043	1.3377	-8.10092	4.17969e-15	1.0385e-13	23.4893
ID2	-1.04742	4.91097	-8.09895	4.23996e-15	1.05262e-13	23.4753
MYBL2	-0.821422	6.51019	-8.09886	4.24299e-15	1.05262e-13	23.4746
COPS7A	0.485299	6.33615	8.09628	4.32311e-15	1.07169e-13	23.4562
DCAF11	-0.438844	4.9952	-8.09583	4.3372e-15	1.07436e-13	23.453
C15orf56	-0.341806	0.322509	-8.09244	4.44533e-15	1.10031e-13	23.4288
LHX5	1.03452	1.32931	8.09224	4.45189e-15	1.1011e-13	23.4274
TRPV3	1.23873	2.12866	8.09108	4.48954e-15	1.10957e-13	23.4191
PDPN	1.3799	6.4445	8.0901	4.52167e-15	1.11667e-13	23.4121
PUS3	0.489107	3.99811	8.08521	4.68524e-15	1.15619e-13	23.3772
MYO10	0.809468	4.78956	8.08398	4.72713e-15	1.16533e-13	23.3685
FMR1	-0.447915	4.06751	-8.08391	4.72944e-15	1.16533e-13	23.368
PLAU	1.27722	7.96043	8.07935	4.88873e-15	1.20367e-13	23.3355
ING4	-0.709988	4.47323	-8.07871	4.91153e-15	1.20838e-13	23.3309
ZBED2	1.53421	4.45344	8.07027	5.22137e-15	1.28364e-13	23.2709
CIAPIN1	0.453844	5.5565	8.06691	5.34992e-15	1.31425e-13	23.247
CCDC158	-0.124299	0.109687	-8.05922	5.65679e-15	1.38821e-13	23.1922
OSER1-AS1	-0.792079	2.24518	-8.05915	5.6595e-15	1.38821e-13	23.1917
OR7E14P	-1.04553	1.69768	-8.05595	5.79201e-15	1.41965e-13	23.169
TMPRSS3	-0.873065	0.882183	-8.05478	5.84143e-15	1.43069e-13	23.1607
PPT2	0.646561	3.39555	8.05451	5.853e-15	1.43245e-13	23.1587
NDN	1.39904	3.99148	8.05305	5.91485e-15	1.4465e-13	23.1484
RCC2P6	-0.14904	0.133678	-8.05231	5.94671e-15	1.45231e-13	23.1431
KRT1	3.83171	6.12674	8.05229	5.94749e-15	1.45231e-13	23.143
AGAP2-AS1	0.624789	5.1114	8.05121	5.9944e-15	1.46267e-13	23.1353
KCTD21	0.677375	3.27244	8.04993	6.04993e-15	1.47512e-13	23.1263
GPR25	-0.785955	0.793012	-8.04832	6.12104e-15	1.49134e-13	23.1148
SUZ12	-0.530423	4.35256	-8.04625	6.21311e-15	1.51265e-13	23.1001
TIGD3	-0.581395	0.957623	-8.04489	6.27481e-15	1.52653e-13	23.0904
PCNXL2	0.496717	2.10964	8.0445	6.29237e-15	1.52966e-13	23.0877
ENPEP	0.746896	1.8275	8.04179	6.41708e-15	1.55882e-13	23.0684
RARA	0.525995	4.34062	8.04014	6.4941e-15	1.57635e-13	23.0567
NEK2	-0.773446	4.20396	-8.03937	6.53044e-15	1.584e-13	23.0512
SIM1	-0.386765	0.153873	-8.03866	6.56385e-15	1.59092e-13	23.0462
PTPRZ1	1.41315	4.60044	8.03118	6.92817e-15	1.67797e-13	22.9932
DEF8	0.490583	4.15654	8.02746	7.11687e-15	1.7224e-13	22.9668
BBS2	0.507877	3.01751	8.02355	7.32077e-15	1.77043e-13	22.9391
AATK	0.473563	1.17053	8.01995	7.5134e-15	1.81567e-13	22.9136
TNFRSF1A	0.479013	7.14424	8.01643	7.70654e-15	1.86097e-13	22.8887
PVR	0.676841	5.44586	8.00935	8.11057e-15	1.95709e-13	22.8385
SMC4	-0.955044	4.69516	-8.00378	8.44252e-15	2.03568e-13	22.7991
MMP2	1.5125	7.23835	7.99813	8.79321e-15	2.11868e-13	22.7592
XPO6	0.405644	5.77132	7.99716	8.85487e-15	2.13196e-13	22.7523
NFATC2IP	-0.408233	4.59269	-7.99017	9.31166e-15	2.24029e-13	22.703
LTA	-0.683358	1.10884	-7.98742	9.49752e-15	2.28332e-13	22.6836
SP1	-0.506663	5.40838	-7.98473	9.68356e-15	2.32634e-13	22.6645
PRC1	-0.701814	5.21131	-7.98455	9.69573e-15	2.32755e-13	22.6633
FAM45A	0.452254	2.94606	7.98396	9.73729e-15	2.3358e-13	22.6591
LINC00852	-0.486156	1.10191	-7.98092	9.95262e-15	2.38571e-13	22.6376
TMEM106C	-0.609263	5.74837	-7.97988	1.00269e-14	2.40175e-13	22.6303
CCDC180	-0.0787798	0.0777097	-7.97939	1.00622e-14	2.40844e-13	22.6269
RNF214	0.45972	3.15316	7.97704	1.02341e-14	2.44779e-13	22.6103
TGFA	1.09496	5.35985	7.97597	1.03132e-14	2.46489e-13	22.6027
SRSF7	-0.428068	6.21059	-7.97541	1.03544e-14	2.47294e-13	22.5988
MFSD2A	0.984535	4.29298	7.97452	1.04208e-14	2.48698e-13	22.5925
CASC10	0.741813	1.58928	7.9684	1.08893e-14	2.59504e-13	22.5494
C16orf74	0.999774	4.69815	7.9684	1.08895e-14	2.59504e-13	22.5493
CENPO	-0.519717	3.25936	-7.96492	1.11645e-14	2.65863e-13	22.5249
OGFRL1	-0.79972	4.00322	-7.95987	1.15764e-14	2.75329e-13	22.4893
MPC1	-0.618723	4.94075	-7.95984	1.15789e-14	2.75329e-13	22.4891
TLE2	-1.06619	2.39453	-7.95588	1.19128e-14	2.83063e-13	22.4612
DRGX	-0.635827	0.187667	-7.95193	1.2255e-14	2.90982e-13	22.4334
FAM102B	-0.622546	2.6273	-7.94975	1.24484e-14	2.9536e-13	22.418
DDX19A	0.360768	4.03078	7.9475	1.2651e-14	2.99949e-13	22.4022
HNRNPA3	-0.481761	7.11594	-7.94734	1.26649e-14	3.00062e-13	22.4011
CTSC	0.957928	6.28124	7.94615	1.27737e-14	3.02418e-13	22.3927
TMEM80	-0.661229	3.28592	-7.94588	1.27981e-14	3.02776e-13	22.3909
KRT9	1.29052	2.09333	7.94555	1.28287e-14	3.0328e-13	22.3885
NLRC3	-0.656806	1.43544	-7.93698	1.36406e-14	3.22242e-13	22.3283
PCLO	-0.70306	0.743368	-7.93617	1.37204e-14	3.23894e-13	22.3226
TBCD	-0.491542	4.13683	-7.93588	1.37484e-14	3.24319e-13	22.3206
LIPK	1.43649	1.77838	7.9352	1.38158e-14	3.25675e-13	22.3158
ADI1	-0.535946	5.28601	-7.92983	1.43573e-14	3.38194e-13	22.278
PAX9	-1.34389	3.31364	-7.92865	1.44787e-14	3.40809e-13	22.2698
ZNF746	0.466053	3.10897	7.92766	1.45814e-14	3.42979e-13	22.2628
ARHGAP26-AS1	-0.219206	0.119864	-7.92636	1.4718e-14	3.45943e-13	22.2537
BOK	0.816807	5.264	7.92569	1.47891e-14	3.47363e-13	22.249
SLC52A3	1.10869	3.30969	7.92367	1.50039e-14	3.52155e-13	22.2348
PHPT1	-0.803246	6.46984	-7.92319	1.50552e-14	3.53105e-13	22.2315
CTTN	1.18608	7.42216	7.92241	1.51396e-14	3.54829e-13	22.226
ATPAF1	-0.432966	4.22975	-7.92187	1.5198e-14	3.55942e-13	22.2222
MME	1.36465	2.24468	7.92125	1.52661e-14	3.57282e-13	22.2178
MAK	-0.288733	0.384753	-7.92006	1.53964e-14	3.60073e-13	22.2095
ARSI	1.63782	4.30089	7.9186	1.55573e-14	3.63574e-13	22.1993
UBR1	0.50793	3.055	7.91789	1.56371e-14	3.65178e-13	22.1943
SLC38A5	1.76155	5.18576	7.91558	1.58966e-14	3.70973e-13	22.1781
RPSAP52	1.16465	1.35384	7.91499	1.59641e-14	3.72283e-13	22.1739
EXOSC5	-0.600571	5.53139	-7.91443	1.60286e-14	3.73519e-13	22.17
LINC01018	-0.65642	0.475056	-7.91417	1.60579e-14	3.73936e-13	22.1682
DSCAML1	-0.263834	0.164363	-7.91379	1.61011e-14	3.74674e-13	22.1656
LGALSL	1.19006	5.05702	7.90636	1.69787e-14	3.94816e-13	22.1135
PSMD7	0.411698	6.74059	7.90448	1.72086e-14	3.99876e-13	22.1003
SCARB1	0.860357	3.81151	7.90265	1.74344e-14	4.04835e-13	22.0875
DDX11-AS1	-0.505517	0.825807	-7.90162	1.75635e-14	4.07544e-13	22.0803
NLRX1	0.892939	4.68002	7.89476	1.84442e-14	4.27676e-13	22.0323
IL12A	-0.508928	0.567235	-7.89277	1.87072e-14	4.33425e-13	22.0184
POLE2	-0.70021	3.0963	-7.89269	1.87187e-14	4.33425e-13	22.0178
PLEC	0.900929	7.61068	7.89251	1.87427e-14	4.33671e-13	22.0165
CLDN3	-1.89468	1.62036	-7.89211	1.87958e-14	4.34592e-13	22.0137
ZNF266	-0.574538	3.7451	-7.88942	1.91602e-14	4.42704e-13	21.9949
KIAA1919	0.478432	1.97853	7.88727	1.9456e-14	4.49098e-13	21.9799
SEPSECS	-0.416911	2.25134	-7.88721	1.94644e-14	4.49098e-13	21.9794
MICAL2	1.05481	3.62252	7.88326	2.00199e-14	4.61351e-13	21.9518
SDR9C7	2.12648	3.81189	7.88323	2.00237e-14	4.61351e-13	21.9516
PPP1R14B	0.626137	7.79353	7.88147	2.02762e-14	4.66838e-13	21.9393
TMC7	0.755799	1.86796	7.87462	2.12898e-14	4.8983e-13	21.8915
BEND6	0.68641	1.41134	7.8741	2.13686e-14	4.91297e-13	21.8879
UCK1	-0.525388	5.01802	-7.87348	2.14642e-14	4.93148e-13	21.8835
GOSR2	0.373831	3.56169	7.87319	2.15073e-14	4.9379e-13	21.8815
GFOD2	0.626543	3.5833	7.87235	2.16368e-14	4.96414e-13	21.8756
CCDC34	-0.770016	3.51442	-7.8717	2.17366e-14	4.98354e-13	21.8711
PDCL3P4	-0.634577	0.895638	-7.86862	2.22193e-14	5.0896e-13	21.8496
ACP6	-0.551283	1.26737	-7.86855	2.22304e-14	5.0896e-13	21.8491
GJB2	1.89566	9.47828	7.86837	2.2258e-14	5.09235e-13	21.8479
ANPEP	1.02731	3.8955	7.8681	2.23008e-14	5.09859e-13	21.846
ANKRD44	-0.555754	1.40109	-7.86798	2.23203e-14	5.09946e-13	21.8451
TIGD7	-0.438733	0.939399	-7.86758	2.2384e-14	5.10962e-13	21.8423
CREB5	0.832826	1.73816	7.8675	2.23961e-14	5.10962e-13	21.8418
CLCF1	1.07968	3.53975	7.8659	2.26523e-14	5.16448e-13	21.8306
TCERG1L	-0.563632	0.342629	-7.86372	2.30074e-14	5.24177e-13	21.8154
TRIM59	-0.653805	2.46716	-7.85996	2.36295e-14	5.37975e-13	21.7892
RALY	-0.499257	6.20903	-7.85757	2.4034e-14	5.46803e-13	21.7725
KLRG1	-0.413532	0.634387	-7.85707	2.41208e-14	5.48394e-13	21.769
PRR9	2.53677	2.73687	7.85683	2.41613e-14	5.48934e-13	21.7674
HAAO	-0.868298	1.81765	-7.85673	2.41784e-14	5.4894e-13	21.7667
POGZ	-0.465261	3.95368	-7.85389	2.46715e-14	5.59747e-13	21.7469
KRT6B	2.16162	10.8695	7.85365	2.47132e-14	5.60304e-13	21.7452
HCN3	-0.608534	1.90819	-7.85309	2.48127e-14	5.62169e-13	21.7413
ZNF141	-0.428888	1.43925	-7.85298	2.4832e-14	5.62215e-13	21.7405
ZNF285B	-0.19769	0.206907	-7.8526	2.48977e-14	5.63312e-13	21.7379
FNDC4	0.913741	2.83473	7.85144	2.51047e-14	5.67602e-13	21.7298
OBSL1	0.866908	3.56714	7.84918	2.5511e-14	5.7639e-13	21.714
SPICE1	-0.578563	2.63162	-7.849	2.55426e-14	5.76705e-13	21.7128
WDR43	0.496669	5.58783	7.84782	2.5758e-14	5.81165e-13	21.7046
RGL4	-0.296478	0.539039	-7.84258	2.67348e-14	6.02787e-13	21.6681
SEMA6B	0.823608	3.26205	7.83929	2.73648e-14	6.16568e-13	21.6452
RUNDC3A	1.06689	1.56183	7.83673	2.78666e-14	6.27441e-13	21.6274
ZNF718	-0.694279	1.67852	-7.8366	2.7892e-14	6.2758e-13	21.6265
TSEN34	-0.44712	5.44926	-7.83428	2.83552e-14	6.37562e-13	21.6103
PAM	0.77888	5.30831	7.8318	2.88581e-14	6.48423e-13	21.5931
VHL	-0.535994	4.37899	-7.82559	3.01573e-14	6.77149e-13	21.5499
EMP2	-0.782671	5.99955	-7.82462	3.03638e-14	6.81317e-13	21.5432
CD6	-0.959632	2.24471	-7.82425	3.0445e-14	6.8267e-13	21.5406
MYOF	0.879101	6.36799	7.82376	3.05493e-14	6.84539e-13	21.5372
RBP3	-0.122758	0.0640425	-7.82313	3.06861e-14	6.87134e-13	21.5329
CDKN1C	-1.10974	3.36501	-7.82212	3.09067e-14	6.91599e-13	21.5258
RRP12	0.572809	4.50947	7.82197	3.09403e-14	6.91876e-13	21.5248
HES6	-1.08258	3.23182	-7.81901	3.15943e-14	7.06016e-13	21.5042
MPZL1	0.525289	6.27964	7.81735	3.19691e-14	7.13905e-13	21.4927
LRRC48	-0.329784	0.875735	-7.81706	3.20338e-14	7.14704e-13	21.4907
ALDH16A1	-0.582897	5.11906	-7.817	3.20487e-14	7.14704e-13	21.4902
POLA2	-0.596947	4.01332	-7.81687	3.20778e-14	7.14865e-13	21.4893
UPF3B	-0.604492	4.3362	-7.81534	3.24255e-14	7.22121e-13	21.4788
DAAM1	0.834128	4.2129	7.81492	3.25231e-14	7.23799e-13	21.4758
PLCL2	-0.716562	1.7434	-7.81458	3.26009e-14	7.25037e-13	21.4735
SCML1	-0.662066	2.26384	-7.81371	3.28028e-14	7.29031e-13	21.4674
CDH7	-0.128071	0.0303447	-7.81266	3.30486e-14	7.33994e-13	21.4601
CSPG4	1.70154	5.01619	7.81212	3.31735e-14	7.36267e-13	21.4564
KRT16	2.14181	11.8014	7.81039	3.35834e-14	7.44857e-13	21.4444
POU2AF1	-1.31881	2.08706	-7.8074	3.43015e-14	7.60268e-13	21.4236
HIGD2A	-0.576624	7.45637	-7.80681	3.44447e-14	7.62924e-13	21.4195
PTP4A1	0.670475	6.46585	7.80655	3.45078e-14	7.63804e-13	21.4177
GLS	0.718684	4.57426	7.80476	3.49456e-14	7.72969e-13	21.4054
MAP3K15	-0.187447	0.129433	-7.80209	3.56122e-14	7.87183e-13	21.3868
DYNC1I2	0.498596	5.72978	7.80002	3.61368e-14	7.98238e-13	21.3725
SLC7A11	1.65664	3.03743	7.79895	3.64113e-14	8.03756e-13	21.3651
NFASC	0.701479	1.60462	7.79818	3.66111e-14	8.07621e-13	21.3597
LGALS9	-1.10483	4.23976	-7.79711	3.68872e-14	8.13163e-13	21.3523
MAP2K4	0.497425	4.45655	7.79488	3.74742e-14	8.25126e-13	21.3368
DUSP6	1.08317	5.56535	7.79485	3.74804e-14	8.25126e-13	21.3367
CCDC146	-0.833723	2.00114	-7.79363	3.78069e-14	8.31751e-13	21.3282
CDHR1	1.47623	2.93818	7.79258	3.80878e-14	8.37368e-13	21.3209
CASP4	0.893637	4.75148	7.78927	3.89893e-14	8.5661e-13	21.298
DDX46	-0.370341	4.39624	-7.78773	3.94137e-14	8.65352e-13	21.2873
FAM215A	-0.198016	0.112855	-7.78256	4.08784e-14	8.96906e-13	21.2516
INTS10	-0.520217	4.37779	-7.78085	4.13736e-14	9.07162e-13	21.2398
KIAA1841	-0.481197	2.23127	-7.7799	4.16544e-14	9.12707e-13	21.2331
HMGB1P45	-0.137602	0.0436813	-7.77801	4.22108e-14	9.23812e-13	21.2201
IRF2BP1	-0.529644	4.79482	-7.77799	4.22178e-14	9.23812e-13	21.2199
FCRL3	-0.561324	0.607534	-7.77789	4.2247e-14	9.23832e-13	21.2193
INPP1	-0.941123	4.80509	-7.77668	4.26088e-14	9.31119e-13	21.2109
CHMP7	-0.42703	4.67205	-7.77539	4.29997e-14	9.38957e-13	21.2019
OSTM1	0.61096	4.38662	7.7753	4.3025e-14	9.38957e-13	21.2014
PLCD3	0.902228	4.49954	7.77459	4.3242e-14	9.43063e-13	21.1964
GCDH	-0.531081	3.92441	-7.77407	4.3402e-14	9.4592e-13	21.1928
CDC27	0.381749	4.92177	7.77198	4.40445e-14	9.59282e-13	21.1784
PMAIP1	-0.911531	4.87189	-7.77068	4.44503e-14	9.67477e-13	21.1694
INA	-1.24133	0.85973	-7.76924	4.49025e-14	9.76667e-13	21.1595
GPKOW	-0.382704	5.44586	-7.76862	4.51015e-14	9.80343e-13	21.1551
PHF1	-0.531464	4.83177	-7.76532	4.61621e-14	1.00273e-12	21.1323
NAP1L2	1.14768	1.77747	7.75825	4.85179e-14	1.0532e-12	21.0835
WDR31	-0.519694	1.56198	-7.75482	4.97024e-14	1.07755e-12	21.0599
KDM8	-0.37419	1.77224	-7.75481	4.97055e-14	1.07755e-12	21.0598
LINC00704	1.07775	1.42324	7.75147	5.08859e-14	1.1024e-12	21.0368
TOP2B	-0.561851	5.54007	-7.74951	5.15936e-14	1.11657e-12	21.0233
CCDC28B	-0.927187	2.53095	-7.74947	5.1608e-14	1.11657e-12	21.023
USP2	1.30924	2.45919	7.74692	5.25405e-14	1.13599e-12	21.0054
TATDN2	-0.446942	3.87569	-7.74647	5.27103e-14	1.1389e-12	21.0023
SLC25A38	-0.492104	4.86413	-7.74541	5.31034e-14	1.14664e-12	20.995
PXDN	1.33268	4.62686	7.74422	5.35505e-14	1.15553e-12	20.9868
GDPD2	1.84784	2.68557	7.74354	5.38053e-14	1.16026e-12	20.9821
RNF157	-0.562733	0.803297	-7.74217	5.43259e-14	1.17071e-12	20.9727
ANO10	0.537433	3.89004	7.74208	5.43617e-14	1.17071e-12	20.972
EXOC6B	0.685696	4.45733	7.73934	5.5416e-14	1.19263e-12	20.9532
PPM1M	-0.596099	3.57847	-7.73467	5.72641e-14	1.23159e-12	20.921
CDC25A	-0.714807	3.09955	-7.73408	5.75042e-14	1.23594e-12	20.9169
PCSK5	1.07142	2.30192	7.73383	5.76028e-14	1.23652e-12	20.9152
APOBEC3C	-0.746388	6.14144	-7.73382	5.76066e-14	1.23652e-12	20.9152
DCK	-0.590479	4.50144	-7.73129	5.86392e-14	1.25785e-12	20.8977
PARPBP	-0.592971	2.61426	-7.72974	5.92796e-14	1.27076e-12	20.8871
WEE1	-0.685576	3.91833	-7.72819	5.99292e-14	1.28384e-12	20.8764
ZMYND10	-0.511916	0.466258	-7.72668	6.05667e-14	1.29664e-12	20.866
GOT1	-0.550796	6.03953	-7.72483	6.13583e-14	1.31273e-12	20.8533
GLE1	-0.499356	5.46675	-7.7214	6.28537e-14	1.34384e-12	20.8297
BFSP1	0.841676	2.14891	7.72045	6.3274e-14	1.35194e-12	20.8231
TRIM28	-0.474529	8.03633	-7.71929	6.37889e-14	1.36205e-12	20.8152
TMED1	-0.482953	4.60324	-7.7185	6.41452e-14	1.36877e-12	20.8097
NTM	0.938133	2.09636	7.71778	6.44716e-14	1.37483e-12	20.8048
ZNF700	-0.521275	2.93571	-7.71446	6.59884e-14	1.40626e-12	20.782
DNA2	-0.583858	2.39714	-7.71299	6.66693e-14	1.41984e-12	20.7719
ZAR1	-0.170223	0.0948509	-7.71228	6.70038e-14	1.42604e-12	20.767
APOBEC3H	-0.757923	1.36104	-7.71022	6.79789e-14	1.44585e-12	20.7528
C11orf95	0.518361	3.2584	7.70812	6.89859e-14	1.46631e-12	20.7384
EIF4EBP3	-0.967201	3.09206	-7.707	6.95295e-14	1.4769e-12	20.7307
PROSER2-AS1	-0.752439	0.593335	-7.70667	6.96913e-14	1.47938e-12	20.7284
ZNF443	-0.562918	1.5239	-7.70315	7.14273e-14	1.51524e-12	20.7043
NKX2-6	-0.417654	0.108172	-7.70197	7.20211e-14	1.52685e-12	20.6962
IRX4	1.56521	3.82919	7.70111	7.2455e-14	1.53505e-12	20.6903
HVCN1	-0.737868	1.94989	-7.70039	7.28205e-14	1.54179e-12	20.6854
PAX6	-0.56702	0.802272	-7.69646	7.48516e-14	1.58377e-12	20.6584
DHX32	0.464243	5.15769	7.69397	7.6167e-14	1.61056e-12	20.6413
EREG	2.08612	3.02487	7.69383	7.62407e-14	1.61107e-12	20.6404
CCDC18	-0.524597	1.82881	-7.69331	7.6517e-14	1.61586e-12	20.6368
RCC2	-0.502732	7.68514	-7.69321	7.65728e-14	1.616e-12	20.6361
MPZL3	0.933288	4.31682	7.69296	7.6706e-14	1.61776e-12	20.6344
RFC1	-0.455905	4.64183	-7.6928	7.67933e-14	1.61856e-12	20.6333
SYCP3	-0.120789	0.109227	-7.68892	7.89028e-14	1.66124e-12	20.6067
PHF10	-0.475365	4.60715	-7.68889	7.89201e-14	1.66124e-12	20.6065
EFNA3	1.02862	4.49654	7.6875	7.96895e-14	1.67636e-12	20.597
SLC25A30	0.569058	2.69041	7.68735	7.97743e-14	1.67706e-12	20.5959
PKDCC	-1.36842	1.68094	-7.68673	8.01223e-14	1.68329e-12	20.5917
ABHD8	-0.709142	3.8549	-7.68539	8.08768e-14	1.69805e-12	20.5825
ZNF134	0.740765	3.08744	7.67868	8.47556e-14	1.77834e-12	20.5366
PATZ1	-0.673608	3.71766	-7.67828	8.49933e-14	1.78218e-12	20.5338
PRKCA	0.746462	2.48171	7.67407	8.75312e-14	1.83422e-12	20.505
ASPRV1	2.437	3.79615	7.67353	8.78607e-14	1.83995e-12	20.5013
SFXN2	-0.588893	1.78932	-7.67166	8.90154e-14	1.86293e-12	20.4885
IGSF9	-1.0084	4.3413	-7.6704	8.98001e-14	1.87815e-12	20.4799
PAEP	1.37647	1.52332	7.66554	9.28994e-14	1.94173e-12	20.4466
DNAH1	-0.333521	0.811689	-7.66505	9.32144e-14	1.94706e-12	20.4433
IL2	-0.106157	0.0708807	-7.66375	9.40623e-14	1.96352e-12	20.4344
ZNF740	-0.387597	3.56973	-7.66338	9.43089e-14	1.96741e-12	20.4319
RN7SL208P	0.583344	0.846258	7.66298	9.45724e-14	1.97165e-12	20.4291
EIF2B2	0.534536	4.34876	7.66022	9.64057e-14	2.00859e-12	20.4103
PCGF1	0.477348	4.25859	7.6593	9.70287e-14	2.02028e-12	20.404
PRICKLE1	0.837108	1.95306	7.659	9.72326e-14	2.02323e-12	20.4019
VPREB3	-1.04079	1.37437	-7.65886	9.73266e-14	2.0239e-12	20.401
KIF20A	-0.807891	4.80525	-7.65692	9.86518e-14	2.05015e-12	20.3877
UFSP1	0.730162	2.4595	7.65605	9.92523e-14	2.06132e-12	20.3818
SPRR2B	3.0626	5.11985	7.65576	9.94492e-14	2.06409e-12	20.3798
TLR5	-0.862323	2.41686	-7.65455	1.00295e-13	2.08032e-12	20.3715
SIX2	-1.35488	2.67655	-7.65425	1.00504e-13	2.08334e-12	20.3695
C5orf56	-0.581239	1.15591	-7.65202	1.02078e-13	2.11462e-12	20.3543
MRPS27	-0.449692	4.6323	-7.6516	1.02378e-13	2.11949e-12	20.3514
KIF22	-0.544729	5.5572	-7.64925	1.04065e-13	2.15306e-12	20.3354
ECE1	-0.850657	6.38333	-7.64901	1.0424e-13	2.1553e-12	20.3337
KLF10	0.839712	6.43721	7.64582	1.06583e-13	2.20235e-12	20.3119
IQCC	-0.60629	2.37969	-7.64413	1.07844e-13	2.227e-12	20.3004
MKRN2	-0.401092	4.62738	-7.64383	1.08067e-13	2.2302e-12	20.2984
CXXC1	-0.567294	4.96134	-7.64263	1.08974e-13	2.24749e-12	20.2902
ANKRD36BP2	-0.520283	0.523735	-7.64171	1.09675e-13	2.26052e-12	20.2839
SLC18B1	-0.64892	4.16852	-7.63774	1.12746e-13	2.32235e-12	20.2568
CASP14	2.79464	3.68265	7.63736	1.13042e-13	2.32698e-12	20.2543
ZAP70	-0.955827	1.95476	-7.63502	1.14899e-13	2.36373e-12	20.2383
SCG5	1.10838	2.19162	7.63327	1.16306e-13	2.39116e-12	20.2264
LRMP	-0.948817	1.53575	-7.63053	1.18542e-13	2.4356e-12	20.2077
ZNF230	-0.329096	1.3097	-7.63023	1.18791e-13	2.43896e-12	20.2056
BEX2	-1.70509	3.26013	-7.63015	1.18855e-13	2.43896e-12	20.2051
CD79A	-1.95095	3.42709	-7.62624	1.22126e-13	2.5045e-12	20.1785
CCAR2	-0.482581	5.16756	-7.6239	1.24128e-13	2.54267e-12	20.1626
PRR5	0.649715	3.46482	7.62388	1.24143e-13	2.54267e-12	20.1624
CASC15	0.530064	0.936865	7.62226	1.25546e-13	2.56979e-12	20.1514
NOP14-AS1	0.780496	3.10461	7.62149	1.2622e-13	2.58198e-12	20.1462
WLS	0.842367	5.39964	7.62028	1.2729e-13	2.60223e-12	20.1379
FZD9	-0.734899	1.09019	-7.61839	1.28971e-13	2.63495e-12	20.125
GPX1	-0.651457	8.41025	-7.61643	1.30732e-13	2.66926e-12	20.1117
EPHX3	-2.20755	3.51236	-7.61621	1.30936e-13	2.67175e-12	20.1102
SLC16A1	0.879642	6.4121	7.61489	1.32138e-13	2.69459e-12	20.1013
PSTK	-0.374346	1.17747	-7.61437	1.3262e-13	2.70273e-12	20.0977
NIPAL4	1.82098	4.91843	7.61328	1.33627e-13	2.72157e-12	20.0903
ADCY7	0.863173	2.83523	7.61223	1.34604e-13	2.73975e-12	20.0831
FRAT2	-0.775777	4.41261	-7.61013	1.36581e-13	2.77826e-12	20.0689
PNPLA1	1.21148	1.43778	7.60709	1.39486e-13	2.83557e-12	20.0482
GNGT1	0.837432	1.56399	7.60542	1.41111e-13	2.86682e-12	20.0369
ANKRA2	-0.468236	3.49954	-7.6042	1.42311e-13	2.88941e-12	20.0286
SGIP1	0.497675	0.936031	7.60303	1.4347e-13	2.91113e-12	20.0206
MDH1	-0.423876	6.21209	-7.60263	1.43863e-13	2.91728e-12	20.0179
NAE1	0.482498	4.73561	7.59799	1.48572e-13	3.01091e-12	19.9864
TEN1-CDK3	-0.352394	0.716113	-7.59785	1.4871e-13	3.01184e-12	19.9855
PLCB1	0.704031	1.69263	7.59766	1.48905e-13	3.01392e-12	19.9842
N4BP1	0.605241	5.41062	7.59107	1.55858e-13	3.1527e-12	19.9395
LINC00460	1.30555	1.70633	7.58956	1.57503e-13	3.18159e-12	19.9292
ZFHX2	-0.327056	0.396203	-7.5895	1.57561e-13	3.18159e-12	19.9288
TOE1	-0.489102	3.59969	-7.58949	1.57579e-13	3.18159e-12	19.9287
NUS1	0.423289	4.53499	7.58704	1.60266e-13	3.23384e-12	19.9121
C11orf63	0.83487	1.75111	7.58654	1.60826e-13	3.24314e-12	19.9087
B4GALNT1	1.0527	2.1372	7.58601	1.61412e-13	3.25296e-12	19.9051
PARD6A	-0.823869	2.02796	-7.58251	1.65371e-13	3.33069e-12	19.8814
TMEM255B	0.486361	1.48496	7.58239	1.65507e-13	3.33136e-12	19.8806
GPATCH1	-0.387741	2.975	-7.58158	1.66442e-13	3.34813e-12	19.8751
BRI3BP	-0.578291	4.00333	-7.58034	1.67879e-13	3.37496e-12	19.8666
CDKAL1	-0.435244	3.55589	-7.57955	1.68795e-13	3.39128e-12	19.8613
CNEP1R1	0.45833	3.25049	7.57939	1.68983e-13	3.39296e-12	19.8602
OIP5-AS1	-0.505662	4.66042	-7.57727	1.71474e-13	3.44087e-12	19.8459
PCDHGC3	1.30053	3.89014	7.57697	1.71826e-13	3.44397e-12	19.8439
PPARD	0.731757	6.238	7.57696	1.7184e-13	3.44397e-12	19.8438
RNASE7	1.92988	4.65746	7.57572	1.73328e-13	3.47167e-12	19.8353
ARHGDIA	0.425205	8.21507	7.57524	1.739e-13	3.48098e-12	19.8321
DBH	-0.295249	0.309036	-7.57059	1.79577e-13	3.59242e-12	19.8006
UBASH3B	0.781924	2.54928	7.57022	1.80038e-13	3.59944e-12	19.7981
NABP2	-0.431761	5.55475	-7.56935	1.81124e-13	3.61893e-12	19.7922
IKZF2	-0.832123	2.00436	-7.56879	1.81821e-13	3.63064e-12	19.7885
ERV3-1	1.22194	3.26391	7.56828	1.82463e-13	3.64123e-12	19.785
GLOD5	-0.241309	0.158822	-7.56154	1.91154e-13	3.81234e-12	19.7394
FAM177A1	0.469606	4.14933	7.56081	1.9212e-13	3.82927e-12	19.7345
MTMR14	-0.421424	3.98132	-7.55469	2.00415e-13	3.99216e-12	19.6931
GLIS1	0.913867	1.47767	7.55381	2.01632e-13	4.01272e-12	19.6871
SCML4	-0.374919	0.39235	-7.55376	2.01693e-13	4.01272e-12	19.6868
BDKRB1	1.0084	2.733	7.55146	2.04919e-13	4.07442e-12	19.6713
SNX19	0.568364	4.52686	7.54799	2.09885e-13	4.17061e-12	19.6478
FAM149A	-0.542733	0.812004	-7.54527	2.13853e-13	4.24455e-12	19.6295
NKD1	0.678257	1.15769	7.54526	2.13866e-13	4.24455e-12	19.6294
TRPV5	-0.0671621	0.0387123	-7.5442	2.15436e-13	4.27311e-12	19.6222
REEP3	0.613669	5.10813	7.5362	2.27639e-13	4.51242e-12	19.5683
MTMR7	-0.288932	0.579164	-7.53586	2.2818e-13	4.5204e-12	19.5659
OSBPL5	0.558208	3.39326	7.5356	2.28581e-13	4.5256e-12	19.5642
FUNDC2P4	-0.184641	0.121367	-7.53549	2.28767e-13	4.52654e-12	19.5634
PM20D2	-0.762829	3.66333	-7.53535	2.28974e-13	4.52788e-12	19.5625
TMEM256-PLSCR3	0.495539	1.2233	7.53397	2.3117e-13	4.56855e-12	19.5532
SPON1	1.30525	3.07984	7.5335	2.31919e-13	4.58023e-12	19.55
TOP2A	-0.864407	6.06659	-7.53342	2.32042e-13	4.58023e-12	19.5495
UBAC1	-0.522991	6.05592	-7.53138	2.35321e-13	4.64214e-12	19.5357
SCARF2	1.04179	2.84403	7.52957	2.38274e-13	4.69756e-12	19.5235
GFOD1	0.707205	3.4082	7.52922	2.38844e-13	4.70596e-12	19.5212
SLC27A4	0.737683	6.34425	7.52899	2.39233e-13	4.71078e-12	19.5196
CEP41	0.473961	1.62618	7.52883	2.3949e-13	4.71299e-12	19.5185
NCKAP5L	0.577369	3.38134	7.52691	2.4267e-13	4.77271e-12	19.5056
CEP170B	0.646091	5.81294	7.52378	2.47946e-13	4.87353e-12	19.4845
LY6G6C	2.16494	4.40186	7.5199	2.54655e-13	5.00239e-12	19.4584
POC1A	-0.666487	4.01523	-7.5187	2.56773e-13	5.04096e-12	19.4503
OSTN-AS1	-0.349011	0.198396	-7.51789	2.58191e-13	5.06576e-12	19.4449
TPM1	1.10839	4.83563	7.51648	2.6071e-13	5.11211e-12	19.4354
ENPP4	-0.877656	1.53285	-7.51611	2.61381e-13	5.12219e-12	19.4328
C5orf38	1.16055	2.88025	7.51569	2.62124e-13	5.13367e-12	19.4301
PARVB	0.842085	3.56836	7.51396	2.65259e-13	5.19195e-12	19.4184
PDZD8	0.544707	3.63119	7.51349	2.66121e-13	5.20569e-12	19.4152
HEYL	0.906409	3.10951	7.51327	2.66522e-13	5.21042e-12	19.4138
CYP27A1	-1.34547	3.39566	-7.51077	2.71135e-13	5.29743e-12	19.3969
IL21R	-0.891288	1.73183	-7.50835	2.75687e-13	5.38316e-12	19.3806
EFCAB7	-0.384743	1.67142	-7.50797	2.76413e-13	5.39411e-12	19.378
TNFAIP2	-1.14881	6.2094	-7.50782	2.76681e-13	5.39611e-12	19.3771
RNU6-140P	1.15741	4.95884	7.50555	2.8104e-13	5.47785e-12	19.3618
SLC2A9	0.937137	3.1756	7.50127	2.89417e-13	5.63775e-12	19.333
SUGCT	1.05715	3.03025	7.50064	2.90662e-13	5.65864e-12	19.3288
EFCAB2	-0.41141	0.979824	-7.50019	2.91561e-13	5.67275e-12	19.3258
PTOV1-AS1	-0.48736	2.99377	-7.49988	2.92176e-13	5.68133e-12	19.3237
GAST	1.74279	2.77893	7.49933	2.93289e-13	5.69959e-12	19.32
BTLA	-0.443157	0.590249	-7.49282	3.0667e-13	5.95608e-12	19.2763
DOC2GP	-0.5724	0.592242	-7.49261	3.07123e-13	5.96133e-12	19.2748
SYT7	1.31273	3.31048	7.49234	3.07694e-13	5.96887e-12	19.273
KLK14	2.55495	3.61023	7.49013	3.12384e-13	6.05624e-12	19.2582
PLXDC2	1.03843	3.74347	7.49002	3.12616e-13	6.05714e-12	19.2575
KCTD10	0.407465	4.61132	7.48904	3.14731e-13	6.09451e-12	19.2509
LINC00861	-0.379833	0.400201	-7.48892	3.14978e-13	6.09567e-12	19.2501
TM4SF19-AS1	0.860478	1.67929	7.48821	3.16525e-13	6.12198e-12	19.2453
KIAA1524	-0.674084	3.5412	-7.4879	3.17183e-13	6.13108e-12	19.2433
POLE3	-0.492361	6.85039	-7.48547	3.22524e-13	6.23063e-12	19.2269
AHSA1	0.474414	6.87443	7.48332	3.2731e-13	6.31934e-12	19.2125
ONECUT2	-0.358401	0.393636	-7.47998	3.34872e-13	6.46152e-12	19.1901
KDM3B	-0.533169	4.81268	-7.47891	3.37329e-13	6.5051e-12	19.1829
KIF25	-0.43654	0.240564	-7.47685	3.42123e-13	6.59308e-12	19.1691
BPIFC	1.49916	1.6527	7.47678	3.42296e-13	6.59308e-12	19.1686
GABRB2	-0.276698	0.135861	-7.4758	3.44588e-13	6.63331e-12	19.1621
TRBV13	-0.693048	0.557593	-7.47438	3.47956e-13	6.693e-12	19.1526
PPP1R14BP3	0.668686	7.01542	7.47432	3.48098e-13	6.693e-12	19.1522
ZNF300	-0.798612	1.83816	-7.47385	3.49206e-13	6.71035e-12	19.149
TSPAN10	1.13761	2.478	7.47373	3.49499e-13	6.71203e-12	19.1482
FUZ	-0.880483	2.87207	-7.47326	3.50623e-13	6.72965e-12	19.1451
ESPL1	-0.669426	3.18512	-7.47142	3.55077e-13	6.81113e-12	19.1327
PIGF	0.481484	2.70597	7.4703	3.57792e-13	6.85918e-12	19.1253
FCRL1	-0.36448	0.211131	-7.46531	3.70222e-13	7.09332e-12	19.0918
MGME1	-0.538753	5.37949	-7.46277	3.76711e-13	7.2134e-12	19.0748
LRP11	0.644255	5.84618	7.46187	3.79012e-13	7.25322e-12	19.0688
ATP6V0E2	-1.05371	2.82143	-7.46104	3.8118e-13	7.29042e-12	19.0632
BDKRB2	0.897389	3.91115	7.46048	3.82628e-13	7.31385e-12	19.0595
SNAPC1	0.737243	4.32105	7.4589	3.86795e-13	7.38916e-12	19.0489
ABHD10	-0.519769	4.38501	-7.45711	3.91558e-13	7.47579e-12	19.0369
TRIM52	-0.372989	1.57431	-7.45674	3.9254e-13	7.49015e-12	19.0345
RAB22A	0.50294	4.74011	7.45523	3.96604e-13	7.56328e-12	19.0244
EPGN	2.0299	3.17553	7.45495	3.97367e-13	7.57341e-12	19.0225
BTF3	-0.408266	8.90039	-7.45418	3.99473e-13	7.60911e-12	19.0173
TCEANC2	-0.328535	1.82882	-7.45354	4.01213e-13	7.63778e-12	19.0131
EPT1	0.556331	4.54859	7.45345	4.01447e-13	7.63779e-12	19.0125
RACGAP1	-0.547444	5.31712	-7.45176	4.06121e-13	7.72221e-12	19.0012
MRPS36	-0.496195	4.69104	-7.45159	4.066e-13	7.72682e-12	19
E2F4	0.43254	6.10645	7.45104	4.08105e-13	7.7509e-12	18.9964
HUS1	0.500589	3.67171	7.45039	4.09927e-13	7.78099e-12	18.992
ULBP3	0.970807	2.95441	7.44972	4.11801e-13	7.81202e-12	18.9876
LINC00504	0.897642	0.96538	7.44775	4.17385e-13	7.91334e-12	18.9744
RAB31	0.836355	6.3536	7.44754	4.17996e-13	7.92034e-12	18.9729
CHADL	-0.763987	1.75641	-7.4465	4.2096e-13	7.97186e-12	18.966
C9orf72	-0.634692	2.4311	-7.4446	4.26452e-13	8.07119e-12	18.9533
MFI2-AS1	-1.02512	2.46451	-7.44332	4.30182e-13	8.13708e-12	18.9448
IQGAP3	-0.698038	3.75842	-7.44301	4.31093e-13	8.14957e-12	18.9427
PTGS1	1.43391	4.73925	7.44289	4.31458e-13	8.15176e-12	18.9419
SNHG16	0.453322	4.00795	7.44242	4.32852e-13	8.17337e-12	18.9387
MUCL1	2.11196	2.30398	7.44208	4.33854e-13	8.18756e-12	18.9365
SLC9B2	0.596516	2.13535	7.44019	4.39462e-13	8.2886e-12	18.9239
DDX26B	-0.530839	1.92562	-7.43468	4.56289e-13	8.60099e-12	18.8871
ANO1	1.70748	5.88109	7.43428	4.57526e-13	8.61934e-12	18.8844
CR2	-0.786187	0.464258	-7.4335	4.59959e-13	8.66018e-12	18.8792
TREM1	1.28661	2.4876	7.4322	4.64046e-13	8.73208e-12	18.8706
APCDD1L-AS1	0.969342	1.11417	7.43184	4.65202e-13	8.7488e-12	18.8681
NUP62CL	-0.735678	2.27181	-7.42934	4.7318e-13	8.89372e-12	18.8515
PAQR4	-0.705922	4.58681	-7.42896	4.7442e-13	8.91188e-12	18.8489
PCDHGA1	0.495869	0.678429	7.42325	4.93221e-13	9.25974e-12	18.8109
UBR7	-0.412837	5.11584	-7.42087	5.01285e-13	9.40573e-12	18.795
CACNA1F	-0.193414	0.235369	-7.41903	5.07594e-13	9.51862e-12	18.7827
CD79B	-1.06584	2.20719	-7.41767	5.1231e-13	9.60156e-12	18.7737
SNAPIN	-0.399145	5.72912	-7.41535	5.20465e-13	9.74879e-12	18.7582
ADAMTSL4	1.22128	3.59894	7.41436	5.23981e-13	9.80902e-12	18.7516
RABGEF1	0.474091	2.07461	7.41178	5.33242e-13	9.97125e-12	18.7345
LOXL2	1.16821	5.06634	7.41177	5.33258e-13	9.97125e-12	18.7344
KCTD11	0.940242	6.15183	7.41123	5.35232e-13	1.00024e-11	18.7308
NIPSNAP3B	-0.549108	0.917723	-7.41062	5.37453e-13	1.00382e-11	18.7268
S100PBP	-0.31756	2.93133	-7.41027	5.38749e-13	1.00566e-11	18.7244
AMPD2	0.432784	4.10504	7.40897	5.43524e-13	1.014e-11	18.7157
MCPH1	-0.405857	2.69816	-7.40768	5.48294e-13	1.02231e-11	18.7072
CLSPN	-0.722392	2.80791	-7.40501	5.58336e-13	1.04044e-11	18.6894
PNRC2	-0.386022	5.68813	-7.4008	5.74535e-13	1.07002e-11	18.6614
GPSM1	0.852186	3.14215	7.3995	5.79611e-13	1.07886e-11	18.6528
AHR	0.862864	5.78324	7.39817	5.84904e-13	1.08809e-11	18.6439
COL5A2	1.49178	6.59301	7.39709	5.89174e-13	1.09541e-11	18.6368
IGKV2-28	-1.56816	1.34864	-7.39693	5.89829e-13	1.096e-11	18.6357
SLC6A11	1.47035	2.62717	7.3968	5.90342e-13	1.09633e-11	18.6348
CENPF	-0.74603	4.47813	-7.39544	5.95835e-13	1.1059e-11	18.6258
NOD2	1.0714	3.33782	7.39466	5.98977e-13	1.1111e-11	18.6206
MIR31HG	1.52397	2.71659	7.39421	6.00825e-13	1.1139e-11	18.6176
WDR20	0.362743	3.15514	7.39378	6.02588e-13	1.11653e-11	18.6147
MPHOSPH6	0.606041	5.17627	7.39326	6.04714e-13	1.11984e-11	18.6113
TMEM205	-0.662637	6.0079	-7.39218	6.09156e-13	1.12742e-11	18.6041
PAPPA	0.891879	1.81403	7.38843	6.24824e-13	1.15576e-11	18.5793
SH2D1A	-0.910332	1.59109	-7.38747	6.2893e-13	1.1627e-11	18.5728
BCAS2	-0.433507	6.24377	-7.38585	6.35851e-13	1.17483e-11	18.5621
TNFSF15	-0.665123	1.16751	-7.38405	6.43651e-13	1.18819e-11	18.5502
SYNE4	-1.02251	1.05655	-7.38402	6.43809e-13	1.18819e-11	18.5499
MIR22HG	0.792666	4.34932	7.38349	6.46131e-13	1.1918e-11	18.5464
FRMD1	-0.485565	0.151379	-7.38299	6.48322e-13	1.19517e-11	18.5431
COCH	-1.23656	1.14595	-7.3821	6.52248e-13	1.20173e-11	18.5372
IFT172	-0.489567	2.61931	-7.38175	6.53788e-13	1.20388e-11	18.5349
SEPT7P9	-0.157419	0.199329	-7.37927	6.64841e-13	1.22355e-11	18.5185
DIXDC1	0.617767	1.92819	7.37809	6.70216e-13	1.23275e-11	18.5106
TMEM181	0.451475	4.80281	7.37651	6.77405e-13	1.24506e-11	18.5001
AKR1B15	1.47051	3.34801	7.37645	6.77675e-13	1.24506e-11	18.4997
MIR25	-1.17454	2.83085	-7.37607	6.79439e-13	1.2476e-11	18.4972
CEACAM19	1.12398	3.75739	7.3747	6.85784e-13	1.25854e-11	18.4881
CENPQ	-0.605475	3.8361	-7.37067	7.04706e-13	1.29254e-11	18.4614
C3orf58	-1.00764	4.07679	-7.37013	7.07321e-13	1.29661e-11	18.4578
TONSL	-0.679887	3.76764	-7.36943	7.10668e-13	1.30201e-11	18.4532
BBOX1	1.35027	2.56115	7.36696	7.2266e-13	1.32324e-11	18.4368
SPOCK2	-1.21135	3.55983	-7.3667	7.23924e-13	1.32481e-11	18.4351
CDCA2	-0.733131	3.48989	-7.36274	7.43554e-13	1.35998e-11	18.4089
TRBV23-1	-0.360564	0.274687	-7.36175	7.48581e-13	1.3684e-11	18.4023
TPX2	-0.719508	6.51455	-7.36099	7.52446e-13	1.3747e-11	18.3973
CUZD1	-0.354219	0.605861	-7.36053	7.54763e-13	1.37816e-11	18.3943
ZNF772	0.700652	1.69099	7.36004	7.57277e-13	1.38198e-11	18.391
PDGFC	1.05637	3.50832	7.35945	7.60301e-13	1.38672e-11	18.3871
DCLRE1B	-0.514185	3.58286	-7.35734	7.71198e-13	1.40581e-11	18.3732
GLUL	-1.03767	7.17568	-7.35665	7.74817e-13	1.41162e-11	18.3686
TRAT1	-0.711591	0.854232	-7.35477	7.8475e-13	1.42892e-11	18.3561
QRICH1	-0.309094	4.88869	-7.35165	8.01472e-13	1.45855e-11	18.3355
KDELR3	0.966481	4.71506	7.35143	8.02615e-13	1.45982e-11	18.3341
PRKAB2	0.607017	3.9452	7.34963	8.12434e-13	1.47686e-11	18.3222
FAM161A	-0.509566	1.4208	-7.34955	8.12885e-13	1.47686e-11	18.3216
DCST2	-0.610827	0.985559	-7.34373	8.45484e-13	1.53523e-11	18.2831
PLEKHN1	0.912571	3.7312	7.34342	8.47248e-13	1.53757e-11	18.2811
C16orf93	-0.358936	0.772284	-7.34316	8.48706e-13	1.53936e-11	18.2794
ADAMTS4	0.940162	2.9046	7.34244	8.52839e-13	1.54552e-11	18.2747
TRBV25-1	-0.591594	0.851676	-7.34241	8.53061e-13	1.54552e-11	18.2744
NUP210P3	-0.246277	0.1924	-7.34233	8.53521e-13	1.54552e-11	18.2739
SMC5	-0.505022	4.06804	-7.34087	8.61962e-13	1.55994e-11	18.2642
ZNF345	-0.467467	0.983567	-7.34043	8.6454e-13	1.56374e-11	18.2613
SLC7A2	-1.23974	2.10378	-7.33711	8.84117e-13	1.59827e-11	18.2394
DTX2	-0.621624	4.98672	-7.3353	8.94944e-13	1.61694e-11	18.2275
RFC3	-0.629206	4.05131	-7.33513	8.95986e-13	1.61736e-11	18.2263
IGLV4-3	-0.945146	0.61905	-7.3351	8.96168e-13	1.61736e-11	18.2261
EDIL3	1.35029	3.38781	7.33406	9.02481e-13	1.62786e-11	18.2193
PPP2R5E	0.436974	4.44267	7.33353	9.05666e-13	1.6327e-11	18.2158
RBM15	-0.349116	3.39557	-7.33263	9.11235e-13	1.64183e-11	18.2098
SYNJ1	-0.453019	2.27204	-7.33242	9.12511e-13	1.64254e-11	18.2085
HEPHL1	2.22669	4.48462	7.3324	9.12633e-13	1.64254e-11	18.2083
THAP9	-0.370265	1.76145	-7.33229	9.13273e-13	1.64278e-11	18.2076
KIAA0101	-0.734221	4.40971	-7.33147	9.18358e-13	1.65102e-11	18.2022
POPDC3	1.44844	2.78497	7.33117	9.20251e-13	1.65351e-11	18.2002
AK2	-0.406475	6.03539	-7.32971	9.29342e-13	1.66893e-11	18.1906
KCNK7	1.39466	3.12228	7.32794	9.40456e-13	1.68796e-11	18.1789
HBEGF	1.1278	5.71586	7.32724	9.44906e-13	1.69502e-11	18.1743
TTL	0.410938	3.49778	7.32701	9.46366e-13	1.69603e-11	18.1728
INTS7	-0.385508	4.27339	-7.32699	9.46509e-13	1.69603e-11	18.1726
CYFIP2	-0.810229	2.0836	-7.32491	9.59881e-13	1.71905e-11	18.1589
SCYL1	0.364988	6.22545	7.32218	9.77696e-13	1.74999e-11	18.1409
C19orf33	1.45444	7.97638	7.32179	9.80219e-13	1.75354e-11	18.1384
DEPDC5	-0.309028	2.6266	-7.31934	9.9658e-13	1.78184e-11	18.1222
FA2H	-1.13602	1.77081	-7.31829	1.00363e-12	1.79346e-11	18.1153
CCDC101	-0.55953	4.21797	-7.3177	1.0076e-12	1.79958e-11	18.1114
SBDS	0.514855	7.16815	7.31726	1.01061e-12	1.80396e-11	18.1085
SH3GL2	-0.300299	0.129827	-7.31662	1.01497e-12	1.81075e-11	18.1043
C3orf67	0.723626	1.69623	7.31638	1.01663e-12	1.81272e-11	18.1027
GSDMC	1.44322	5.27394	7.31433	1.03073e-12	1.83687e-11	18.0892
CDIPT	0.379658	6.24757	7.31204	1.04676e-12	1.86441e-11	18.0741
TBC1D10C	-0.920327	2.10714	-7.31095	1.05443e-12	1.87705e-11	18.0669
XG	1.02407	3.98909	7.31086	1.0551e-12	1.87722e-11	18.0663
TRAV4	-0.767113	1.00165	-7.31047	1.05786e-12	1.8811e-11	18.0638
VRK2	-0.552842	4.27446	-7.30839	1.07272e-12	1.90649e-11	18.0501
STAT5A	-0.695468	4.17435	-7.30444	1.10158e-12	1.95672e-11	18.0241
FCER2	-0.61605	0.371825	-7.30314	1.11125e-12	1.97281e-11	18.0156
DCAF16	-0.462165	4.03336	-7.30156	1.12312e-12	1.9928e-11	18.0052
CC2D1A	-0.466813	5.21982	-7.30101	1.12731e-12	1.99916e-11	18.0015
COX7C	-0.528364	7.60086	-7.3001	1.13424e-12	2.01035e-11	17.9955
RHEBL1	-0.787126	2.51444	-7.29982	1.13632e-12	2.01294e-11	17.9937
TAPT1	-0.365699	2.6047	-7.29962	1.13791e-12	2.01467e-11	17.9924
RAB9B	-0.428857	0.496866	-7.29884	1.14385e-12	2.02408e-11	17.9873
NNMT	1.38772	5.73587	7.29838	1.14741e-12	2.02929e-11	17.9842
DNAJC6	0.597182	0.899809	7.29809	1.14962e-12	2.0321e-11	17.9823
PWWP2A	-0.360038	2.82942	-7.29712	1.15715e-12	2.0443e-11	17.976
C16orf59	-0.740419	3.24125	-7.29674	1.16011e-12	2.04842e-11	17.9735
LUZP1	0.643515	4.60723	7.2959	1.16667e-12	2.05889e-11	17.9679
KDELR2	0.454166	7.546	7.29432	1.17913e-12	2.07975e-11	17.9575
SPDL1	-0.511819	3.31598	-7.2935	1.18563e-12	2.09009e-11	17.9522
NDUFB11	-0.611851	7.16445	-7.29159	1.20094e-12	2.11594e-11	17.9396
CALM1	0.481925	7.36866	7.29139	1.20252e-12	2.11757e-11	17.9383
LIMA1	0.800755	6.72827	7.28897	1.22222e-12	2.1511e-11	17.9224
BRCA2	-0.582936	1.91324	-7.28793	1.2308e-12	2.16504e-11	17.9156
FAM178A	-0.409735	3.16244	-7.28558	1.25036e-12	2.19826e-11	17.9001
KRT17P3	1.81306	3.33409	7.28345	1.2683e-12	2.2286e-11	17.8862
RAB11B	-0.400503	6.81791	-7.28063	1.29255e-12	2.27e-11	17.8676
IGLON5	0.699312	1.10414	7.27959	1.30156e-12	2.28458e-11	17.8609
LAMC2	1.59996	8.71821	7.27891	1.30753e-12	2.29383e-11	17.8564
TRPV6	-0.50396	0.412521	-7.27648	1.32902e-12	2.33028e-11	17.8404
ITPKA	-0.899988	1.95243	-7.27607	1.33264e-12	2.33537e-11	17.8378
CCP110	-0.433589	2.63208	-7.27281	1.3621e-12	2.38572e-11	17.8164
PBX4	-0.646784	1.53845	-7.27229	1.36681e-12	2.39214e-11	17.813
SRSF2	-0.391517	7.08318	-7.27225	1.36723e-12	2.39214e-11	17.8127
PPIB	0.443968	8.44586	7.27181	1.37126e-12	2.3979e-11	17.8098
C4orf27	-0.517802	4.97913	-7.27108	1.37798e-12	2.40837e-11	17.805
AKAP5	-0.425218	0.851124	-7.26756	1.41084e-12	2.46448e-11	17.782
RIBC1	-0.410488	0.847182	-7.26746	1.4118e-12	2.46484e-11	17.7813
THBS1	1.43766	6.128	7.26713	1.41492e-12	2.46897e-11	17.7791
KRT19P1	-0.70012	0.834554	-7.26627	1.42304e-12	2.4818e-11	17.7735
ZNF469	1.06298	2.19357	7.26578	1.42771e-12	2.48862e-11	17.7703
ZNF79	-0.4035	2.93898	-7.26483	1.43682e-12	2.50316e-11	17.7641
ERI1	-0.483788	3.09042	-7.26235	1.46089e-12	2.54374e-11	17.7478
MROH8	-0.322644	0.737273	-7.26201	1.46418e-12	2.54812e-11	17.7456
SUOX	-0.526316	3.19862	-7.26041	1.48001e-12	2.57429e-11	17.7351
CEP85	-0.533337	3.77277	-7.25966	1.48747e-12	2.58588e-11	17.7302
MICALCL	1.15855	2.52973	7.25739	1.51018e-12	2.62398e-11	17.7154
CRIP3	-0.274316	0.203586	-7.25673	1.51688e-12	2.63421e-11	17.711
DDX11	-0.662203	3.27402	-7.25543	1.53012e-12	2.65579e-11	17.7025
RNF130	-0.597131	3.35238	-7.25433	1.54138e-12	2.6739e-11	17.6954
NIPAL1	0.950455	3.26111	7.25302	1.55499e-12	2.69609e-11	17.6867
DPP3	0.453891	5.97613	7.25224	1.5631e-12	2.70872e-11	17.6817
KIF26B	0.895195	2.42918	7.24802	1.60783e-12	2.78474e-11	17.654
PAQR8	-0.713345	2.14509	-7.24741	1.61436e-12	2.79457e-11	17.6501
EDARADD	-0.818888	3.17788	-7.24715	1.61717e-12	2.79795e-11	17.6484
FDX1	0.468092	3.97482	7.24439	1.64721e-12	2.84841e-11	17.6304
TRIP11	0.442058	3.69079	7.24371	1.65475e-12	2.85995e-11	17.6259
TRBC2	-1.35256	4.30222	-7.24199	1.67386e-12	2.89144e-11	17.6147
MSRA	-0.662791	2.4294	-7.2412	1.68274e-12	2.90524e-11	17.6095
ZNF326	-0.404323	2.96952	-7.23869	1.71115e-12	2.95273e-11	17.5931
CXCL17	-2.10974	4.8818	-7.2369	1.73175e-12	2.9867e-11	17.5814
MYLIP	-0.95438	4.20562	-7.23612	1.74077e-12	3.00066e-11	17.5763
NPM3	0.704274	6.67694	7.23377	1.76824e-12	3.04642e-11	17.561
RNF44	-0.556665	4.97168	-7.23362	1.77003e-12	3.04789e-11	17.56
RAB18	0.528176	5.50127	7.23243	1.78407e-12	3.07045e-11	17.5523
ORMDL2	0.487377	5.38905	7.23226	1.78619e-12	3.07248e-11	17.5511
KLK11	1.92492	5.42364	7.23022	1.81062e-12	3.11285e-11	17.5378
TPD52L1	0.761292	4.65852	7.22872	1.82877e-12	3.1424e-11	17.5281
EGFL7	0.943482	4.40231	7.22751	1.84364e-12	3.16629e-11	17.5201
AUP1	0.337335	7.42178	7.22597	1.86264e-12	3.19724e-11	17.5101
CLPB	0.646823	3.84829	7.22406	1.88653e-12	3.23654e-11	17.4976
ZNF41	-0.498645	2.55057	-7.22268	1.90389e-12	3.26462e-11	17.4887
LRRCC1	-0.667552	3.16506	-7.22169	1.91654e-12	3.28458e-11	17.4822
ENTPD4	-0.516679	3.98474	-7.21965	1.94273e-12	3.32772e-11	17.4689
HAUS4	-0.51369	4.43406	-7.2188	1.95381e-12	3.34494e-11	17.4633
SMIM22	-1.61328	2.07425	-7.21649	1.98412e-12	3.39365e-11	17.4483
EIF4A2	-0.764462	6.86953	-7.21647	1.98434e-12	3.39365e-11	17.4482
STRN3	0.60013	4.675	7.21557	1.99625e-12	3.41223e-11	17.4423
VAT1	0.571681	6.89258	7.2136	2.02257e-12	3.45541e-11	17.4295
PCDHGC5	1.10168	1.27325	7.21212	2.0426e-12	3.4878e-11	17.4199
LRRC37A12P	-0.167896	0.0355223	-7.21196	2.04479e-12	3.48971e-11	17.4188
DCAF4	0.577017	3.24549	7.21073	2.0617e-12	3.51674e-11	17.4108
SULT1C2P1	-0.0913023	0.0238362	-7.20684	2.11563e-12	3.60685e-11	17.3855
TRBV6-6	-0.660134	0.75726	-7.20676	2.11684e-12	3.60702e-11	17.3849
GPR135	0.283848	0.635526	7.2052	2.13883e-12	3.6426e-11	17.3748
APPL1	-0.486203	4.1105	-7.20226	2.18106e-12	3.71257e-11	17.3557
LCE1F	1.89597	2.23451	7.20141	2.19345e-12	3.73172e-11	17.3501
CCDC14	-0.597509	2.92099	-7.20096	2.20012e-12	3.74113e-11	17.3472
TRBV12-3	-0.521494	0.531834	-7.20064	2.2047e-12	3.74696e-11	17.3451
TNFRSF17	-1.17165	1.49401	-7.19807	2.24276e-12	3.80966e-11	17.3284
VSNL1	0.938612	5.38899	7.19786	2.24584e-12	3.81291e-11	17.3271
FAM3C2	0.75677	3.35985	7.19648	2.2666e-12	3.84572e-11	17.3181
CUX1	0.57454	4.77063	7.19641	2.26753e-12	3.84572e-11	17.3177
ELF3	-1.53126	5.07258	-7.19578	2.27705e-12	3.85988e-11	17.3136
ZNF732	-0.551136	0.395015	-7.1956	2.27976e-12	3.86247e-11	17.3124
NPR2	1.03254	2.28302	7.19518	2.28622e-12	3.87139e-11	17.3096
SAMD9	1.31531	5.90075	7.19296	2.32024e-12	3.92644e-11	17.2952
GZMM	-1.06701	2.08351	-7.1929	2.32113e-12	3.92644e-11	17.2948
UTY	-1.14035	1.37567	-7.19124	2.34681e-12	3.96728e-11	17.284
THOC3	-0.676081	4.08907	-7.19118	2.3477e-12	3.96728e-11	17.2837
IFNWP19	1.54273	2.74858	7.18787	2.39989e-12	4.05337e-11	17.2622
INPP5D	-0.889826	2.82375	-7.18744	2.40685e-12	4.06302e-11	17.2593
POU5F1	-0.678188	1.47938	-7.18666	2.41935e-12	4.082e-11	17.2543
TRBV28	-1.2556	3.3692	-7.18622	2.42631e-12	4.09163e-11	17.2514
ATP10D	0.822232	4.30438	7.18561	2.43627e-12	4.10631e-11	17.2474
SLAMF1	-0.674558	1.37277	-7.18551	2.43786e-12	4.10688e-11	17.2468
PINK1	0.662077	4.24158	7.18294	2.47977e-12	4.17532e-11	17.2301
MT1E	1.76787	6.49115	7.17798	2.56274e-12	4.31281e-11	17.1979
GP1BA	-0.528044	0.835324	-7.17693	2.58049e-12	4.34044e-11	17.1912
ZWILCH	-0.483225	4.0607	-7.17669	2.58472e-12	4.34531e-11	17.1896
KDM5D	-1.34449	1.85944	-7.17591	2.59816e-12	4.36565e-11	17.1845
TMEM117	0.616801	3.72467	7.17399	2.6314e-12	4.41923e-11	17.1721
MIR588	-0.281112	0.0971328	-7.17123	2.67993e-12	4.49843e-11	17.1542
ILF3	-0.381221	6.24894	-7.1684	2.73061e-12	4.58113e-11	17.1359
CD27	-1.27393	3.19751	-7.16802	2.73755e-12	4.59043e-11	17.1334
NAA30	0.416804	3.73689	7.16723	2.75198e-12	4.61225e-11	17.1282
TRAV38-1	-0.398506	0.357607	-7.16503	2.79221e-12	4.67728e-11	17.114
CD8B	-1.09521	1.84014	-7.16149	2.85858e-12	4.786e-11	17.0911
EXO1	-0.63022	3.50049	-7.1604	2.87912e-12	4.81791e-11	17.0841
SELENBP1	-1.07544	2.74558	-7.15939	2.89851e-12	4.84787e-11	17.0775
UBE2H	0.532669	6.29485	7.15845	2.91653e-12	4.87552e-11	17.0714
SIRPG	-1.01375	1.99671	-7.15779	2.9294e-12	4.89453e-11	17.0671
MTA2	-0.400676	6.78802	-7.15714	2.94207e-12	4.91319e-11	17.0629
RAET1K	-0.427098	0.602154	-7.15605	2.96323e-12	4.946e-11	17.0559
SRM	0.504758	7.10174	7.15582	2.9677e-12	4.95092e-11	17.0544
MEMO1P1	0.554599	2.62888	7.15526	2.97886e-12	4.967e-11	17.0507
IL6R	0.781565	3.87678	7.1541	3.00181e-12	5.00271e-11	17.0432
TRDV1	-0.668675	0.61457	-7.15334	3.0168e-12	5.02512e-11	17.0384
LAMB1	0.820396	6.02042	7.14881	3.1085e-12	5.17524e-11	17.0091
TACC3	-0.606689	4.99268	-7.14827	3.11974e-12	5.1913e-11	17.0055
RBM22	-0.331013	5.21484	-7.14811	3.12304e-12	5.19415e-11	17.0045
TRIM45	-0.582081	1.8071	-7.14724	3.14109e-12	5.22151e-11	16.9989
CTSL	0.96889	6.82216	7.14663	3.15371e-12	5.23982e-11	16.995
HESX1	-0.408949	0.813035	-7.14564	3.17449e-12	5.27165e-11	16.9885
ZC3H12D	-0.427116	0.88617	-7.14501	3.1877e-12	5.29091e-11	16.9845
DNMT3A	-0.514544	3.01708	-7.14483	3.19144e-12	5.29442e-11	16.9833
PUS7	0.596997	4.32026	7.14134	3.26581e-12	5.41504e-11	16.9608
HSD17B4	-0.457132	4.85405	-7.14089	3.27563e-12	5.42857e-11	16.9579
NFYB	-0.389287	3.85783	-7.14054	3.28323e-12	5.4384e-11	16.9556
RPRD1A	-0.497498	4.08766	-7.13982	3.2989e-12	5.46158e-11	16.9509
SP4	-0.470261	2.07861	-7.13903	3.31602e-12	5.48714e-11	16.9459
DHFRP1	-0.58499	1.44125	-7.1378	3.34321e-12	5.52933e-11	16.9379
PI3	2.62066	10.9806	7.13597	3.3838e-12	5.59364e-11	16.9261
ZNF84	-0.477424	2.43915	-7.13332	3.44342e-12	5.68931e-11	16.909
SLC24A2	0.390314	0.49729	7.13069	3.50367e-12	5.78593e-11	16.892
KIAA0125	-0.495695	0.493081	-7.12971	3.52648e-12	5.82065e-11	16.8857
PTCHD3P2	-0.303293	0.17428	-7.12785	3.5699e-12	5.88935e-11	16.8737
MTTP	-0.136704	0.111003	-7.12761	3.57564e-12	5.89584e-11	16.8721
PLA2R1	0.912084	2.91008	7.12749	3.5784e-12	5.8974e-11	16.8714
CDSN	1.64977	1.71154	7.12693	3.59172e-12	5.91637e-11	16.8678
DTNBP1	-0.50568	3.83342	-7.12333	3.67796e-12	6.05537e-11	16.8446
NME4	0.834837	4.94246	7.123	3.68585e-12	6.06531e-11	16.8425
SPATA7	0.473794	1.43485	7.12231	3.70278e-12	6.0901e-11	16.838
TNFAIP6	1.16589	3.7094	7.12167	3.71846e-12	6.1128e-11	16.8338
ALKBH8	0.484685	2.59111	7.11998	3.76003e-12	6.17803e-11	16.823
KLHL23	-0.866216	1.92636	-7.11969	3.76724e-12	6.18677e-11	16.8211
GPN3	-0.379139	4.53665	-7.11749	3.82212e-12	6.27374e-11	16.807
IL34	-1.04461	2.66263	-7.1171	3.83211e-12	6.28697e-11	16.8044
SPATA18	-0.715449	1.76412	-7.1148	3.89054e-12	6.37963e-11	16.7896
PRSS46	-0.0998138	0.0563292	-7.11419	3.90614e-12	6.40164e-11	16.7857
ABCC3	0.994036	2.89158	7.11409	3.90892e-12	6.40164e-11	16.785
MSRB1	0.739517	6.20192	7.11405	3.90984e-12	6.40164e-11	16.7848
NID1	1.26794	5.2075	7.11248	3.95048e-12	6.46492e-11	16.7747
PAK3	-0.405059	0.297952	-7.11132	3.98068e-12	6.51109e-11	16.7672
SHISA4	1.08277	3.532	7.11051	4.00195e-12	6.54259e-11	16.762
NFE2L3	-1.03176	4.10183	-7.10996	4.01652e-12	6.56312e-11	16.7584
[truncated: 30,650 more rows]

## Sheet: S5
List of common genes in PathExt top100 Subtype 1 and 2 key genes
ACTB
AKT1
C3
CDK2
CDKN1A
CREBBP
CTCF
CTNNB1
EP300
FGR
HRAS
JUN
MAPK1
NFKB1
SRC
STAT3
UBC

## Sheet: S6
Enriched Biological Processes associated with common 17 genes among PathExt key genes in subtype 1 and 2
ID	Description	GeneRatio	BgRatio	pvalue	p.adjust	qvalue	geneID	Count
GO:0002429	immune response-activating cell surface receptor signaling pathway	7/17	318/18870	6.08151e-09	1.00117e-05	3.72119e-06	CREBBP/EP300/FGR/HRAS/MAPK1/NFKB1/SRC	7
GO:0002768	immune response-regulating cell surface receptor signaling pathway	7/17	346/18870	1.08941e-08	1.00117e-05	3.72119e-06	CREBBP/EP300/FGR/HRAS/MAPK1/NFKB1/SRC	7
GO:0051347	positive regulation of transferase activity	7/17	414/18870	3.74225e-08	2.29275e-05	8.52184e-06	AKT1/CDKN1A/CTNNB1/FGR/HRAS/MAPK1/SRC	7
GO:0033044	regulation of chromosome organization	6/17	247/18870	5.19219e-08	2.38581e-05	8.86772e-06	ACTB/CDK2/CTCF/CTNNB1/MAPK1/SRC	6
GO:0034504	protein localization to nucleus	6/17	310/18870	1.99048e-07	4.57314e-05	1.69977e-05	AKT1/CDKN1A/CREBBP/EP300/SRC/STAT3	6
GO:0071375	cellular response to peptide hormone stimulus	6/17	310/18870	1.99048e-07	4.57314e-05	1.69977e-05	AKT1/HRAS/MAPK1/NFKB1/SRC/STAT3	6
GO:0097193	intrinsic apoptotic signaling pathway	6/17	319/18870	2.3559e-07	4.81127e-05	1.78828e-05	AKT1/CDKN1A/CTNNB1/EP300/HRAS/SRC	6
GO:2000630	positive regulation of miRNA metabolic process	4/17	64/18870	2.77008e-07	5.09141e-05	1.8924e-05	HRAS/JUN/NFKB1/STAT3	4
GO:0048660	regulation of smooth muscle cell proliferation	5/17	171/18870	3.26556e-07	5.45646e-05	2.02809e-05	AKT1/CDKN1A/CTNNB1/JUN/SRC	5
GO:0048659	smooth muscle cell proliferation	5/17	175/18870	3.66296e-07	5.61044e-05	2.08532e-05	AKT1/CDKN1A/CTNNB1/JUN/SRC	5
GO:0006109	regulation of carbohydrate metabolic process	5/17	188/18870	5.22597e-07	7.38872e-05	2.74628e-05	AKT1/EP300/NFKB1/SRC/STAT3	5
GO:0002223	stimulatory C-type lectin receptor signaling pathway	3/17	23/18870	1.06364e-06	0.00010861	4.03687e-05	CREBBP/EP300/SRC	3
GO:1990840	response to lectin	3/17	23/18870	1.06364e-06	0.00010861	4.03687e-05	CREBBP/EP300/SRC	3
GO:1990858	cellular response to lectin	3/17	23/18870	1.06364e-06	0.00010861	4.03687e-05	CREBBP/EP300/SRC	3
GO:1900182	positive regulation of protein localization to nucleus	4/17	93/18870	1.25271e-06	0.000121166	4.50355e-05	AKT1/CREBBP/EP300/SRC	4
GO:0043434	response to peptide hormone	6/17	430/18870	1.35247e-06	0.000121166	4.50355e-05	AKT1/HRAS/MAPK1/NFKB1/SRC/STAT3	6
GO:0007179	transforming growth factor beta receptor signaling pathway	5/17	229/18870	1.38437e-06	0.000121166	4.50355e-05	CREBBP/EP300/JUN/SRC/STAT3	5
GO:0009408	response to heat	4/17	103/18870	1.88649e-06	0.00015603	5.79943e-05	AKT1/CDKN1A/CREBBP/EP300	4
GO:0010586	miRNA metabolic process	4/17	105/18870	2.03739e-06	0.00015603	5.79943e-05	HRAS/JUN/NFKB1/STAT3	4
GO:0050673	epithelial cell proliferation	6/17	480/18870	2.56049e-06	0.000188247	6.99688e-05	AKT1/CDKN1A/CTNNB1/HRAS/MAPK1/STAT3	6
GO:0051098	regulation of binding	5/17	262/18870	2.68131e-06	0.000189548	7.04522e-05	ACTB/AKT1/CDKN1A/EP300/JUN	5
GO:0062014	negative regulation of small molecule metabolic process	4/17	115/18870	2.93031e-06	0.000198943	7.39443e-05	AKT1/EP300/NFKB1/STAT3	4
GO:0031667	response to nutrient levels	6/17	495/18870	3.0592e-06	0.000198943	7.39443e-05	AKT1/CDKN1A/CREBBP/EP300/MAPK1/SRC	6
GO:2000278	regulation of DNA biosynthetic process	4/17	117/18870	3.13893e-06	0.000198943	7.39443e-05	CDKN1A/CTNNB1/MAPK1/SRC	4
GO:0051450	myoblast proliferation	3/17	34/18870	3.57199e-06	0.000212791	7.90915e-05	CTNNB1/FGR/SRC	3
GO:0051100	negative regulation of binding	4/17	121/18870	3.58898e-06	0.000212791	7.90915e-05	ACTB/AKT1/CDKN1A/JUN	4
GO:0002065	columnar/cuboidal epithelial cell differentiation	4/17	123/18870	3.83112e-06	0.000219879	8.17258e-05	AKT1/CDKN1A/CTNNB1/SRC	4
GO:0071900	regulation of protein serine/threonine kinase activity	5/17	285/18870	4.04649e-06	0.000219879	8.17258e-05	ACTB/AKT1/CDKN1A/HRAS/SRC	5
GO:0071560	cellular response to transforming growth factor beta stimulus	5/17	287/18870	4.18703e-06	0.000219879	8.17258e-05	CREBBP/EP300/JUN/SRC/STAT3	5
GO:0071276	cellular response to cadmium ion	3/17	37/18870	4.63035e-06	0.00023009	8.55212e-05	AKT1/JUN/MAPK1	3
GO:0071559	response to transforming growth factor beta	5/17	293/18870	4.63185e-06	0.00023009	8.55212e-05	CREBBP/EP300/JUN/SRC/STAT3	5
GO:0051054	positive regulation of DNA metabolic process	5/17	298/18870	5.03023e-06	0.000243304	9.04326e-05	ACTB/AKT1/CDK2/CTNNB1/MAPK1	5
GO:0030879	mammary gland development	4/17	133/18870	5.22798e-06	0.000246385	9.15779e-05	AKT1/MAPK1/NFKB1/SRC	4
GO:0071354	cellular response to interleukin-6	3/17	40/18870	5.87793e-06	0.000270091	0.000100389	NFKB1/SRC/STAT3	3
GO:0031348	negative regulation of defense response	5/17	321/18870	7.22339e-06	0.000316109	0.000117493	AKT1/FGR/NFKB1/SRC/STAT3	5
GO:0070741	response to interleukin-6	3/17	44/18870	7.86175e-06	0.000333645	0.000124011	NFKB1/SRC/STAT3	3
GO:0038061	non-canonical NF-kappaB signal transduction	4/17	148/18870	7.98714e-06	0.000333645	0.000124011	AKT1/CREBBP/EP300/NFKB1	4
GO:0071214	cellular response to abiotic stimulus	5/17	334/18870	8.75905e-06	0.000336255	0.000124981	CDKN1A/CREBBP/EP300/HRAS/NFKB1	5
GO:0104004	cellular response to environmental stimulus	5/17	334/18870	8.75905e-06	0.000336255	0.000124981	CDKN1A/CREBBP/EP300/HRAS/NFKB1	5
GO:0009411	response to UV	4/17	152/18870	8.87623e-06	0.000336255	0.000124981	AKT1/CDKN1A/CREBBP/EP300	4
GO:0033674	positive regulation of kinase activity	5/17	337/18870	9.14731e-06	0.000336255	0.000124981	AKT1/CDKN1A/FGR/HRAS/SRC	5
GO:0062012	regulation of small molecule metabolic process	5/17	337/18870	9.14731e-06	0.000336255	0.000124981	AKT1/EP300/NFKB1/SRC/STAT3	5
GO:0034614	cellular response to reactive oxygen species	4/17	154/18870	9.34723e-06	0.000336867	0.000125209	AKT1/JUN/MAPK1/SRC	4
GO:0070482	response to oxygen levels	5/17	343/18870	9.96429e-06	0.000352199	0.000130907	AKT1/CDKN1A/CREBBP/EP300/SRC	5
GO:0002861	regulation of inflammatory response to antigenic stimulus	3/17	48/18870	1.02442e-05	0.00035377	0.000131491	C3/FGR/SRC	3
GO:0071496	cellular response to external stimulus	5/17	346/18870	1.03937e-05	0.00035377	0.000131491	CDKN1A/CREBBP/EP300/MAPK1/NFKB1	5
GO:0031648	protein destabilization	3/17	49/18870	1.09062e-05	0.000364467	0.000135467	CREBBP/EP300/SRC	3
GO:0006606	protein import into nucleus	4/17	161/18870	1.11421e-05	0.000365701	0.000135926	AKT1/CDKN1A/EP300/STAT3	4
GO:0051170	import into nucleus	4/17	166/18870	1.25716e-05	0.000405379	0.000150674	AKT1/CDKN1A/EP300/STAT3	4
GO:0002066	columnar/cuboidal epithelial cell development	3/17	52/18870	1.30604e-05	0.000406866	0.000151226	AKT1/CDKN1A/SRC	3
GO:1904263	positive regulation of TORC1 signaling	3/17	52/18870	1.30604e-05	0.000406866	0.000151226	AKT1/EP300/SRC	3
GO:0032210	regulation of telomere maintenance via telomerase	3/17	53/18870	1.38364e-05	0.000423854	0.00015754	CTNNB1/MAPK1/SRC	3
GO:0009266	response to temperature stimulus	4/17	171/18870	1.41321e-05	0.000425816	0.00015827	AKT1/CDKN1A/CREBBP/EP300	4
GO:0002696	positive regulation of leukocyte activation	5/17	380/18870	1.63503e-05	0.000484707	0.000180159	ACTB/AKT1/CDKN1A/FGR/SRC	5
GO:0034332	adherens junction organization	3/17	57/18870	1.72437e-05	0.000503079	0.000186987	ACTB/CTNNB1/SRC	3
GO:2000045	regulation of G1/S transition of mitotic cell cycle	4/17	183/18870	1.84568e-05	0.0005219	0.000193983	ACTB/AKT1/CDK2/CDKN1A	4
GO:0046686	response to cadmium ion	3/17	59/18870	1.91371e-05	0.00053294	0.000198086	AKT1/JUN/MAPK1	3
GO:0050867	positive regulation of cell activation	5/17	396/18870	1.99445e-05	0.000547133	0.000203361	ACTB/AKT1/CDKN1A/FGR/SRC	5
GO:1904356	regulation of telomere maintenance via telomere lengthening	3/17	61/18870	2.11627e-05	0.000572015	0.00021261	CTNNB1/MAPK1/SRC	3
GO:0071897	DNA biosynthetic process	4/17	194/18870	2.3213e-05	0.00061834	0.000229828	CDKN1A/CTNNB1/MAPK1/SRC	4
GO:0007178	transmembrane receptor protein serine/threonine kinase signaling pathway	5/17	410/18870	2.35711e-05	0.000618911	0.00023004	CREBBP/EP300/JUN/SRC/STAT3	5
GO:0034605	cellular response to heat	3/17	66/18870	2.68328e-05	0.000684805	0.000254532	CDKN1A/CREBBP/EP300	3
GO:0061180	mammary gland epithelium development	3/17	66/18870	2.68328e-05	0.000684805	0.000254532	AKT1/MAPK1/SRC	3
GO:0050728	negative regulation of inflammatory response	4/17	202/18870	2.71985e-05	0.000684805	0.000254532	FGR/NFKB1/SRC/STAT3	4
GO:0045088	regulation of innate immune response	5/17	425/18870	2.80082e-05	0.000686388	0.000255121	AKT1/CREBBP/EP300/FGR/SRC	5
GO:0050727	regulation of inflammatory response	5/17	425/18870	2.80082e-05	0.000686388	0.000255121	C3/FGR/NFKB1/SRC/STAT3	5
GO:0000302	response to reactive oxygen species	4/17	205/18870	2.88154e-05	0.000691492	0.000257018	AKT1/JUN/MAPK1/SRC	4
GO:0007004	telomere maintenance via telomerase	3/17	69/18870	3.06716e-05	0.000704679	0.000261919	CTNNB1/MAPK1/SRC	3
GO:1902806	regulation of cell cycle G1/S phase transition	4/17	209/18870	3.10798e-05	0.000705242	0.000262128	ACTB/AKT1/CDK2/CDKN1A	4
GO:0050679	positive regulation of epithelial cell proliferation	4/17	218/18870	3.665e-05	0.0008116	0.00030166	AKT1/CTNNB1/HRAS/STAT3	4
GO:0050847	progesterone receptor signaling pathway	2/17	11/18870	4.18157e-05	0.000870637	0.000323603	MAPK1/SRC	2
GO:0060439	trachea morphogenesis	2/17	11/18870	4.18157e-05	0.000870637	0.000323603	CTNNB1/MAPK1	2
GO:0070601	centromeric sister chromatid cohesion	2/17	11/18870	4.18157e-05	0.000870637	0.000323603	CTCF/CTNNB1	2
GO:0072584	caveolin-mediated endocytosis	2/17	11/18870	4.18157e-05	0.000870637	0.000323603	MAPK1/SRC	2
GO:0071222	cellular response to lipopolysaccharide	4/17	226/18870	4.21877e-05	0.000870637	0.000323603	AKT1/MAPK1/NFKB1/SRC	4
GO:0032091	negative regulation of protein binding	3/17	77/18870	4.26318e-05	0.000870637	0.000323603	ACTB/AKT1/CDKN1A	3
GO:0002437	inflammatory response to antigenic stimulus	3/17	80/18870	4.78029e-05	0.000951568	0.000353684	C3/FGR/SRC	3
GO:0010833	telomere maintenance via telomere lengthening	3/17	81/18870	4.96139e-05	0.000958891	0.000356406	CTNNB1/MAPK1/SRC	3
GO:0043086	negative regulation of catalytic activity	5/17	480/18870	5.01061e-05	0.000958891	0.000356406	AKT1/CDKN1A/HRAS/NFKB1/SRC	5
GO:0032102	negative regulation of response to external stimulus	5/17	481/18870	5.06052e-05	0.000958891	0.000356406	AKT1/FGR/NFKB1/SRC/STAT3	5
GO:0071219	cellular response to molecule of bacterial origin	4/17	239/18870	5.24625e-05	0.000974001	0.000362022	AKT1/MAPK1/NFKB1/SRC	4
GO:0051091	positive regulation of DNA-binding transcription factor activity	4/17	244/18870	5.68642e-05	0.00104288	0.000387623	AKT1/CTNNB1/EP300/STAT3	4
GO:0034333	adherens junction assembly	2/17	13/18870	5.92394e-05	0.00106747	0.000396763	ACTB/CTNNB1	2
GO:0001819	positive regulation of cytokine production	5/17	499/18870	6.02692e-05	0.00107548	0.000399741	C3/FGR/HRAS/SRC/STAT3	5
GO:0031669	cellular response to nutrient levels	4/17	251/18870	6.34732e-05	0.00111773	0.000415445	CDKN1A/CREBBP/EP300/MAPK1	4
GO:0000082	G1/S transition of mitotic cell cycle	4/17	252/18870	6.44612e-05	0.00111773	0.000415445	ACTB/AKT1/CDK2/CDKN1A	4
GO:0010001	glial cell differentiation	4/17	252/18870	6.44612e-05	0.00111773	0.000415445	AKT1/CTNNB1/MAPK1/STAT3	4
GO:0048145	regulation of fibroblast proliferation	3/17	89/18870	6.57443e-05	0.00112933	0.000419754	CDKN1A/CTNNB1/HRAS	3
GO:0034599	cellular response to oxidative stress	4/17	255/18870	6.74929e-05	0.00113577	0.000422151	AKT1/JUN/MAPK1/SRC	4
GO:0010507	negative regulation of autophagy	3/17	90/18870	6.79735e-05	0.00113577	0.000422151	AKT1/EP300/STAT3	3
GO:1903432	regulation of TORC1 signaling	3/17	93/18870	7.49568e-05	0.00121921	0.000453162	AKT1/EP300/SRC	3
GO:0071216	cellular response to biotic stimulus	4/17	265/18870	7.83542e-05	0.00126329	0.000469546	AKT1/MAPK1/NFKB1/SRC	4
GO:0008593	regulation of Notch signaling pathway	3/17	98/18870	8.76109e-05	0.00136465	0.000507221	AKT1/SRC/STAT3	3
GO:0048661	positive regulation of smooth muscle cell proliferation	3/17	98/18870	8.76109e-05	0.00136465	0.000507221	AKT1/JUN/SRC	3
GO:0038202	TORC1 signaling	3/17	99/18870	9.02985e-05	0.00138219	0.000513739	AKT1/EP300/SRC	3
GO:0006474	N-terminal protein amino acid acetylation	2/17	16/18870	9.09927e-05	0.00138219	0.000513739	CREBBP/EP300	2
GO:1900034	regulation of cellular response to heat	2/17	16/18870	9.09927e-05	0.00138219	0.000513739	CREBBP/EP300	2
GO:0044843	cell cycle G1/S phase transition	4/17	279/18870	9.56362e-05	0.00144081	0.00053553	ACTB/AKT1/CDK2/CDKN1A	4
GO:0045860	positive regulation of protein kinase activity	4/17	282/18870	9.96735e-05	0.00146855	0.00054584	AKT1/CDKN1A/HRAS/SRC	4
GO:0010906	regulation of glucose metabolic process	3/17	103/18870	0.000101587	0.00146855	0.00054584	AKT1/EP300/SRC	3
GO:0007063	regulation of sister chromatid cohesion	2/17	17/18870	0.00010307	0.00146855	0.00054584	CTCF/CTNNB1	2
GO:0043923	positive regulation by host of viral transcription	2/17	17/18870	0.00010307	0.00146855	0.00054584	EP300/JUN	2
GO:0097396	response to interleukin-17	2/17	17/18870	0.00010307	0.00146855	0.00054584	NFKB1/STAT3	2
GO:0097398	cellular response to interleukin-17	2/17	17/18870	0.00010307	0.00146855	0.00054584	NFKB1/STAT3	2
GO:0043255	regulation of carbohydrate biosynthetic process	3/17	105/18870	0.000107561	0.00150914	0.000560926	AKT1/EP300/NFKB1	3
GO:0043491	phosphatidylinositol 3-kinase/protein kinase B signal transduction	4/17	290/18870	0.000111047	0.00154624	0.000574715	AKT1/FGR/SRC/STAT3	4
GO:0030100	regulation of endocytosis	4/17	291/18870	0.000112532	0.00155514	0.000578023	ACTB/C3/FGR/SRC	4
GO:0048144	fibroblast proliferation	3/17	107/18870	0.00011376	0.00156039	0.000579973	CDKN1A/CTNNB1/HRAS	3
GO:0060576	intestinal epithelial cell development	2/17	18/18870	0.000115893	0.00157786	0.000586467	CDKN1A/SRC	2
GO:2001252	positive regulation of chromosome organization	3/17	109/18870	0.000120188	0.00162431	0.000603733	CDK2/CTNNB1/MAPK1	3
GO:0048477	oogenesis	3/17	110/18870	0.000123489	0.00164474	0.000611324	AKT1/CTNNB1/SRC	3
GO:0090398	cellular senescence	3/17	110/18870	0.000123489	0.00164474	0.000611324	CDK2/CDKN1A/HRAS	3
GO:0060438	trachea development	2/17	19/18870	0.000129459	0.00168755	0.000627239	CTNNB1/MAPK1	2
GO:0060716	labyrinthine layer blood vessel development	2/17	19/18870	0.000129459	0.00168755	0.000627239	AKT1/MAPK1	2
GO:2000641	regulation of early endosome to late endosome transport	2/17	19/18870	0.000129459	0.00168755	0.000627239	MAPK1/SRC	2
GO:2001243	negative regulation of intrinsic apoptotic signaling pathway	3/17	114/18870	0.000137284	0.00177696	0.00066047	AKT1/CTNNB1/SRC	3
GO:0044403	biological process involved in symbiotic interaction	4/17	322/18870	0.00016616	0.00209179	0.000777489	AKT1/EP300/JUN/SRC	4
GO:0038127	ERBB signaling pathway	3/17	124/18870	0.000176071	0.00215745	0.000801893	AKT1/MAPK1/SRC	3
GO:0048545	response to steroid hormone	4/17	330/18870	0.000182569	0.00217897	0.000809893	CDKN1A/EP300/MAPK1/SRC	4
GO:0032386	regulation of intracellular transport	4/17	336/18870	0.000195625	0.00231973	0.000862211	EP300/HRAS/MAPK1/SRC	4
GO:0007265	Ras protein signal transduction	4/17	341/18870	0.000207011	0.00242348	0.000900772	CDK2/CDKN1A/HRAS/SRC	4
GO:0019216	regulation of lipid metabolic process	4/17	342/18870	0.000209345	0.00243529	0.000905161	AKT1/C3/FGR/NFKB1	4
GO:0048565	digestive tract development	3/17	134/18870	0.000221366	0.00255894	0.00095112	CDKN1A/CTNNB1/SRC	3
GO:0035994	response to muscle stretch	2/17	25/18870	0.0002264	0.00258461	0.000960662	CTNNB1/NFKB1	2
GO:0030522	intracellular receptor signaling pathway	4/17	353/18870	0.000236288	0.00266444	0.000990335	EP300/MAPK1/SRC/STAT3	4
GO:1904375	regulation of protein localization to cell periphery	3/17	137/18870	0.000236292	0.00266444	0.000990335	ACTB/AKT1/HRAS	3
GO:0002433	immune response-regulating cell surface receptor signaling pathway involved in phagocytosis	2/17	26/18870	0.000245136	0.00268191	0.000996826	FGR/SRC	2
GO:0038096	Fc-gamma receptor signaling pathway involved in phagocytosis	2/17	26/18870	0.000245136	0.00268191	0.000996826	FGR/SRC	2
GO:0070102	interleukin-6-mediated signaling pathway	2/17	26/18870	0.000245136	0.00268191	0.000996826	SRC/STAT3	2
GO:0043467	regulation of generation of precursor metabolites and energy	3/17	139/18870	0.000246596	0.00268191	0.000996828	AKT1/EP300/STAT3	3
GO:0010884	positive regulation of lipid storage	2/17	27/18870	0.000264607	0.0027951	0.0010389	C3/NFKB1	2
GO:0031365	N-terminal protein amino acid modification	2/17	28/18870	0.00028481	0.0029423	0.00109361	CREBBP/EP300	2
GO:0055123	digestive system development	3/17	146/18870	0.000284945	0.0029423	0.00109361	CDKN1A/CTNNB1/SRC	3
GO:0031571	mitotic G1 DNA damage checkpoint signaling	2/17	29/18870	0.000305745	0.00310475	0.00115399	CDK2/CDKN1A	2
GO:0044819	mitotic G1/S transition checkpoint signaling	2/17	29/18870	0.000305745	0.00310475	0.00115399	CDK2/CDKN1A	2
GO:0050863	regulation of T cell activation	4/17	381/18870	0.000316107	0.00319234	0.00118655	ACTB/AKT1/CTNNB1/SRC	4
GO:0060674	placenta blood vessel development	2/17	31/18870	0.000349806	0.00349425	0.00129876	AKT1/MAPK1	2
GO:0006979	response to oxidative stress	4/17	400/18870	0.000380291	0.00373783	0.0013893	AKT1/JUN/MAPK1/SRC	4
GO:0007292	female gamete generation	3/17	163/18870	0.000393635	0.00379832	0.00141178	AKT1/CTNNB1/SRC	3
GO:0002862	negative regulation of inflammatory response to antigenic stimulus	2/17	33/18870	0.000396778	0.00379832	0.00141178	FGR/SRC	2
GO:0030511	positive regulation of transforming growth factor beta receptor signaling pathway	2/17	33/18870	0.000396778	0.00379832	0.00141178	CREBBP/EP300	2
GO:1903846	positive regulation of cellular response to transforming growth factor beta stimulus	2/17	33/18870	0.000396778	0.00379832	0.00141178	CREBBP/EP300	2
GO:0050678	regulation of epithelial cell proliferation	4/17	407/18870	0.00040614	0.00384787	0.0014302	AKT1/CTNNB1/HRAS/STAT3	4
GO:0034405	response to fluid shear stress	2/17	34/18870	0.000421353	0.00386416	0.00143625	AKT1/SRC	2
GO:0043276	anoikis	2/17	34/18870	0.000421353	0.00386416	0.00143625	AKT1/SRC	2
GO:1902176	negative regulation of oxidative stress-induced intrinsic apoptotic signaling pathway	2/17	34/18870	0.000421353	0.00386416	0.00143625	AKT1/CTNNB1	2
GO:0042060	wound healing	4/17	423/18870	0.000469937	0.00427596	0.00158931	ACTB/CDKN1A/HRAS/SRC	4
GO:0072331	signal transduction by p53 class mediator	3/17	175/18870	0.000484502	0.00438677	0.0016305	AKT1/CDKN1A/EP300	3
GO:0030098	lymphocyte differentiation	4/17	429/18870	0.000495616	0.00441819	0.00164218	ACTB/CTNNB1/EP300/STAT3	4
GO:0030099	myeloid cell differentiation	4/17	430/18870	0.000499991	0.00441819	0.00164218	CTNNB1/EP300/SRC/STAT3	4
GO:0007219	Notch signaling pathway	3/17	181/18870	0.000534582	0.00463472	0.00172266	AKT1/SRC/STAT3	3
GO:0019827	stem cell population maintenance	3/17	183/18870	0.000551985	0.00474088	0.00176212	ACTB/CTNNB1/STAT3	3
GO:1905952	regulation of lipid localization	3/17	183/18870	0.000551985	0.00474088	0.00176212	AKT1/C3/NFKB1	3
GO:0032885	regulation of polysaccharide biosynthetic process	2/17	39/18870	0.000555075	0.00474525	0.00176374	AKT1/NFKB1	2
GO:0048771	tissue remodeling	3/17	184/18870	0.000560821	0.00477217	0.00177375	CTNNB1/NFKB1/SRC	3
GO:0001503	ossification	4/17	444/18870	0.000564197	0.00477877	0.0017762	AKT1/CTNNB1/FGR/MAPK1	4
GO:0010742	macrophage derived foam cell differentiation	2/17	40/18870	0.00058398	0.00491142	0.00182551	EP300/NFKB1	2
GO:0032200	telomere organization	3/17	187/18870	0.000587875	0.00491142	0.00182551	CTNNB1/MAPK1/SRC	3
GO:0098727	maintenance of cell number	3/17	187/18870	0.000587875	0.00491142	0.00182551	ACTB/CTNNB1/STAT3	3
GO:0030324	lung development	3/17	188/18870	0.000597075	0.00496572	0.00184569	CTNNB1/EP300/MAPK1	3
GO:0046890	regulation of lipid biosynthetic process	3/17	189/18870	0.000606367	0.00502028	0.00186597	AKT1/C3/NFKB1	3
GO:2001242	regulation of intrinsic apoptotic signaling pathway	3/17	190/18870	0.000615752	0.00505246	0.00187793	AKT1/CTNNB1/SRC	3
GO:0072594	establishment of protein localization to organelle	4/17	459/18870	0.000639319	0.00515011	0.00191422	AKT1/CDKN1A/EP300/STAT3	4
GO:0006006	glucose metabolic process	3/17	193/18870	0.000644464	0.00515011	0.00191422	AKT1/EP300/SRC	3
GO:0009755	hormone-mediated signaling pathway	3/17	193/18870	0.000644464	0.00515011	0.00191422	EP300/MAPK1/SRC	3
GO:0048469	cell maturation	3/17	195/18870	0.000664074	0.00528384	0.00196393	C3/CDKN1A/CTNNB1	3
GO:0060443	mammary gland morphogenesis	2/17	43/18870	0.000674996	0.0053476	0.00198762	NFKB1/SRC	2
GO:0022412	cellular process involved in reproduction in multicellular organism	4/17	471/18870	0.000704361	0.00545812	0.0020287	AKT1/CTCF/CTNNB1/SRC	4
GO:0046777	protein autophosphorylation	3/17	199/18870	0.000704432	0.00545812	0.0020287	AKT1/FGR/SRC	3
GO:0010828	positive regulation of glucose transmembrane transport	2/17	44/18870	0.000706764	0.00545812	0.0020287	AKT1/C3	2
GO:0045022	early endosome to late endosome transport	2/17	44/18870	0.000706764	0.00545812	0.0020287	MAPK1/SRC	2
GO:0010907	positive regulation of glucose metabolic process	2/17	45/18870	0.000739246	0.0056379	0.00209552	AKT1/SRC	2
GO:0031641	regulation of myelination	2/17	45/18870	0.000739246	0.0056379	0.00209552	AKT1/CTNNB1	2
GO:0031349	positive regulation of defense response	4/17	480/18870	0.000756145	0.00564524	0.00209825	C3/CREBBP/EP300/SRC	4
GO:1903131	mononuclear cell differentiation	4/17	481/18870	0.000762062	0.00564524	0.00209825	ACTB/CTNNB1/EP300/STAT3	4
GO:0050777	negative regulation of immune response	3/17	205/18870	0.000767862	0.00564524	0.00209825	AKT1/FGR/SRC	3
GO:0060491	regulation of cell projection assembly	3/17	205/18870	0.000767862	0.00564524	0.00209825	AKT1/HRAS/SRC	3
GO:0032768	regulation of monooxygenase activity	2/17	46/18870	0.000772438	0.00564524	0.00209825	AKT1/NFKB1	2
GO:0032881	regulation of polysaccharide metabolic process	2/17	46/18870	0.000772438	0.00564524	0.00209825	AKT1/NFKB1	2
GO:0070849	response to epidermal growth factor	2/17	46/18870	0.000772438	0.00564524	0.00209825	AKT1/MAPK1	2
GO:0050808	synapse organization	4/17	483/18870	0.000773993	0.00564524	0.00209825	ACTB/AKT1/C3/CTNNB1	4
GO:1901654	response to ketone	3/17	208/18870	0.000800899	0.00577276	0.00214565	AKT1/CDKN1A/SRC	3
GO:0031295	T cell costimulation	2/17	48/18870	0.000840955	0.00596786	0.00221817	AKT1/SRC	2
GO:0032369	negative regulation of lipid transport	2/17	48/18870	0.000840955	0.00596786	0.00221817	AKT1/NFKB1	2
GO:0045747	positive regulation of Notch signaling pathway	2/17	48/18870	0.000840955	0.00596786	0.00221817	SRC/STAT3	2
GO:0016051	carbohydrate biosynthetic process	3/17	214/18870	0.00086967	0.00605475	0.00225046	AKT1/EP300/NFKB1	3
GO:0060541	respiratory system development	3/17	214/18870	0.00086967	0.00605475	0.00225046	CTNNB1/EP300/MAPK1	3
GO:0048538	thymus development	2/17	49/18870	0.000876276	0.00605487	0.00225051	CTNNB1/MAPK1	2
GO:0098927	vesicle-mediated transport between endosomal compartments	2/17	49/18870	0.000876276	0.00605487	0.00225051	MAPK1/SRC	2
GO:0016573	histone acetylation	2/17	50/18870	0.000912305	0.00623352	0.00231691	CREBBP/EP300	2
GO:0051346	negative regulation of hydrolase activity	3/17	218/18870	0.000917545	0.0062461	0.00232158	AKT1/HRAS/SRC	3
GO:0018205	peptidyl-lysine modification	3/17	219/18870	0.00092977	0.00630597	0.00234384	CREBBP/CTNNB1/EP300	3
GO:0019083	viral transcription	2/17	51/18870	0.000949039	0.00634303	0.00235761	EP300/JUN	2
GO:0034198	cellular response to amino acid starvation	2/17	51/18870	0.000949039	0.00634303	0.00235761	CDKN1A/MAPK1	2
GO:0035094	response to nicotine	2/17	51/18870	0.000949039	0.00634303	0.00235761	MAPK1/NFKB1	2
GO:0006110	regulation of glycolytic process	2/17	52/18870	0.000986478	0.00645248	0.00239829	EP300/STAT3	2
GO:0043154	negative regulation of cysteine-type endopeptidase activity involved in apoptotic process	2/17	52/18870	0.000986478	0.00645248	0.00239829	AKT1/SRC	2
GO:0048009	insulin-like growth factor receptor signaling pathway	2/17	52/18870	0.000986478	0.00645248	0.00239829	AKT1/MAPK1	2
GO:0060324	face development	2/17	52/18870	0.000986478	0.00645248	0.00239829	EP300/MAPK1	2
GO:0051348	negative regulation of transferase activity	3/17	225/18870	0.00100531	0.00655232	0.0024354	AKT1/CDKN1A/SRC	3
GO:0048146	positive regulation of fibroblast proliferation	2/17	53/18870	0.00102462	0.0066546	0.00247342	CDKN1A/HRAS	2
GO:0040029	epigenetic regulation of gene expression	3/17	229/18870	0.00105777	0.00681063	0.00253141	CDK2/CTCF/EP300	3
GO:1990928	response to amino acid starvation	2/17	54/18870	0.00106347	0.00681063	0.00253141	CDKN1A/MAPK1	2
GO:0051403	stress-activated MAPK cascade	3/17	230/18870	0.00107115	0.00683604	0.00254086	HRAS/MAPK1/NFKB1	3
GO:0018393	internal peptidyl-lysine acetylation	2/17	55/18870	0.00110301	0.00701501	0.00260738	CREBBP/EP300	2
GO:0006909	phagocytosis	3/17	237/18870	0.00116785	0.00732597	0.00272296	C3/FGR/SRC	3
GO:0071356	cellular response to tumor necrosis factor	3/17	238/18870	0.0011821	0.00732852	0.0027239	AKT1/MAPK1/NFKB1	3
GO:0042733	embryonic digit morphogenesis	2/17	57/18870	0.00118421	0.00732852	0.0027239	CREBBP/CTNNB1	2
GO:0043331	response to dsRNA	2/17	57/18870	0.00118421	0.00732852	0.0027239	MAPK1/NFKB1	2
GO:0002886	regulation of myeloid leukocyte mediated immunity	2/17	59/18870	0.00126819	0.00771833	0.00286879	C3/FGR	2
GO:0048863	stem cell differentiation	3/17	246/18870	0.00130009	0.00788633	0.00293124	CTNNB1/MAPK1/STAT3	3
GO:0045930	negative regulation of mitotic cell cycle	3/17	248/18870	0.0013307	0.0080455	0.00299039	CDK2/CDKN1A/CTNNB1	3
GO:0097305	response to alcohol	3/17	254/18870	0.00142528	0.00856099	0.003182	AKT1/CDKN1A/CTNNB1	3
GO:0008631	intrinsic apoptotic signaling pathway in response to oxidative stress	2/17	63/18870	0.0014445	0.0085922	0.0031936	AKT1/CTNNB1	2
GO:0043470	regulation of carbohydrate catabolic process	2/17	63/18870	0.0014445	0.0085922	0.0031936	EP300/STAT3	2
GO:0034612	response to tumor necrosis factor	3/17	259/18870	0.00150726	0.00893658	0.0033216	AKT1/MAPK1/NFKB1	3
GO:0045453	bone resorption	2/17	65/18870	0.0015368	0.00901946	0.0033524	CTNNB1/SRC	2
GO:2000117	negative regulation of cysteine-type endopeptidase activity	2/17	65/18870	0.0015368	0.00901946	0.0033524	AKT1/SRC	2
GO:0071695	anatomical structure maturation	3/17	261/18870	0.00154086	0.00901946	0.0033524	C3/CDKN1A/CTNNB1	3
GO:0060828	regulation of canonical Wnt signaling pathway	3/17	262/18870	0.00155784	0.0090899	0.00337858	CTNNB1/NFKB1/SRC	3
GO:0000271	polysaccharide biosynthetic process	2/17	66/18870	0.00158399	0.00918415	0.00341362	AKT1/NFKB1	2
GO:0048645	animal organ formation	2/17	67/18870	0.00163187	0.00943198	0.00350573	CTNNB1/MAPK1	2
GO:0070663	regulation of leukocyte proliferation	3/17	267/18870	0.00164451	0.00947529	0.00352183	CDKN1A/CTNNB1/MAPK1	3
GO:0034394	protein localization to cell surface	2/17	68/18870	0.00168043	0.009592	0.00356521	AKT1/CTNNB1	2
GO:0007611	learning or memory	3/17	274/18870	0.00177087	0.0100028	0.00371789	EP300/MAPK1/SRC	3
GO:1903039	positive regulation of leukocyte cell-cell adhesion	3/17	275/18870	0.0017894	0.0100272	0.00372697	ACTB/AKT1/SRC	3
GO:0090596	sensory organ morphogenesis	3/17	277/18870	0.00182684	0.010163	0.00377743	CTNNB1/MAPK1/STAT3	3
GO:0061614	miRNA transcription	2/17	71/18870	0.00183022	0.010163	0.00377743	JUN/STAT3	2
GO:0001894	tissue homeostasis	3/17	279/18870	0.00186476	0.0102926	0.0038256	ACTB/CTNNB1/SRC	3
GO:0060249	anatomical structure homeostasis	3/17	279/18870	0.00186476	0.0102926	0.0038256	ACTB/CTNNB1/SRC	3
GO:0051881	regulation of mitochondrial membrane potential	2/17	73/18870	0.00193349	0.0105767	0.00393119	AKT1/SRC	2
GO:0052548	regulation of endopeptidase activity	3/17	288/18870	0.00204153	0.0111345	0.00413855	AKT1/SRC/STAT3	3
GO:0018105	peptidyl-serine phosphorylation	3/17	295/18870	0.00218604	0.0118524	0.00440535	AKT1/CDK2/MAPK1	3
GO:0010827	regulation of glucose transmembrane transport	2/17	78/18870	0.00220355	0.0118969	0.00442189	AKT1/C3	2
GO:0048511	rhythmic process	3/17	296/18870	0.0022072	0.0118969	0.00442189	CREBBP/EP300/SRC	3
GO:0001666	response to hypoxia	3/17	298/18870	0.00224988	0.0120915	0.00449423	CREBBP/EP300/SRC	3
GO:0031016	pancreas development	2/17	79/18870	0.00225959	0.0121082	0.00450046	AKT1/CTNNB1	2
GO:0007249	canonical NF-kappaB signal transduction	3/17	300/18870	0.00229309	0.012252	0.00455389	AKT1/CTNNB1/NFKB1	3
GO:0018209	peptidyl-serine modification	3/17	308/18870	0.00247107	0.0129767	0.00482324	AKT1/CDK2/MAPK1	3
GO:0051222	positive regulation of protein transport	3/17	308/18870	0.00247107	0.0129767	0.00482324	EP300/HRAS/SRC	3
GO:0044773	mitotic DNA damage checkpoint signaling	2/17	83/18870	0.00249047	0.0130222	0.00484015	CDK2/CDKN1A	2
GO:0061458	reproductive system development	3/17	309/18870	0.00249391	0.0130222	0.00484015	C3/CTNNB1/SRC	3
GO:0060070	canonical Wnt signaling pathway	3/17	316/18870	0.00265746	0.0136731	0.00508211	CTNNB1/NFKB1/SRC	3
GO:2000243	positive regulation of reproductive process	2/17	86/18870	0.00267065	0.0136731	0.00508211	CTNNB1/SRC	2
GO:0050890	cognition	3/17	317/18870	0.00268135	0.0136898	0.00508829	EP300/MAPK1/SRC	3
GO:0044774	mitotic DNA integrity checkpoint signaling	2/17	87/18870	0.00273205	0.0138333	0.00514165	CDK2/CDKN1A	2
GO:0051851	modulation by host of symbiont process	2/17	87/18870	0.00273205	0.0138333	0.00514165	EP300/JUN	2
GO:1904951	positive regulation of establishment of protein localization	3/17	324/18870	0.00285237	0.0142686	0.00530343	EP300/HRAS/SRC	3
GO:0006096	glycolytic process	2/17	89/18870	0.00285682	0.0142686	0.00530343	EP300/STAT3	2
GO:0046849	bone remodeling	2/17	89/18870	0.00285682	0.0142686	0.00530343	CTNNB1/SRC	2
GO:1903321	negative regulation of protein modification by small protein conjugation or removal	2/17	90/18870	0.00292021	0.0145456	0.0054064	AKT1/CTNNB1	2
GO:0048638	regulation of developmental growth	3/17	328/18870	0.00295307	0.0146696	0.00545246	AKT1/CDKN1A/STAT3	3
GO:0030901	midbrain development	2/17	91/18870	0.00298425	0.0147845	0.00549519	ACTB/CTNNB1	2
GO:0021700	developmental maturation	3/17	330/18870	0.00300423	0.0148435	0.00551711	C3/CDKN1A/CTNNB1	3
GO:0140747	regulation of ncRNA transcription	2/17	92/18870	0.00304895	0.0150241	0.00558423	JUN/STAT3	2
GO:0070371	ERK1 and ERK2 cascade	3/17	336/18870	0.00316103	0.0155347	0.00577401	HRAS/MAPK1/SRC	3
GO:0019915	lipid storage	2/17	94/18870	0.00318034	0.0155879	0.00579379	C3/NFKB1	2
GO:1902807	negative regulation of cell cycle G1/S phase transition	2/17	95/18870	0.00324701	0.0158303	0.00588388	CDK2/CDKN1A	2
GO:0009895	negative regulation of catabolic process	3/17	349/18870	0.00351791	0.0168865	0.00627646	AKT1/EP300/STAT3	3
GO:0045765	regulation of angiogenesis	3/17	349/18870	0.00351791	0.0168865	0.00627646	C3/CTNNB1/STAT3	3
GO:0045862	positive regulation of proteolysis	3/17	350/18870	0.00354635	0.0168865	0.00627646	AKT1/SRC/STAT3	3
GO:0051235	maintenance of location	3/17	350/18870	0.00354635	0.0168865	0.00627646	AKT1/C3/NFKB1	3
GO:0070661	leukocyte proliferation	3/17	350/18870	0.00354635	0.0168865	0.00627646	CDKN1A/CTNNB1/MAPK1	3
GO:0018107	peptidyl-threonine phosphorylation	2/17	100/18870	0.00359021	0.0169635	0.00630509	AKT1/MAPK1	2
GO:0050764	regulation of phagocytosis	2/17	100/18870	0.00359021	0.0169635	0.00630509	C3/FGR	2
GO:0071901	negative regulation of protein serine/threonine kinase activity	2/17	100/18870	0.00359021	0.0169635	0.00630509	AKT1/CDKN1A	2
GO:1990778	protein localization to cell periphery	3/17	353/18870	0.00363251	0.0171194	0.00636302	ACTB/AKT1/HRAS	3
GO:1901342	regulation of vasculature development	3/17	354/18870	0.00366152	0.0172119	0.00639743	C3/CTNNB1/STAT3	3
GO:0010506	regulation of autophagy	3/17	355/18870	0.00369066	0.0172607	0.00641554	AKT1/EP300/STAT3	3
GO:0031346	positive regulation of cell projection organization	3/17	355/18870	0.00369066	0.0172607	0.00641554	EP300/HRAS/SRC	3
GO:0005976	polysaccharide metabolic process	2/17	102/18870	0.00373205	0.017322	0.00643832	AKT1/NFKB1	2
GO:0097306	cellular response to alcohol	2/17	103/18870	0.00380394	0.0175009	0.00650484	AKT1/CTNNB1	2
GO:1901655	cellular response to ketone	2/17	103/18870	0.00380394	0.0175009	0.00650484	AKT1/SRC	2
GO:0090100	positive regulation of transmembrane receptor protein serine/threonine kinase signaling pathway	2/17	104/18870	0.00387647	0.0176798	0.00657132	CREBBP/EP300	2
GO:1901796	regulation of signal transduction by p53 class mediator	2/17	107/18870	0.00409795	0.0185062	0.0068785	AKT1/EP300	2
GO:0002833	positive regulation of response to biotic stimulus	3/17	369/18870	0.00411386	0.0185325	0.00688827	CREBBP/EP300/SRC	3
GO:1902414	protein localization to cell junction	2/17	108/18870	0.00417307	0.0187076	0.00695333	ACTB/HRAS	2
GO:0002444	myeloid leukocyte mediated immunity	2/17	110/18870	0.00432522	0.0192488	0.00715449	C3/FGR	2
GO:0018210	peptidyl-threonine modification	2/17	110/18870	0.00432522	0.0192488	0.00715449	AKT1/MAPK1	2
GO:0007229	integrin-mediated signaling pathway	2/17	111/18870	0.00440225	0.0194503	0.00722941	FGR/SRC	2
GO:0002460	adaptive immune response based on somatic recombination of immune receptors built from immunoglobulin superfamily domains	3/17	380/18870	0.00446643	0.0196866	0.00731721	C3/HRAS/STAT3	3
GO:1903037	regulation of leukocyte cell-cell adhesion	3/17	382/18870	0.00453246	0.0198822	0.00738994	ACTB/AKT1/SRC	3
GO:0032355	response to estradiol	2/17	113/18870	0.00455823	0.0199477	0.00741427	CTNNB1/STAT3	2
GO:0001701	in utero embryonic development	3/17	392/18870	0.00487156	0.0211949	0.00787783	AKT1/CTNNB1/MAPK1	3
GO:1904659	glucose transmembrane transport	2/17	117/18870	0.00487782	0.0211949	0.00787783	AKT1/C3	2
GO:0006090	pyruvate metabolic process	2/17	118/18870	0.0049593	0.0214981	0.00799053	EP300/STAT3	2
GO:0150063	visual system development	3/17	395/18870	0.00497623	0.0215207	0.00799895	C3/CTNNB1/STAT3	3
GO:0050900	leukocyte migration	3/17	396/18870	0.00501142	0.0216221	0.0080366	AKT1/MAPK1/SRC	3
GO:0016570	histone modification	2/17	120/18870	0.00512415	0.0218014	0.00810325	CREBBP/EP300	2
GO:0045814	negative regulation of gene expression epigenetic	2/17	120/18870	0.00512415	0.0218014	0.00810325	CDK2/CTCF	2
GO:0051702	biological process involved in interaction with symbiont	2/17	121/18870	0.00520752	0.0220539	0.00819713	EP300/JUN	2
GO:0045786	negative regulation of cell cycle	3/17	407/18870	0.0054086	0.0227483	0.00845522	CDK2/CDKN1A/CTNNB1	3
GO:0071675	regulation of mononuclear cell migration	2/17	125/18870	0.00554725	0.0232782	0.00865216	AKT1/MAPK1	2
GO:0000077	DNA damage checkpoint signaling	2/17	126/18870	0.00563374	0.0235873	0.00876706	CDK2/CDKN1A	2
GO:1903706	regulation of hemopoiesis	3/17	417/18870	0.00578583	0.024169	0.00898327	ACTB/CTNNB1/STAT3	3
GO:0007159	leukocyte cell-cell adhesion	3/17	419/18870	0.00586315	0.0243811	0.00906211	ACTB/AKT1/SRC	3
GO:0042476	odontogenesis	2/17	132/18870	0.00616574	0.0255816	0.00950829	CTNNB1/SRC	2
GO:0030168	platelet activation	2/17	133/18870	0.00625657	0.0258417	0.009605	ACTB/SRC	2
GO:0048593	camera-type eye morphogenesis	2/17	133/18870	0.00625657	0.0258417	0.009605	CTNNB1/STAT3	2
GO:0003002	regionalization	3/17	430/18870	0.00629957	0.025961	0.00964932	C3/CTNNB1/EP300	3
GO:0009410	response to xenobiotic stimulus	3/17	434/18870	0.006463	0.0264566	0.00983352	CDKN1A/CTNNB1/SRC	3
GO:0007098	centrosome cycle	2/17	138/18870	0.00671991	0.0271455	0.0100896	CDK2/CTNNB1	2
GO:0035270	endocrine system development	2/17	139/18870	0.00681441	0.0274668	0.010209	AKT1/MAPK1	2
GO:0070555	response to interleukin-1	2/17	140/18870	0.00690952	0.0277286	0.0103063	NFKB1/SRC	2
GO:0032434	regulation of proteasomal ubiquitin-dependent protein catabolic process	2/17	143/18870	0.00719849	0.0287003	0.0106675	AKT1/CDK2	2
GO:0048568	embryonic organ development	3/17	453/18870	0.00727421	0.0289394	0.0107563	AKT1/CTNNB1/MAPK1	3
GO:0042552	myelination	2/17	145/18870	0.00739416	0.0292268	0.0108632	AKT1/CTNNB1	2
GO:0035107	appendage morphogenesis	2/17	146/18870	0.0074929	0.0292548	0.0108736	CREBBP/CTNNB1	2
GO:0035108	limb morphogenesis	2/17	146/18870	0.0074929	0.0292548	0.0108736	CREBBP/CTNNB1	2
GO:0051053	negative regulation of DNA metabolic process	2/17	146/18870	0.0074929	0.0292548	0.0108736	CDKN1A/SRC	2
GO:0043161	proteasome-mediated ubiquitin-dependent protein catabolic process	3/17	458/18870	0.00749736	0.0292548	0.0108736	AKT1/CDK2/CTNNB1	3
GO:0031333	negative regulation of protein-containing complex assembly	2/17	147/18870	0.00759224	0.0292548	0.0108736	EP300/SRC	2
GO:0035264	multicellular organism growth	2/17	147/18870	0.00759224	0.0292548	0.0108736	EP300/STAT3	2
GO:0062013	positive regulation of small molecule metabolic process	2/17	147/18870	0.00759224	0.0292548	0.0108736	AKT1/SRC	2
GO:0198738	cell-cell signaling by wnt	3/17	461/18870	0.00763321	0.0293511	0.0109094	CTNNB1/NFKB1/SRC	3
GO:0010821	regulation of mitochondrion organization	2/17	152/18870	0.00809792	0.0308796	0.0114775	AKT1/EP300	2
GO:0043410	positive regulation of MAPK cascade	3/17	474/18870	0.00823891	0.0312874	0.0116291	CTNNB1/HRAS/SRC	3
GO:0044839	cell cycle G2/M phase transition	2/17	155/18870	0.00840848	0.0316697	0.0117712	CDK2/CDKN1A	2
GO:0048754	branching morphogenesis of an epithelial tube	2/17	156/18870	0.00851319	0.031968	0.0118821	CTNNB1/SRC	2
GO:0036294	cellular response to decreased oxygen levels	2/17	158/18870	0.00872437	0.031968	0.0118821	AKT1/SRC	2
GO:0090316	positive regulation of intracellular protein transport	2/17	158/18870	0.00872437	0.031968	0.0118821	EP300/HRAS	2
GO:0008643	carbohydrate transport	2/17	159/18870	0.00883085	0.031968	0.0118821	AKT1/C3	2
GO:0007440	foregut morphogenesis	1/17	10/18870	0.00897471	0.031968	0.0118821	CTNNB1	1
GO:0010918	positive regulation of mitochondrial membrane potential	1/17	10/18870	0.00897471	0.031968	0.0118821	AKT1	1
GO:0015911	long-chain fatty acid import across plasma membrane	1/17	10/18870	0.00897471	0.031968	0.0118821	AKT1	1
GO:0032070	regulation of deoxyribonuclease activity	1/17	10/18870	0.00897471	0.031968	0.0118821	AKT1	1
GO:0032353	negative regulation of hormone biosynthetic process	1/17	10/18870	0.00897471	0.031968	0.0118821	NFKB1	1
GO:0032815	negative regulation of natural killer cell activation	1/17	10/18870	0.00897471	0.031968	0.0118821	FGR	1
GO:0033210	leptin-mediated signaling pathway	1/17	10/18870	0.00897471	0.031968	0.0118821	STAT3	1
GO:0035332	positive regulation of hippo signaling	1/17	10/18870	0.00897471	0.031968	0.0118821	SRC	1
GO:0036093	germ cell proliferation	1/17	10/18870	0.00897471	0.031968	0.0118821	SRC	1
GO:0042368	vitamin D biosynthetic process	1/17	10/18870	0.00897471	0.031968	0.0118821	NFKB1	1
GO:0048263	determination of dorsal identity	1/17	10/18870	0.00897471	0.031968	0.0118821	CTNNB1	1
GO:0048664	neuron fate determination	1/17	10/18870	0.00897471	0.031968	0.0118821	CTNNB1	1
GO:0060397	growth hormone receptor signaling pathway via JAK-STAT	1/17	10/18870	0.00897471	0.031968	0.0118821	STAT3	1
GO:0060768	regulation of epithelial cell proliferation involved in prostate gland development	1/17	10/18870	0.00897471	0.031968	0.0118821	CTNNB1	1
GO:0071803	positive regulation of podosome assembly	1/17	10/18870	0.00897471	0.031968	0.0118821	SRC	1
GO:1903799	negative regulation of miRNA processing	1/17	10/18870	0.00897471	0.031968	0.0118821	STAT3	1
GO:1905050	positive regulation of metallopeptidase activity	1/17	10/18870	0.00897471	0.031968	0.0118821	STAT3	1
GO:0016052	carbohydrate catabolic process	2/17	163/18870	0.00926262	0.032552	0.0120991	EP300/STAT3	2
GO:0043524	negative regulation of neuron apoptotic process	2/17	163/18870	0.00926262	0.032552	0.0120991	CTNNB1/HRAS	2
GO:0016049	cell growth	3/17	497/18870	0.00937913	0.0328986	0.0122279	AKT1/CDKN1A/CTNNB1	3
GO:0007519	skeletal muscle tissue development	2/17	166/18870	0.00959259	0.0331579	0.0123243	CTNNB1/EP300	2
GO:0070665	positive regulation of leukocyte proliferation	2/17	166/18870	0.00959259	0.0331579	0.0123243	CDKN1A/MAPK1	2
GO:0003263	cardioblast proliferation	1/17	11/18870	0.00986799	0.0331579	0.0123243	CTNNB1	1
GO:0003264	regulation of cardioblast proliferation	1/17	11/18870	0.00986799	0.0331579	0.0123243	CTNNB1	1
GO:0003337	mesenchymal to epithelial transition involved in metanephros morphogenesis	1/17	11/18870	0.00986799	0.0331579	0.0123243	CTNNB1	1
GO:0006349	regulation of gene expression by genomic imprinting	1/17	11/18870	0.00986799	0.0331579	0.0123243	CTCF	1
GO:0033625	positive regulation of integrin activation	1/17	11/18870	0.00986799	0.0331579	0.0123243	SRC	1
GO:0034139	regulation of toll-like receptor 3 signaling pathway	1/17	11/18870	0.00986799	0.0331579	0.0123243	SRC	1
GO:0035723	interleukin-15-mediated signaling pathway	1/17	11/18870	0.00986799	0.0331579	0.0123243	STAT3	1
GO:0044848	biological phase	1/17	11/18870	0.00986799	0.0331579	0.0123243	CTNNB1	1
GO:0060272	embryonic skeletal joint morphogenesis	1/17	11/18870	0.00986799	0.0331579	0.0123243	CTNNB1	1
GO:0060742	epithelial cell differentiation involved in prostate gland development	1/17	11/18870	0.00986799	0.0331579	0.0123243	CTNNB1	1
GO:0060767	epithelial cell proliferation involved in prostate gland development	1/17	11/18870	0.00986799	0.0331579	0.0123243	CTNNB1	1
GO:0070669	response to interleukin-2	1/17	11/18870	0.00986799	0.0331579	0.0123243	STAT3	1
GO:0070673	response to interleukin-18	1/17	11/18870	0.00986799	0.0331579	0.0123243	AKT1	1
GO:0071350	cellular response to interleukin-15	1/17	11/18870	0.00986799	0.0331579	0.0123243	STAT3	1
GO:0097278	complement-dependent cytotoxicity	1/17	11/18870	0.00986799	0.0331579	0.0123243	C3	1
GO:0098696	regulation of neurotransmitter receptor localization to postsynaptic specialization membrane	1/17	11/18870	0.00986799	0.0331579	0.0123243	HRAS	1
GO:2000392	regulation of lamellipodium morphogenesis	1/17	11/18870	0.00986799	0.0331579	0.0123243	SRC	1
GO:2001223	negative regulation of neuron migration	1/17	11/18870	0.00986799	0.0331579	0.0123243	STAT3	1
GO:0051897	positive regulation of phosphatidylinositol 3-kinase/protein kinase B signal transduction	2/17	171/18870	0.0101541	0.0340571	0.0126585	FGR/SRC	2
GO:1903034	regulation of response to wounding	2/17	173/18870	0.0103828	0.034698	0.0128967	HRAS/STAT3	2
GO:0007259	receptor signaling pathway via JAK-STAT	2/17	174/18870	0.010498	0.034698	0.0128967	EP300/STAT3	2
GO:0010634	positive regulation of epithelial cell migration	2/17	176/18870	0.0107301	0.034698	0.0128967	AKT1/SRC	2
GO:0003306	Wnt signaling pathway involved in heart development	1/17	12/18870	0.0107605	0.034698	0.0128967	CTNNB1	1
GO:0009950	dorsal/ventral axis specification	1/17	12/18870	0.0107605	0.034698	0.0128967	CTNNB1	1
GO:0016479	negative regulation of transcription by RNA polymerase I	1/17	12/18870	0.0107605	0.034698	0.0128967	CREBBP	1
GO:0032351	negative regulation of hormone metabolic process	1/17	12/18870	0.0107605	0.034698	0.0128967	NFKB1	1
GO:0035112	genitalia morphogenesis	1/17	12/18870	0.0107605	0.034698	0.0128967	CTNNB1	1
GO:0060788	ectodermal placode formation	1/17	12/18870	0.0107605	0.034698	0.0128967	CTNNB1	1
GO:0060965	negative regulation of miRNA-mediated gene silencing	1/17	12/18870	0.0107605	0.034698	0.0128967	STAT3	1
GO:0070672	response to interleukin-15	1/17	12/18870	0.0107605	0.034698	0.0128967	STAT3	1
GO:0071233	cellular response to leucine	1/17	12/18870	0.0107605	0.034698	0.0128967	EP300	1
GO:0071697	ectodermal placode morphogenesis	1/17	12/18870	0.0107605	0.034698	0.0128967	CTNNB1	1
GO:0072182	regulation of nephron tubule epithelial cell differentiation	1/17	12/18870	0.0107605	0.034698	0.0128967	CTNNB1	1
GO:0106014	regulation of inflammatory response to wounding	1/17	12/18870	0.0107605	0.034698	0.0128967	STAT3	1
GO:0140588	chromatin looping	1/17	12/18870	0.0107605	0.034698	0.0128967	CTCF	1
GO:1904953	Wnt signaling pathway involved in midbrain dopaminergic neuron differentiation	1/17	12/18870	0.0107605	0.034698	0.0128967	CTNNB1	1
GO:0001764	neuron migration	2/17	177/18870	0.010847	0.0349155	0.0129776	CTNNB1/STAT3	2
GO:0060538	skeletal muscle organ development	2/17	178/18870	0.0109645	0.0351705	0.0130724	CTNNB1/EP300	2
GO:0016482	cytosolic transport	2/17	182/18870	0.01144	0.0360554	0.0134013	MAPK1/SRC	2
GO:0048736	appendage development	2/17	182/18870	0.01144	0.0360554	0.0134013	CREBBP/CTNNB1	2
GO:0060173	limb development	2/17	182/18870	0.01144	0.0360554	0.0134013	CREBBP/CTNNB1	2
GO:0002069	columnar/cuboidal epithelial cell maturation	1/17	13/18870	0.0116523	0.0360554	0.0134013	CDKN1A	1
GO:0002863	positive regulation of inflammatory response to antigenic stimulus	1/17	13/18870	0.0116523	0.0360554	0.0134013	C3	1
GO:0031453	positive regulation of heterochromatin formation	1/17	13/18870	0.0116523	0.0360554	0.0134013	CDK2	1
GO:0042362	fat-soluble vitamin biosynthetic process	1/17	13/18870	0.0116523	0.0360554	0.0134013	NFKB1	1
GO:0060100	positive regulation of phagocytosis engulfment	1/17	13/18870	0.0116523	0.0360554	0.0134013	C3	1
GO:0060149	negative regulation of post-transcriptional gene silencing	1/17	13/18870	0.0116523	0.0360554	0.0134013	STAT3	1
GO:0060967	negative regulation of gene silencing by regulatory ncRNA	1/17	13/18870	0.0116523	0.0360554	0.0134013	STAT3	1
GO:0071801	regulation of podosome assembly	1/17	13/18870	0.0116523	0.0360554	0.0134013	SRC	1
GO:1900369	negative regulation of post-transcriptional gene silencing by regulatory ncRNA	1/17	13/18870	0.0116523	0.0360554	0.0134013	STAT3	1
GO:1905155	positive regulation of membrane invagination	1/17	13/18870	0.0116523	0.0360554	0.0134013	C3	1
GO:2000105	positive regulation of DNA-templated DNA replication	1/17	13/18870	0.0116523	0.0360554	0.0134013	CDK2	1
GO:0032872	regulation of stress-activated MAPK cascade	2/17	186/18870	0.0119247	0.0367128	0.0136456	HRAS/MAPK1	2
GO:0061138	morphogenesis of a branching epithelium	2/17	187/18870	0.0120472	0.0370281	0.0137628	CTNNB1/SRC	2
GO:0042770	signal transduction in response to DNA damage	2/17	189/18870	0.012294	0.0372449	0.0138434	CDK2/CDKN1A	2
GO:0021819	layer formation in cerebral cortex	1/17	14/18870	0.0125433	0.0372449	0.0138434	CTNNB1	1
GO:0030213	hyaluronan biosynthetic process	1/17	14/18870	0.0125433	0.0372449	0.0138434	NFKB1	1
GO:0035791	platelet-derived growth factor receptor-beta signaling pathway	1/17	14/18870	0.0125433	0.0372449	0.0138434	SRC	1
GO:0042762	regulation of sulfur metabolic process	1/17	14/18870	0.0125433	0.0372449	0.0138434	CTNNB1	1
GO:0046322	negative regulation of fatty acid oxidation	1/17	14/18870	0.0125433	0.0372449	0.0138434	AKT1	1
GO:0048715	negative regulation of oligodendrocyte differentiation	1/17	14/18870	0.0125433	0.0372449	0.0138434	CTNNB1	1
GO:0051412	response to corticosterone	1/17	14/18870	0.0125433	0.0372449	0.0138434	CDKN1A	1
GO:0071696	ectodermal placode development	1/17	14/18870	0.0125433	0.0372449	0.0138434	CTNNB1	1
GO:0072283	metanephric renal vesicle morphogenesis	1/17	14/18870	0.0125433	0.0372449	0.0138434	CTNNB1	1
GO:0098883	synapse pruning	1/17	14/18870	0.0125433	0.0372449	0.0138434	C3	1
GO:0140052	cellular response to oxidised low-density lipoprotein particle stimulus	1/17	14/18870	0.0125433	0.0372449	0.0138434	AKT1	1
GO:2000288	positive regulation of myoblast proliferation	1/17	14/18870	0.0125433	0.0372449	0.0138434	CTNNB1	1
GO:0033673	negative regulation of kinase activity	2/17	193/18870	0.0127943	0.0378115	0.014054	AKT1/CDKN1A	2
GO:0099504	synaptic vesicle cycle	2/17	198/18870	0.0134321	0.0378115	0.014054	ACTB/CTNNB1	2
GO:0001711	endodermal cell fate commitment	1/17	15/18870	0.0134336	0.0378115	0.014054	CTNNB1	1
GO:0010763	positive regulation of fibroblast migration	1/17	15/18870	0.0134336	0.0378115	0.014054	AKT1	1
GO:0016322	neuron remodeling	1/17	15/18870	0.0134336	0.0378115	0.014054	C3	1
GO:0030174	regulation of DNA-templated DNA replication initiation	1/17	15/18870	0.0134336	0.0378115	0.014054	CDK2	1
GO:0032769	negative regulation of monooxygenase activity	1/17	15/18870	0.0134336	0.0378115	0.014054	NFKB1	1
GO:0033008	positive regulation of mast cell activation involved in immune response	1/17	15/18870	0.0134336	0.0378115	0.014054	FGR	1
GO:0043201	response to leucine	1/17	15/18870	0.0134336	0.0378115	0.014054	EP300	1
GO:0043306	positive regulation of mast cell degranulation	1/17	15/18870	0.0134336	0.0378115	0.014054	FGR	1
GO:0045176	apical protein localization	1/17	15/18870	0.0134336	0.0378115	0.014054	ACTB	1
GO:0045725	positive regulation of glycogen biosynthetic process	1/17	15/18870	0.0134336	0.0378115	0.014054	AKT1	1
GO:0045838	positive regulation of membrane potential	1/17	15/18870	0.0134336	0.0378115	0.014054	AKT1	1
GO:0048308	organelle inheritance	1/17	15/18870	0.0134336	0.0378115	0.014054	MAPK1	1
GO:0048313	Golgi inheritance	1/17	15/18870	0.0134336	0.0378115	0.014054	MAPK1	1
GO:0048820	hair follicle maturation	1/17	15/18870	0.0134336	0.0378115	0.014054	CTNNB1	1
GO:0060221	retinal rod cell differentiation	1/17	15/18870	0.0134336	0.0378115	0.014054	STAT3	1
GO:0060572	morphogenesis of an epithelial bud	1/17	15/18870	0.0134336	0.0378115	0.014054	CTNNB1	1
GO:0061307	cardiac neural crest cell differentiation involved in heart development	1/17	15/18870	0.0134336	0.0378115	0.014054	MAPK1	1
GO:0061308	cardiac neural crest cell development involved in heart development	1/17	15/18870	0.0134336	0.0378115	0.014054	MAPK1	1
GO:0071732	cellular response to nitric oxide	1/17	15/18870	0.0134336	0.0378115	0.014054	CDK2	1
GO:0072498	embryonic skeletal joint development	1/17	15/18870	0.0134336	0.0378115	0.014054	CTNNB1	1
GO:1900029	positive regulation of ruffle assembly	1/17	15/18870	0.0134336	0.0378115	0.014054	HRAS	1
GO:1905153	regulation of membrane invagination	1/17	15/18870	0.0134336	0.0378115	0.014054	C3	1
GO:2000402	negative regulation of lymphocyte migration	1/17	15/18870	0.0134336	0.0378115	0.014054	AKT1	1
GO:0031396	regulation of protein ubiquitination	2/17	200/18870	0.0136911	0.0384187	0.0142797	AKT1/CTNNB1	2
GO:0001763	morphogenesis of a branching structure	2/17	203/18870	0.0140837	0.0392337	0.0145826	CTNNB1/SRC	2
GO:0006206	pyrimidine nucleobase metabolic process	1/17	16/18870	0.0143231	0.0392337	0.0145826	MAPK1	1
GO:0051895	negative regulation of focal adhesion assembly	1/17	16/18870	0.0143231	0.0392337	0.0145826	SRC	1
GO:0060856	establishment of blood-brain barrier	1/17	16/18870	0.0143231	0.0392337	0.0145826	CTNNB1	1
GO:0071380	cellular response to prostaglandin E stimulus	1/17	16/18870	0.0143231	0.0392337	0.0145826	AKT1	1
GO:0072540	T-helper 17 cell lineage commitment	1/17	16/18870	0.0143231	0.0392337	0.0145826	STAT3	1
GO:0097091	synaptic vesicle clustering	1/17	16/18870	0.0143231	0.0392337	0.0145826	CTNNB1	1
GO:0150118	negative regulation of cell-substrate junction organization	1/17	16/18870	0.0143231	0.0392337	0.0145826	SRC	1
GO:1903358	regulation of Golgi organization	1/17	16/18870	0.0143231	0.0392337	0.0145826	MAPK1	1
GO:0043414	macromolecule methylation	2/17	210/18870	0.0150187	0.0403454	0.0149958	AKT1/CTCF	2
GO:0051701	biological process involved in interaction with host	2/17	211/18870	0.0151544	0.0403454	0.0149958	AKT1/SRC	2
GO:0003159	morphogenesis of an endothelium	1/17	17/18870	0.0152118	0.0403454	0.0149958	CTNNB1	1
GO:0007252	I-kappaB phosphorylation	1/17	17/18870	0.0152118	0.0403454	0.0149958	AKT1	1
GO:0033623	regulation of integrin activation	1/17	17/18870	0.0152118	0.0403454	0.0149958	SRC	1
GO:0044320	cellular response to leptin stimulus	1/17	17/18870	0.0152118	0.0403454	0.0149958	STAT3	1
GO:0044539	long-chain fatty acid import into cell	1/17	17/18870	0.0152118	0.0403454	0.0149958	AKT1	1
GO:0060644	mammary gland epithelial cell differentiation	1/17	17/18870	0.0152118	0.0403454	0.0149958	AKT1	1
GO:0061154	endothelial tube morphogenesis	1/17	17/18870	0.0152118	0.0403454	0.0149958	CTNNB1	1
GO:0061548	ganglion development	1/17	17/18870	0.0152118	0.0403454	0.0149958	CTNNB1	1
GO:0070875	positive regulation of glycogen metabolic process	1/17	17/18870	0.0152118	0.0403454	0.0149958	AKT1	1
GO:0090399	replicative senescence	1/17	17/18870	0.0152118	0.0403454	0.0149958	CDKN1A	1
GO:0098974	postsynaptic actin cytoskeleton organization	1/17	17/18870	0.0152118	0.0403454	0.0149958	ACTB	1
GO:1902170	cellular response to reactive nitrogen species	1/17	17/18870	0.0152118	0.0403454	0.0149958	CDK2	1
GO:1904948	midbrain dopaminergic neuron differentiation	1/17	17/18870	0.0152118	0.0403454	0.0149958	CTNNB1	1
GO:0045637	regulation of myeloid cell differentiation	2/17	213/18870	0.0154275	0.0407996	0.0151646	CTNNB1/STAT3	2
GO:1901888	regulation of cell junction assembly	2/17	213/18870	0.0154275	0.0407996	0.0151646	CTNNB1/SRC	2
GO:0048167	regulation of synaptic plasticity	2/17	214/18870	0.0155648	0.0411036	0.0152776	HRAS/MAPK1	2
GO:0034764	positive regulation of transmembrane transport	2/17	217/18870	0.01598	0.0411495	0.0152947	AKT1/C3	2
GO:0006957	complement activation alternative pathway	1/17	18/18870	0.0160998	0.0411495	0.0152947	C3	1
GO:0006977	DNA damage response signal transduction by p53 class mediator resulting in cell cycle arrest	1/17	18/18870	0.0160998	0.0411495	0.0152947	CDKN1A	1
GO:0036035	osteoclast development	1/17	18/18870	0.0160998	0.0411495	0.0152947	SRC	1
GO:0043217	myelin maintenance	1/17	18/18870	0.0160998	0.0411495	0.0152947	AKT1	1
GO:0045780	positive regulation of bone resorption	1/17	18/18870	0.0160998	0.0411495	0.0152947	SRC	1
GO:0051000	positive regulation of nitric-oxide synthase activity	1/17	18/18870	0.0160998	0.0411495	0.0152947	AKT1	1
GO:0072087	renal vesicle development	1/17	18/18870	0.0160998	0.0411495	0.0152947	CTNNB1	1
GO:0072673	lamellipodium morphogenesis	1/17	18/18870	0.0160998	0.0411495	0.0152947	SRC	1
GO:0086103	G protein-coupled receptor signaling pathway involved in heart process	1/17	18/18870	0.0160998	0.0411495	0.0152947	SRC	1
GO:0090493	catecholamine uptake	1/17	18/18870	0.0160998	0.0411495	0.0152947	ACTB	1
GO:0098751	bone cell development	1/17	18/18870	0.0160998	0.0411495	0.0152947	SRC	1
GO:2000811	negative regulation of anoikis	1/17	18/18870	0.0160998	0.0411495	0.0152947	SRC	1
GO:1902115	regulation of organelle assembly	2/17	218/18870	0.0161195	0.0411495	0.0152947	AKT1/SRC	2
GO:0099003	vesicle-mediated transport in synapse	2/17	220/18870	0.0164	0.0417496	0.0155177	ACTB/CTNNB1	2
GO:0010744	positive regulation of macrophage derived foam cell differentiation	1/17	19/18870	0.0169871	0.042364	0.0157461	NFKB1	1
GO:0010759	positive regulation of macrophage chemotaxis	1/17	19/18870	0.0169871	0.042364	0.0157461	MAPK1	1
GO:0032695	negative regulation of interleukin-12 production	1/17	19/18870	0.0169871	0.042364	0.0157461	NFKB1	1
GO:0035821	modulation of process of another organism	1/17	19/18870	0.0169871	0.042364	0.0157461	AKT1	1
GO:0045603	positive regulation of endothelial cell differentiation	1/17	19/18870	0.0169871	0.042364	0.0157461	CTNNB1	1
GO:0045721	negative regulation of gluconeogenesis	1/17	19/18870	0.0169871	0.042364	0.0157461	EP300	1
GO:0048266	behavioral response to pain	1/17	19/18870	0.0169871	0.042364	0.0157461	AKT1	1
GO:0060231	mesenchymal to epithelial transition	1/17	19/18870	0.0169871	0.042364	0.0157461	CTNNB1	1
GO:0071800	podosome assembly	1/17	19/18870	0.0169871	0.042364	0.0157461	SRC	1
GO:1900242	regulation of synaptic vesicle endocytosis	1/17	19/18870	0.0169871	0.042364	0.0157461	ACTB	1
GO:1902931	negative regulation of alcohol biosynthetic process	1/17	19/18870	0.0169871	0.042364	0.0157461	NFKB1	1
GO:0050817	coagulation	2/17	229/18870	0.0176884	0.0432828	0.0160876	ACTB/SRC	2
GO:0097191	extrinsic apoptotic signaling pathway	2/17	229/18870	0.0176884	0.0432828	0.0160876	AKT1/SRC	2
GO:0048705	skeletal system morphogenesis	2/17	230/18870	0.0178342	0.0432828	0.0160876	CTNNB1/FGR	2
GO:0031053	primary miRNA processing	1/17	20/18870	0.0178736	0.0432828	0.0160876	STAT3	1
GO:0031998	regulation of fatty acid beta-oxidation	1/17	20/18870	0.0178736	0.0432828	0.0160876	AKT1	1
GO:0042359	vitamin D metabolic process	1/17	20/18870	0.0178736	0.0432828	0.0160876	NFKB1	1
GO:0043586	tongue development	1/17	20/18870	0.0178736	0.0432828	0.0160876	CTNNB1	1
GO:0045056	transcytosis	1/17	20/18870	0.0178736	0.0432828	0.0160876	SRC	1
GO:0048643	positive regulation of skeletal muscle tissue development	1/17	20/18870	0.0178736	0.0432828	0.0160876	CTNNB1	1
GO:0051900	regulation of mitochondrial depolarization	1/17	20/18870	0.0178736	0.0432828	0.0160876	SRC	1
GO:0055093	response to hyperoxia	1/17	20/18870	0.0178736	0.0432828	0.0160876	CDKN1A	1
GO:0071731	response to nitric oxide	1/17	20/18870	0.0178736	0.0432828	0.0160876	CDK2	1
GO:0072079	nephron tubule formation	1/17	20/18870	0.0178736	0.0432828	0.0160876	CTNNB1	1
GO:0090201	negative regulation of release of cytochrome c from mitochondria	1/17	20/18870	0.0178736	0.0432828	0.0160876	AKT1	1
GO:0099188	postsynaptic cytoskeleton organization	1/17	20/18870	0.0178736	0.0432828	0.0160876	ACTB	1
GO:0140354	lipid import into cell	1/17	20/18870	0.0178736	0.0432828	0.0160876	AKT1	1
GO:1902001	fatty acid transmembrane transport	1/17	20/18870	0.0178736	0.0432828	0.0160876	AKT1	1
GO:1902018	negative regulation of cilium assembly	1/17	20/18870	0.0178736	0.0432828	0.0160876	AKT1	1
GO:0007599	hemostasis	2/17	231/18870	0.0179805	0.0434843	0.0161625	ACTB/SRC	2
GO:0043523	regulation of neuron apoptotic process	2/17	232/18870	0.0181273	0.0437818	0.016273	CTNNB1/HRAS	2
GO:0002888	positive regulation of myeloid leukocyte mediated immunity	1/17	21/18870	0.0187593	0.0444325	0.0165149	C3	1
GO:0044321	response to leptin	1/17	21/18870	0.0187593	0.0444325	0.0165149	STAT3	1
GO:0060444	branching involved in mammary gland duct morphogenesis	1/17	21/18870	0.0187593	0.0444325	0.0165149	SRC	1
GO:0071379	cellular response to prostaglandin stimulus	1/17	21/18870	0.0187593	0.0444325	0.0165149	AKT1	1
GO:0071498	cellular response to fluid shear stress	1/17	21/18870	0.0187593	0.0444325	0.0165149	SRC	1
GO:0090043	regulation of tubulin deacetylation	1/17	21/18870	0.0187593	0.0444325	0.0165149	EP300	1
GO:1902683	regulation of receptor localization to synapse	1/17	21/18870	0.0187593	0.0444325	0.0165149	HRAS	1
GO:0050670	regulation of lymphocyte proliferation	2/17	238/18870	0.0190189	0.0449894	0.0167219	CDKN1A/CTNNB1	2
GO:0007160	cell-matrix adhesion	2/17	239/18870	0.0191693	0.0452869	0.0168325	CTNNB1/SRC	2
GO:0007398	ectoderm development	1/17	22/18870	0.0196443	0.0456463	0.0169661	CTNNB1	1
GO:0010866	regulation of triglyceride biosynthetic process	1/17	22/18870	0.0196443	0.0456463	0.0169661	C3	1
GO:0015874	norepinephrine transport	1/17	22/18870	0.0196443	0.0456463	0.0169661	ACTB	1
GO:0030220	platelet formation	1/17	22/18870	0.0196443	0.0456463	0.0169661	EP300	1
GO:0030449	regulation of complement activation	1/17	22/18870	0.0196443	0.0456463	0.0169661	C3	1
GO:0032069	regulation of nuclease activity	1/17	22/18870	0.0196443	0.0456463	0.0169661	AKT1	1
GO:0048485	sympathetic nervous system development	1/17	22/18870	0.0196443	0.0456463	0.0169661	CTNNB1	1
GO:2000679	positive regulation of transcription regulatory region DNA binding	1/17	22/18870	0.0196443	0.0456463	0.0169661	EP300	1
GO:0050807	regulation of synapse organization	2/17	244/18870	0.0199289	0.0461909	0.0171685	AKT1/CTNNB1	2
GO:0009913	epidermal cell differentiation	2/17	245/18870	0.0200824	0.0464879	0.0172789	CDKN1A/CTNNB1	2
GO:0022604	regulation of cell morphogenesis	2/17	247/18870	0.0203908	0.0466787	0.0173498	FGR/SRC	2
GO:0001759	organ induction	1/17	23/18870	0.0205285	0.0466787	0.0173498	CTNNB1	1
GO:0010560	positive regulation of glycoprotein biosynthetic process	1/17	23/18870	0.0205285	0.0466787	0.0173498	CTNNB1	1
GO:0035855	megakaryocyte development	1/17	23/18870	0.0205285	0.0466787	0.0173498	EP300	1
GO:0036120	cellular response to platelet-derived growth factor stimulus	1/17	23/18870	0.0205285	0.0466787	0.0173498	SRC	1
GO:0051882	mitochondrial depolarization	1/17	23/18870	0.0205285	0.0466787	0.0173498	SRC	1
GO:0071359	cellular response to dsRNA	1/17	23/18870	0.0205285	0.0466787	0.0173498	NFKB1	1
GO:0072202	cell differentiation involved in metanephros development	1/17	23/18870	0.0205285	0.0466787	0.0173498	CTNNB1	1
GO:0090042	tubulin deacetylation	1/17	23/18870	0.0205285	0.0466787	0.0173498	EP300	1
GO:0120261	regulation of heterochromatin organization	1/17	23/18870	0.0205285	0.0466787	0.0173498	CDK2	1
GO:0045444	fat cell differentiation	2/17	248/18870	0.0205458	0.0466787	0.0173498	AKT1/EP300	2
GO:0051896	regulation of phosphatidylinositol 3-kinase/protein kinase B signal transduction	2/17	248/18870	0.0205458	0.0466787	0.0173498	FGR/SRC	2
GO:0050803	regulation of synapse structure or activity	2/17	250/18870	0.0208572	0.0471886	0.0175393	AKT1/CTNNB1	2
GO:0042593	glucose homeostasis	2/17	251/18870	0.0210136	0.0471886	0.0175393	AKT1/STAT3	2
GO:0033500	carbohydrate homeostasis	2/17	252/18870	0.0211706	0.0471886	0.0175393	AKT1/STAT3	2
GO:0002922	positive regulation of humoral immune response	1/17	24/18870	0.021412	0.0471886	0.0175393	C3	1
GO:0003323	type B pancreatic cell development	1/17	24/18870	0.021412	0.0471886	0.0175393	AKT1	1
GO:0010640	regulation of platelet-derived growth factor receptor signaling pathway	1/17	24/18870	0.021412	0.0471886	0.0175393	SRC	1
GO:0030539	male genitalia development	1/17	24/18870	0.021412	0.0471886	0.0175393	CTNNB1	1
GO:0032891	negative regulation of organic acid transport	1/17	24/18870	0.021412	0.0471886	0.0175393	AKT1	1
GO:0034138	toll-like receptor 3 signaling pathway	1/17	24/18870	0.021412	0.0471886	0.0175393	SRC	1
GO:0034260	negative regulation of GTPase activity	1/17	24/18870	0.021412	0.0471886	0.0175393	HRAS	1
GO:0034695	response to prostaglandin E	1/17	24/18870	0.021412	0.0471886	0.0175393	AKT1	1
GO:0036344	platelet morphogenesis	1/17	24/18870	0.021412	0.0471886	0.0175393	EP300	1
GO:0046628	positive regulation of insulin receptor signaling pathway	1/17	24/18870	0.021412	0.0471886	0.0175393	SRC	1
GO:0046885	regulation of hormone biosynthetic process	1/17	24/18870	0.021412	0.0471886	0.0175393	NFKB1	1
GO:0072273	metanephric nephron morphogenesis	1/17	24/18870	0.021412	0.0471886	0.0175393	CTNNB1	1
GO:1901863	positive regulation of muscle tissue development	1/17	24/18870	0.021412	0.0471886	0.0175393	CTNNB1	1
GO:2000209	regulation of anoikis	1/17	24/18870	0.021412	0.0471886	0.0175393	SRC	1
GO:0001649	osteoblast differentiation	2/17	257/18870	0.0219629	0.0482659	0.0179397	AKT1/CTNNB1	2
GO:0002053	positive regulation of mesenchymal cell proliferation	1/17	25/18870	0.0222947	0.0482659	0.0179397	CTNNB1	1
GO:0002363	alpha-beta T cell lineage commitment	1/17	25/18870	0.0222947	0.0482659	0.0179397	STAT3	1
GO:0014856	skeletal muscle cell proliferation	1/17	25/18870	0.0222947	0.0482659	0.0179397	SRC	1
GO:0032331	negative regulation of chondrocyte differentiation	1/17	25/18870	0.0222947	0.0482659	0.0179397	CTNNB1	1
GO:0036119	response to platelet-derived growth factor	1/17	25/18870	0.0222947	0.0482659	0.0179397	SRC	1
GO:0043302	positive regulation of leukocyte degranulation	1/17	25/18870	0.0222947	0.0482659	0.0179397	FGR	1
GO:0048011	neurotrophin TRK receptor signaling pathway	1/17	25/18870	0.0222947	0.0482659	0.0179397	SRC	1
GO:0099633	protein localization to postsynaptic specialization membrane	1/17	25/18870	0.0222947	0.0482659	0.0179397	HRAS	1
GO:0099645	neurotransmitter receptor localization to postsynaptic specialization membrane	1/17	25/18870	0.0222947	0.0482659	0.0179397	HRAS	1
GO:2000291	regulation of myoblast proliferation	1/17	25/18870	0.0222947	0.0482659	0.0179397	CTNNB1	1
GO:0048762	mesenchymal cell differentiation	2/17	262/18870	0.0227675	0.0491903	0.0182833	CTNNB1/MAPK1	2
GO:0033598	mammary gland epithelial cell proliferation	1/17	26/18870	0.0231767	0.0491903	0.0182833	MAPK1	1
GO:0033622	integrin activation	1/17	26/18870	0.0231767	0.0491903	0.0182833	SRC	1
GO:0035330	regulation of hippo signaling	1/17	26/18870	0.0231767	0.0491903	0.0182833	SRC	1
GO:0043369	CD4-positive or CD8-positive alpha-beta T cell lineage commitment	1/17	26/18870	0.0231767	0.0491903	0.0182833	STAT3	1
GO:0048641	regulation of skeletal muscle tissue development	1/17	26/18870	0.0231767	0.0491903	0.0182833	CTNNB1	1
GO:0060259	regulation of feeding behavior	1/17	26/18870	0.0231767	0.0491903	0.0182833	STAT3	1
GO:1900078	positive regulation of cellular response to insulin stimulus	1/17	26/18870	0.0231767	0.0491903	0.0182833	SRC	1
GO:1903020	positive regulation of glycoprotein metabolic process	1/17	26/18870	0.0231767	0.0491903	0.0182833	CTNNB1	1
GO:1903421	regulation of synaptic vesicle recycling	1/17	26/18870	0.0231767	0.0491903	0.0182833	ACTB	1
GO:1905523	positive regulation of macrophage migration	1/17	26/18870	0.0231767	0.0491903	0.0182833	MAPK1	1
GO:2000737	negative regulation of stem cell differentiation	1/17	26/18870	0.0231767	0.0491903	0.0182833	STAT3	1

## Sheet: S7
Enriched Biological Processes associated with top100 PathExt key genes in subtype 1
ID	Description	GeneRatio	BgRatio	pvalue	p.adjust	qvalue	geneID	Count
GO:0002429	immune response-activating cell surface receptor signaling pathway	23/100	318/18870	5.68384e-20	1.97229e-16	1.11822e-16	EP300/LCK/GRB2/CREBBP/MAPK1/PTPN6/SRC/CD79A/FYN/BLNK/CCR7/CD19/CD3E/FGR/ABL1/BTK/HRAS/NFKB1/PLCG1/VAV1/ZAP70/CD79B/CD81	23
GO:0030098	lymphocyte differentiation	25/100	429/18870	2.09035e-19	2.66632e-16	1.51171e-16	TP53/ACTB/CTNNB1/EP300/LCK/ERBB2/PIK3R3/STAT3/BCL3/PTPN6/BCL6/CD79A/BLNK/CCL19/CCR7/CD19/CD3E/ABL1/BTK/KAT5/VAV1/ZAP70/CD2/CD79B/MYB	25
GO:1903131	mononuclear cell differentiation	26/100	481/18870	2.30518e-19	2.66632e-16	1.51171e-16	TP53/ACTB/CTNNB1/EP300/LCK/ERBB2/PIK3R3/STAT3/BCL3/PTPN6/BCL6/CD79A/BLNK/CCL19/CCR7/CD19/CD3E/ABL1/BTK/KAT5/PPARG/VAV1/ZAP70/CD2/CD79B/MYB	26
GO:0002768	immune response-regulating cell surface receptor signaling pathway	23/100	346/18870	3.78884e-19	3.28682e-16	1.86351e-16	EP300/LCK/GRB2/CREBBP/MAPK1/PTPN6/SRC/CD79A/FYN/BLNK/CCR7/CD19/CD3E/FGR/ABL1/BTK/HRAS/NFKB1/PLCG1/VAV1/ZAP70/CD79B/CD81	23
GO:0050867	positive regulation of cell activation	22/100	396/18870	1.11008e-16	4.81497e-14	2.72992e-14	ACTB/LCK/CDKN1A/PTPN6/SRC/BCL6/FYN/CCL19/CCR7/CD3E/CD5/FGR/ABL1/AKT1/BTK/KAT5/VAV1/ZAP70/CCL5/CD2/CD81/MYB	22
GO:0002696	positive regulation of leukocyte activation	21/100	380/18870	6.68193e-16	2.57625e-13	1.46065e-13	ACTB/LCK/CDKN1A/PTPN6/SRC/BCL6/FYN/CCL19/CCR7/CD3E/CD5/FGR/ABL1/AKT1/BTK/KAT5/VAV1/ZAP70/CCL5/CD2/CD81	21
GO:0031295	T cell costimulation	11/100	48/18870	1.01022e-15	3.50545e-13	1.98747e-13	LCK/PTPN6/SRC/FYN/CCL19/CCR7/CD3E/CD5/AKT1/VAV1/CD81	11
GO:1903039	positive regulation of leukocyte cell-cell adhesion	18/100	275/18870	5.29866e-15	1.53078e-12	8.67899e-13	ACTB/LCK/PTPN6/SRC/BCL6/FYN/CCL19/CCR7/CD3E/CD5/ABL1/AKT1/KAT5/VAV1/ZAP70/CCL5/CD81/ETS1	18
GO:0022409	positive regulation of cell-cell adhesion	19/100	322/18870	5.73491e-15	1.53078e-12	8.67899e-13	ACTB/FOXA1/LCK/PTPN6/SRC/BCL6/FYN/CCL19/CCR7/CD3E/CD5/ABL1/AKT1/KAT5/VAV1/ZAP70/CCL5/CD81/ETS1	19
GO:0050863	regulation of T cell activation	20/100	381/18870	9.47345e-15	2.05455e-12	1.16486e-12	ACTB/CTNNB1/LCK/ERBB2/PTPN6/SRC/BCL6/FYN/CCL19/CCR7/CD3E/CD5/ABL1/AKT1/KAT5/VAV1/ZAP70/CCL5/CD2/CD81	20
GO:0071887	leukocyte apoptotic process	13/100	121/18870	7.12984e-14	1.27219e-11	7.21289e-12	TP53/CDKN2A/BCL3/BCL6/CCL19/CCR7/AKT1/BTK/CCR5/BCL2L1/CCL5/FASLG/HCLS1	13
GO:0022407	regulation of cell-cell adhesion	21/100	493/18870	1.13728e-13	1.87921e-11	1.06545e-11	ACTB/FOXA1/LCK/ERBB2/PTPN6/SRC/BCL6/FYN/CCL19/CCR7/CD3E/CD5/ABL1/AKT1/KAT5/VAV1/ZAP70/CCL5/CD81/ETS1/NOTCH1	21
GO:0070661	leukocyte proliferation	18/100	350/18870	3.36672e-13	5.07935e-11	2.87981e-11	TP53/CTNNB1/ERBB2/CDKN1A/MAPK1/PTPN6/BCL6/CD79A/FYN/CCL19/CD19/CD3E/ABL1/BTK/ZAP70/BCL2L1/CCL5/CD81	18
GO:0007159	leukocyte cell-cell adhesion	19/100	419/18870	6.48446e-13	9.37546e-11	5.31555e-11	ACTB/LCK/ERBB2/PTPN6/SRC/BCL6/FYN/CCL19/CCR7/CD3E/CD5/ABL1/AKT1/KAT5/VAV1/ZAP70/CCL5/CD81/ETS1	19
GO:2000628	regulation of miRNA metabolic process	11/100	86/18870	9.275e-13	1.23786e-10	7.01821e-11	TP53/FOXA1/ESR1/STAT3/AR/JUN/HRAS/NFKB1/PPARG/ETS1/MYB	11
GO:2000106	regulation of leukocyte apoptotic process	11/100	93/18870	2.24206e-12	2.77855e-10	1.57534e-10	TP53/CDKN2A/BCL3/BCL6/CCL19/CCR7/BTK/CCR5/BCL2L1/CCL5/HCLS1	11
GO:0046651	lymphocyte proliferation	16/100	307/18870	6.41495e-12	7.67582e-10	4.35192e-10	TP53/CTNNB1/ERBB2/CDKN1A/PTPN6/BCL6/CD79A/FYN/CCL19/CD19/CD3E/ABL1/BTK/ZAP70/CCL5/CD81	16
GO:0051283	negative regulation of sequestering of calcium ion	12/100	137/18870	8.02149e-12	9.27818e-10	5.26041e-10	LCK/PTPN6/PRKACA/ANXA6/CCL19/CCR7/CD19/ABL1/CCR5/PLCG1/CALM3/FASLG	12
GO:0010586	miRNA metabolic process	11/100	105/18870	8.69774e-12	9.73586e-10	5.51989e-10	TP53/FOXA1/ESR1/STAT3/AR/JUN/HRAS/NFKB1/PPARG/ETS1/MYB	11
GO:0097193	intrinsic apoptotic signaling pathway	16/100	319/18870	1.14317e-11	1.20206e-09	6.81527e-10	TP53/CTNNB1/BRCA1/EP300/LCK/CDKN1A/MDM2/BCL3/SRC/E2F1/FYN/ABL1/AKT1/HRAS/BCL2L1/DAXX	16
GO:0042113	B cell activation	15/100	278/18870	1.89421e-11	1.82581e-09	1.03517e-09	TP53/EP300/PIK3R3/CDKN1A/BCL3/PTPN6/BCL6/CD79A/BLNK/CD19/ABL1/BTK/ZAP70/CD79B/CD81	15
GO:0051235	maintenance of location	16/100	350/18870	4.57392e-11	4.17671e-09	2.36805e-09	LCK/PTPN6/C3/PRKACA/ANXA6/CCL19/CCR7/CD19/ABL1/AKT1/CCR5/NFKB1/PLCG1/PPARG/CALM3/FASLG	16
GO:0140747	regulation of ncRNA transcription	10/100	92/18870	5.55213e-11	4.93997e-09	2.80079e-09	TP53/FOXA1/ESR1/STAT3/AR/JUN/PPARG/ETS1/MYB/NCL	10
GO:0051347	positive regulation of transferase activity	17/100	414/18870	5.73625e-11	4.9762e-09	2.82133e-09	CTNNB1/ERBB2/CDKN1A/HSP90AB1/MAPK1/SRC/CCL19/CCR7/CD19/FGR/ABL1/AKT1/HRAS/HSP90AA1/CALM3/CCL5/DAXX	17
GO:0097553	calcium ion transmembrane import into cytosol	13/100	205/18870	6.22081e-11	5.26493e-09	2.98503e-09	LCK/PTPN6/FYN/PRKACA/CCL19/CCR7/CD19/ABL1/CCR5/PLCG1/CALM3/FASLG/GRIN2A	13
GO:1903706	regulation of hemopoiesis	17/100	417/18870	6.41922e-11	5.3035e-09	3.0069e-09	ACTB/CTNNB1/ERBB2/STAT3/RB1/PTPN6/BCL6/CCL19/ABL1/BTK/KAT5/PRMT1/ZAP70/CD2/ETS1/HCLS1/MYB	17
GO:0050727	regulation of inflammatory response	17/100	425/18870	8.62641e-11	6.96131e-09	3.94682e-09	ESR1/STAT3/RB1/PTPN6/SRC/BCL6/C3/FYN/CCR7/FGR/BTK/NFKB1/PLCG1/PPARG/CCL5/CD81/ETS1	17
GO:1902893	regulation of miRNA transcription	9/100	70/18870	1.13697e-10	8.96652e-09	5.0837e-09	TP53/FOXA1/ESR1/STAT3/AR/JUN/PPARG/ETS1/MYB	9
GO:1901653	cellular response to peptide	16/100	374/18870	1.22085e-10	9.21198e-09	5.22287e-09	TP53/PIK3R3/STAT3/GRB2/MDM2/RB1/MAPK1/SP1/SRC/FYN/PRKACA/AKT1/HRAS/NFKB1/PPARG/NCL	16
GO:0001819	positive regulation of cytokine production	18/100	499/18870	1.22118e-10	9.21198e-09	5.22287e-09	BRCA1/STAT3/BCL3/SRC/C3/CCL19/CCR7/CD3E/FGR/ABL1/BTK/GAPDH/HRAS/HSP90AA1/C5/CD2/CD81/MYB	18
GO:0061614	miRNA transcription	9/100	71/18870	1.29635e-10	9.57095e-09	5.42639e-09	TP53/FOXA1/ESR1/STAT3/AR/JUN/PPARG/ETS1/MYB	9
GO:0002861	regulation of inflammatory response to antigenic stimulus	8/100	48/18870	1.48245e-10	1.05207e-08	5.96486e-09	SRC/C3/FYN/CCR7/FGR/BTK/PLCG1/CD81	8
GO:0051209	release of sequestered calcium ion into cytosol	11/100	136/18870	1.48563e-10	1.05207e-08	5.96486e-09	LCK/PTPN6/PRKACA/CCL19/CCR7/CD19/ABL1/CCR5/PLCG1/CALM3/FASLG	11
GO:0006816	calcium ion transport	17/100	445/18870	1.75795e-10	1.22002e-08	6.91707e-09	CTNNB1/LCK/PTPN6/FYN/PRKACA/ANXA6/CCL19/CCR7/CD19/ABL1/CCR5/PLCG1/CALM3/CCL5/CXCR4/FASLG/GRIN2A	17
GO:0018108	peptidyl-tyrosine phosphorylation	14/100	276/18870	2.1205e-10	1.44277e-08	8.18002e-09	TP53/LCK/ERBB2/PTPN6/SRC/FYN/CD3E/FGR/ABL1/BTK/ZAP70/CCL5/HCLS1/NCL	14
GO:0018212	peptidyl-tyrosine modification	14/100	278/18870	2.33169e-10	1.55595e-08	8.8217e-09	TP53/LCK/ERBB2/PTPN6/SRC/FYN/CD3E/FGR/ABL1/BTK/ZAP70/CCL5/HCLS1/NCL	14
GO:2000045	regulation of G1/S transition of mitotic cell cycle	12/100	183/18870	2.40888e-10	1.57713e-08	8.94178e-09	TP53/ACTB/CDKN2A/CDKN1A/MDM2/RB1/CDK2/PTPN6/E2F1/CDKN1B/AKT1/CDKN2C	12
GO:0050900	leukocyte migration	16/100	396/18870	2.82579e-10	1.78358e-08	1.01123e-08	LCK/CCL20/MAPK1/SRC/FYN/CCL19/CCR7/ABL1/AKT1/CCR5/VAV1/ZAP70/C5/CCL5/CD81/CXCR4	16
GO:0033674	positive regulation of kinase activity	15/100	337/18870	2.827e-10	1.78358e-08	1.01123e-08	ERBB2/CDKN1A/HSP90AB1/SRC/CCL19/CCR7/CD19/FGR/ABL1/AKT1/HRAS/HSP90AA1/CALM3/CCL5/DAXX	15
GO:0071900	regulation of protein serine/threonine kinase activity	14/100	285/18870	3.23153e-10	1.96727e-08	1.11537e-08	ACTB/CDKN2A/ERBB2/CDKN1A/RB1/SRC/CCL19/CDKN1B/ABL1/AKT1/HRAS/PPARG/CALM3/CDKN2C	14
GO:0051651	maintenance of location in cell	13/100	237/18870	3.76687e-10	2.25363e-08	1.27773e-08	LCK/PTPN6/PRKACA/ANXA6/CCL19/CCR7/CD19/ABL1/AKT1/CCR5/PLCG1/CALM3/FASLG	13
GO:0002437	inflammatory response to antigenic stimulus	9/100	80/18870	3.88158e-10	2.28289e-08	1.29432e-08	SRC/C3/FYN/CCR7/FGR/BTK/PLCG1/CD81/NOTCH1	9
GO:0030522	intracellular receptor signaling pathway	15/100	353/18870	5.37117e-10	3.0661e-08	1.73837e-08	FOXA1/BRCA1/EP300/ESR1/STAT3/ACTN4/MAPK1/RXRA/SRC/AR/CTBP2/BTK/DHRS3/PPARG/DAXX	15
GO:0050673	epithelial cell proliferation	17/100	480/18870	5.61752e-10	3.144e-08	1.78254e-08	CTNNB1/ESR1/ERBB2/STAT3/CDKN1A/RB1/MAPK1/SP1/AR/CDKN1B/AKT1/BTK/HRAS/PLCG1/PPARG/BCL2L1/NOTCH1	17
GO:0033002	muscle cell proliferation	13/100	247/18870	6.25965e-10	3.44778e-08	1.95477e-08	CTNNB1/CDKN1A/MDM2/SRC/CDKN1B/JUN/ABL1/AKT1/PPARG/CCL5/DNMT1/MYB/NOTCH1	13
GO:2000107	negative regulation of leukocyte apoptotic process	8/100	59/18870	8.30513e-10	4.50294e-08	2.55301e-08	BCL3/BCL6/CCL19/CCR7/CCR5/BCL2L1/CCL5/HCLS1	8
GO:1902806	regulation of cell cycle G1/S phase transition	12/100	209/18870	1.11046e-09	5.83832e-08	3.31012e-08	TP53/ACTB/CDKN2A/CDKN1A/MDM2/RB1/CDK2/PTPN6/E2F1/CDKN1B/AKT1/CDKN2C	12
GO:0043550	regulation of lipid kinase activity	7/100	39/18870	1.26986e-09	6.57674e-08	3.72878e-08	PIK3R3/RB1/CCL19/CCR7/CD19/FGR/EEF1A1	7
GO:0070663	regulation of leukocyte proliferation	13/100	267/18870	1.61894e-09	8.1416e-08	4.616e-08	CTNNB1/ERBB2/CDKN1A/MAPK1/PTPN6/BCL6/CCL19/CD3E/BTK/ZAP70/BCL2L1/CCL5/CD81	13
GO:0048660	regulation of smooth muscle cell proliferation	11/100	171/18870	1.72816e-09	8.56672e-08	4.85703e-08	CTNNB1/CDKN1A/MDM2/SRC/CDKN1B/JUN/AKT1/PPARG/CCL5/DNMT1/MYB	11
GO:0045860	positive regulation of protein kinase activity	13/100	282/18870	3.13781e-09	1.49153e-07	8.45647e-08	ERBB2/CDKN1A/HSP90AB1/SRC/CCL19/CCR7/ABL1/AKT1/HRAS/HSP90AA1/CALM3/CCL5/DAXX	13
GO:0043491	phosphatidylinositol 3-kinase/protein kinase B signal transduction	13/100	290/18870	4.39496e-09	2.06088e-07	1.16845e-07	ERBB2/PIK3R3/STAT3/HSP90AB1/PTPN6/SRC/CCL19/CCR7/FGR/AKT1/HSP90AA1/CCL5/HCLS1	13
GO:0070588	calcium ion transmembrane transport	14/100	352/18870	4.95593e-09	2.26507e-07	1.28421e-07	LCK/PTPN6/FYN/PRKACA/ANXA6/CCL19/CCR7/CD19/ABL1/CCR5/PLCG1/CALM3/FASLG/GRIN2A	14
GO:0042770	signal transduction in response to DNA damage	11/100	189/18870	4.96095e-09	2.26507e-07	1.28421e-07	TP53/BRCA1/CDKN1A/GRB2/MDM2/BCL3/CDK2/E2F1/CDKN1B/ABL1/KAT5	11
GO:0090398	cellular senescence	9/100	110/18870	6.82065e-09	2.99591e-07	1.69857e-07	TP53/CDKN2A/CDKN1A/CDK2/BCL6/CDKN1B/ABL1/HRAS/KAT5	9
GO:0016049	cell growth	16/100	497/18870	7.41451e-09	3.21604e-07	1.82338e-07	TP53/CTNNB1/BRCA1/CDKN2A/ERBB2/CDKN1A/HSP90AB1/RB1/BCL6/CDKN1B/ABL1/AKT1/CTTN/HSP90AA1/CDKN2C/CXCR4	16
GO:0030099	myeloid cell differentiation	15/100	430/18870	7.86825e-09	3.32961e-07	1.88777e-07	CTNNB1/EP300/STAT3/RB1/PTPN6/SRC/BCL6/CCL19/CCR7/PPARG/PRMT1/CD81/ETS1/HCLS1/MYB	15
GO:0043434	response to peptide hormone	15/100	430/18870	7.86825e-09	3.32961e-07	1.88777e-07	PIK3R3/STAT3/GRB2/MDM2/RB1/MAPK1/SP1/SRC/PRKACA/CDKN1B/AKT1/HRAS/NFKB1/PPARG/NCL	15
GO:0016032	viral process	15/100	432/18870	8.37303e-09	3.50053e-07	1.98468e-07	TP53/EP300/HSP90AB1/SP1/CTBP2/JUN/AKT1/CCR5/PRMT1/BCL2L1/CCL5/CD81/CXCR4/EEF1A1/NOTCH1	15
GO:0009410	response to xenobiotic stimulus	15/100	434/18870	8.90723e-09	3.67954e-07	2.08617e-07	TP53/CTNNB1/LCK/CDKN1A/MDM2/RB1/SRC/E2F1/CDKN1B/ABCC5/ABL1/HSP90AA1/VAV1/CXCR4/GRIN2A	15
GO:0000082	G1/S transition of mitotic cell cycle	12/100	252/18870	9.19976e-09	3.71199e-07	2.10457e-07	TP53/ACTB/CDKN2A/CDKN1A/MDM2/RB1/CDK2/PTPN6/E2F1/CDKN1B/AKT1/CDKN2C	12
GO:0034504	protein localization to nucleus	13/100	310/18870	9.76497e-09	3.89476e-07	2.20819e-07	TP53/EP300/STAT3/CDKN1A/MDM2/BCL3/CREBBP/SRC/FYN/AKT1/HSP90AA1/HCLS1/NOTCH1	13
GO:1902105	regulation of leukocyte differentiation	13/100	321/18870	1.47813e-08	5.79797e-07	3.28725e-07	ACTB/CTNNB1/ERBB2/RB1/PTPN6/BCL6/CCL19/ABL1/BTK/KAT5/ZAP70/CD2/HCLS1	13
GO:0019722	calcium-mediated signaling	11/100	210/18870	1.48709e-08	5.79797e-07	3.28725e-07	CCL20/PRKACA/CCR7/CD3E/BTK/CCR5/PLCG1/ZAP70/CALM3/CXCR4/GRIN2A	11
GO:0044403	biological process involved in symbiotic interaction	13/100	322/18870	1.53367e-08	5.91314e-07	3.35255e-07	EP300/HSP90AB1/SP1/SRC/JUN/AKT1/CCR5/GAPDH/BCL2L1/CCL5/CD81/CXCR4/EEF1A1	13
GO:0070665	positive regulation of leukocyte proliferation	10/100	166/18870	1.85294e-08	6.9888e-07	3.9624e-07	CDKN1A/MAPK1/BCL6/CCL19/CD3E/BTK/ZAP70/BCL2L1/CCL5/CD81	10
GO:0038127	ERBB signaling pathway	9/100	124/18870	1.96107e-08	7.23928e-07	4.10442e-07	ERBB2/GRB2/MAPK1/SRC/ABL1/AKT1/PLCG1/AGR2/FASLG	9
GO:0055074	calcium ion homeostasis	13/100	331/18870	2.12515e-08	7.76241e-07	4.40101e-07	LCK/PTPN6/PRKACA/ANXA6/CCL19/CCR7/CD19/ABL1/CCR5/PLCG1/CALM3/CCL5/FASLG	13
GO:0048145	regulation of fibroblast proliferation	8/100	89/18870	2.32204e-08	8.39319e-07	4.75865e-07	TP53/CTNNB1/ESR1/CDKN1A/E2F1/ABL1/HRAS/MYB	8
GO:0044843	cell cycle G1/S phase transition	12/100	279/18870	2.84882e-08	1.00872e-06	5.71907e-07	TP53/ACTB/CDKN2A/CDKN1A/MDM2/RB1/CDK2/PTPN6/E2F1/CDKN1B/AKT1/CDKN2C	12
GO:1903829	positive regulation of protein localization	15/100	476/18870	3.03845e-08	1.06499e-06	6.03814e-07	EP300/ERBB2/HSP90AB1/MDM2/CREBBP/SRC/FYN/PRKACA/AKT1/HRAS/HSP90AA1/PPARG/AGR2/CD81/HCLS1	15
GO:0043401	steroid hormone mediated signaling pathway	9/100	138/18870	4.98333e-08	1.72922e-06	9.80405e-07	FOXA1/BRCA1/EP300/ESR1/MAPK1/RXRA/SRC/AR/DAXX	9
GO:0050670	regulation of lymphocyte proliferation	11/100	238/18870	5.38502e-08	1.8501e-06	1.04894e-06	CTNNB1/ERBB2/CDKN1A/PTPN6/BCL6/CCL19/CD3E/BTK/ZAP70/CCL5/CD81	11
GO:0034605	cellular response to heat	7/100	66/18870	5.72204e-08	1.94662e-06	1.10366e-06	EP300/CDKN1A/HSP90AB1/CREBBP/PRKACA/HSP90AA1/DAXX	7
GO:0007249	canonical NF-kappaB signal transduction	12/100	300/18870	6.31914e-08	2.12888e-06	1.207e-06	CTNNB1/ESR1/BCL3/FYN/CCL19/CCR7/ABL1/AKT1/BTK/GAPDH/NFKB1/FASLG	12
GO:0002366	leukocyte activation involved in immune response	12/100	301/18870	6.55301e-08	2.18644e-06	1.23963e-06	TP53/STAT3/BCL3/PTPN6/BCL6/CCL19/CD19/FGR/ABL1/BTK/CD81/MYB	12
GO:0009408	response to heat	8/100	103/18870	7.3562e-08	2.40812e-06	1.36532e-06	EP300/CDKN1A/HSP90AB1/CREBBP/PRKACA/AKT1/HSP90AA1/DAXX	8
GO:0009755	hormone-mediated signaling pathway	10/100	193/18870	7.73333e-08	2.48469e-06	1.40873e-06	FOXA1/BRCA1/EP300/ESR1/MAPK1/RXRA/SRC/AR/PPARG/DAXX	10
GO:0043627	response to estrogen	7/100	69/18870	7.82504e-08	2.49109e-06	1.41236e-06	BRCA1/EP300/ESR1/MDM2/SP1/AR/HSP90AA1	7
GO:0048469	cell maturation	10/100	195/18870	8.51982e-08	2.68762e-06	1.52378e-06	CTNNB1/FOXA1/CDKN1A/RB1/C3/PRKACA/CCL19/BTK/PPARG/CDC25B	10
GO:0071479	cellular response to ionizing radiation	7/100	70/18870	8.65703e-08	2.7063e-06	1.53438e-06	TP53/BRCA1/CDKN1A/GRB2/MDM2/HRAS/BCL2L1	7
GO:0048144	fibroblast proliferation	8/100	107/18870	9.91107e-08	3.01679e-06	1.71041e-06	TP53/CTNNB1/ESR1/CDKN1A/E2F1/ABL1/HRAS/MYB	8
GO:0097305	response to alcohol	11/100	254/18870	1.04299e-07	3.14712e-06	1.78431e-06	CTNNB1/BRCA1/CDKN1A/MDM2/FYN/CCL19/CCR7/AKT1/CCR5/BCL2L1/GRIN2A	11
GO:0048872	homeostasis of number of cells	12/100	316/18870	1.11232e-07	3.32736e-06	1.8865e-06	STAT3/RB1/BCL6/CCR7/ABL1/AKT1/BTK/PRMT1/ETS1/HCLS1/MYB/NOTCH1	12
GO:0034614	cellular response to reactive oxygen species	9/100	154/18870	1.28321e-07	3.80577e-06	2.15774e-06	MDM2/MAPK1/SRC/FYN/JUN/ABL1/AKT1/BTK/MYB	9
GO:0051098	regulation of binding	11/100	262/18870	1.42645e-07	4.15947e-06	2.35828e-06	ACTB/EP300/CDKN1A/RB1/BCL3/E2F1/PRKACA/JUN/ABL1/AKT1/PPARG	11
GO:0051972	regulation of telomerase activity	6/100	46/18870	1.5019e-07	4.2718e-06	2.42196e-06	TP53/CTNNB1/HSP90AB1/MAPK1/SRC/HSP90AA1	6
GO:0070849	response to epidermal growth factor	6/100	46/18870	1.5019e-07	4.2718e-06	2.42196e-06	ERBB2/MAPK1/AKT1/PLCG1/EEF1A1/NCL	6
GO:0060768	regulation of epithelial cell proliferation involved in prostate gland development	4/100	10/18870	1.52152e-07	4.29241e-06	2.43365e-06	CTNNB1/AR/CDKN1B/NOTCH1	4
GO:0090316	positive regulation of intracellular protein transport	9/100	158/18870	1.5982e-07	4.4724e-06	2.53569e-06	EP300/ERBB2/MDM2/FYN/PRKACA/HRAS/HSP90AA1/CD81/HCLS1	9
GO:0006913	nucleocytoplasmic transport	12/100	330/18870	1.77696e-07	4.89368e-06	2.77454e-06	TP53/EP300/STAT3/CDKN1A/MDM2/BCL3/PRKACA/CDKN1B/AKT1/HSP90AA1/HCLS1/NOTCH1	12
GO:0051169	nuclear transport	12/100	330/18870	1.77696e-07	4.89368e-06	2.77454e-06	TP53/EP300/STAT3/CDKN1A/MDM2/BCL3/PRKACA/CDKN1B/AKT1/HSP90AA1/HCLS1/NOTCH1	12
GO:0045619	regulation of lymphocyte differentiation	10/100	212/18870	1.86029e-07	5.08285e-06	2.8818e-06	ACTB/ERBB2/PTPN6/BCL6/CCL19/ABL1/BTK/KAT5/ZAP70/CD2	10
GO:0006606	protein import into nucleus	9/100	161/18870	1.87669e-07	5.08759e-06	2.88449e-06	TP53/EP300/STAT3/CDKN1A/BCL3/AKT1/HSP90AA1/HCLS1/NOTCH1	9
GO:0002407	dendritic cell chemotaxis	5/100	26/18870	2.27533e-07	5.98759e-06	3.39475e-06	CCL19/CCR7/CCR5/CCL5/CXCR4	5
GO:0002433	immune response-regulating cell surface receptor signaling pathway involved in phagocytosis	5/100	26/18870	2.27533e-07	5.98759e-06	3.39475e-06	SRC/FYN/FGR/ABL1/VAV1	5
GO:0038096	Fc-gamma receptor signaling pathway involved in phagocytosis	5/100	26/18870	2.27533e-07	5.98759e-06	3.39475e-06	SRC/FYN/FGR/ABL1/VAV1	5
GO:0042063	gliogenesis	12/100	338/18870	2.29888e-07	5.98759e-06	3.39475e-06	TP53/CTNNB1/ERBB2/STAT3/RB1/MAPK1/ABL1/AKT1/CDKN2C/CXCR4/MYB/NOTCH1	12
GO:0045786	negative regulation of cell cycle	13/100	407/18870	2.34934e-07	5.98759e-06	3.39475e-06	TP53/CTNNB1/BRCA1/CDKN2A/CDKN1A/MDM2/RB1/CDK2/BCL6/E2F1/CDKN1B/ABL1/CDC45	13
GO:0050678	regulation of epithelial cell proliferation	13/100	407/18870	2.34934e-07	5.98759e-06	3.39475e-06	CTNNB1/ERBB2/STAT3/RB1/SP1/AR/CDKN1B/AKT1/BTK/HRAS/PLCG1/PPARG/NOTCH1	13
GO:0043086	negative regulation of catalytic activity	14/100	480/18870	2.35329e-07	5.98759e-06	3.39475e-06	TP53/CDKN2A/CDKN1A/RB1/SRC/CDKN1B/ABL1/AKT1/GAPDH/HRAS/NFKB1/PPARG/DHCR24/NOTCH1	14
GO:0060742	epithelial cell differentiation involved in prostate gland development	4/100	11/18870	2.38123e-07	5.98759e-06	3.39475e-06	CTNNB1/FOXA1/AR/NOTCH1	4
GO:0060767	epithelial cell proliferation involved in prostate gland development	4/100	11/18870	2.38123e-07	5.98759e-06	3.39475e-06	CTNNB1/AR/CDKN1B/NOTCH1	4
GO:0050679	positive regulation of epithelial cell proliferation	10/100	218/18870	2.41019e-07	6.01682e-06	3.41132e-06	CTNNB1/ERBB2/STAT3/SP1/AR/AKT1/BTK/HRAS/PLCG1/NOTCH1	10
GO:0007265	Ras protein signal transduction	12/100	341/18870	2.52737e-07	6.17605e-06	3.5016e-06	TP53/CDKN2A/CDKN1A/GRB2/RB1/CDK2/SRC/BCL6/ABL1/HRAS/DHCR24/NOTCH1	12
GO:0070482	response to oxygen levels	12/100	343/18870	2.69075e-07	6.48395e-06	3.67617e-06	TP53/EP300/CDKN1A/MDM2/CREBBP/SRC/CDKN1B/AKT1/PPARG/CXCR4/MYB/NOTCH1	12
GO:0002065	columnar/cuboidal epithelial cell differentiation	8/100	123/18870	2.9214e-07	6.8961e-06	3.90985e-06	CTNNB1/FOXA1/CDKN1A/SRC/ABL1/AKT1/AGR2/NOTCH1	8
GO:0001558	regulation of cell growth	13/100	417/18870	3.09882e-07	7.24671e-06	4.10863e-06	TP53/BRCA1/CDKN2A/ERBB2/CDKN1A/RB1/BCL6/CDKN1B/ABL1/AKT1/CTTN/CDKN2C/CXCR4	13
GO:0009266	response to temperature stimulus	9/100	171/18870	3.13258e-07	7.24671e-06	4.10863e-06	EP300/CDKN1A/HSP90AB1/CREBBP/PRKACA/AKT1/HSP90AA1/CXCR4/DAXX	9
GO:0051897	positive regulation of phosphatidylinositol 3-kinase/protein kinase B signal transduction	9/100	171/18870	3.13258e-07	7.24671e-06	4.10863e-06	HSP90AB1/PTPN6/SRC/CCL19/CCR7/FGR/HSP90AA1/CCL5/HCLS1	9
GO:0045765	regulation of angiogenesis	12/100	349/18870	3.23886e-07	7.44295e-06	4.21989e-06	CTNNB1/BRCA1/ERBB2/STAT3/SP1/C3/ABL1/PLCG1/PPARG/CXCR4/ETS1/FASLG	12
GO:0048146	positive regulation of fibroblast proliferation	6/100	53/18870	3.57261e-07	8.10259e-06	4.59389e-06	ESR1/CDKN1A/E2F1/ABL1/HRAS/MYB	6
GO:1901342	regulation of vasculature development	12/100	354/18870	3.76941e-07	8.49341e-06	4.81547e-06	CTNNB1/BRCA1/ERBB2/STAT3/SP1/C3/ABL1/PLCG1/PPARG/CXCR4/ETS1/FASLG	12
GO:0072331	signal transduction by p53 class mediator	9/100	175/18870	3.8096e-07	8.5286e-06	4.83542e-06	TP53/EP300/CDKN1A/MDM2/BCL3/E2F1/CDKN1B/AKT1/KAT5	9
GO:0045088	regulation of innate immune response	13/100	425/18870	3.84572e-07	8.55426e-06	4.84996e-06	EP300/ESR1/CREBBP/PTPN6/SRC/FYN/FGR/AKT1/BTK/HSP90AA1/PPARG/VAV1/CCL5	13
GO:0031571	mitotic G1 DNA damage checkpoint signaling	5/100	29/18870	4.05633e-07	8.85249e-06	5.01905e-06	TP53/CDKN1A/MDM2/CDK2/CDKN1B	5
GO:0044819	mitotic G1/S transition checkpoint signaling	5/100	29/18870	4.05633e-07	8.85249e-06	5.01905e-06	TP53/CDKN1A/MDM2/CDK2/CDKN1B	5
GO:0009314	response to radiation	13/100	428/18870	4.16495e-07	9.03274e-06	5.12125e-06	TP53/BRCA1/EP300/CDKN1A/GRB2/MDM2/BCL3/CREBBP/AKT1/HRAS/KAT5/BCL2L1/GRIN2A	13
GO:0046631	alpha-beta T cell activation	9/100	181/18870	5.06247e-07	1.07772e-05	6.11027e-06	STAT3/BCL3/BCL6/CCL19/CD3E/ABL1/ZAP70/CD81/MYB	9
GO:0002863	positive regulation of inflammatory response to antigenic stimulus	4/100	13/18870	5.11745e-07	1.08278e-05	6.13897e-06	C3/CCR7/BTK/CD81	4
GO:2001234	negative regulation of apoptotic signaling pathway	10/100	243/18870	6.5424e-07	1.34332e-05	7.61616e-06	CTNNB1/BRCA1/MDM2/RB1/SRC/FYN/AR/AKT1/CTTN/BCL2L1	10
GO:0051222	positive regulation of protein transport	11/100	308/18870	7.14473e-07	1.42048e-05	8.0536e-06	EP300/ERBB2/MDM2/SRC/FYN/PRKACA/HRAS/HSP90AA1/PPARG/CD81/HCLS1	11
GO:0048863	stem cell differentiation	10/100	246/18870	7.31739e-07	1.44269e-05	8.17954e-06	TP53/CTNNB1/FOXA1/ESR1/STAT3/MAPK1/ANXA6/ABL1/KAT5/NOTCH1	10
GO:0045930	negative regulation of mitotic cell cycle	10/100	248/18870	7.87762e-07	1.53569e-05	8.70685e-06	TP53/CTNNB1/BRCA1/CDKN1A/MDM2/RB1/CDK2/BCL6/CDKN1B/ABL1	10
GO:0002460	adaptive immune response based on somatic recombination of immune receptors built from immunoglobulin superfamily domains	12/100	380/18870	7.98365e-07	1.53907e-05	8.72598e-06	STAT3/BCL3/PTPN6/BCL6/C3/CCL19/CD19/BTK/HRAS/C5/CD81/NOTCH1	12
[truncated: 622 more rows]

## Sheet: S8
Enriched Biological Processes associated with top100 PathExt key genes in subtype 2
ID	Description	GeneRatio	BgRatio	pvalue	p.adjust	qvalue	geneID	Count
[truncated: 1,008 more rows]

## Sheet: S9
Enriched Biological Processes associated with top100 upregulated DEGs in subtype 1
[truncated: 20 more rows]

[truncated: 6 more sheets: S10, S11, S12, S13, S14, Sheet]
